# Supplementary material for: A data-driven network decomposition of the temporal, spatial, and spectral dynamics underpinning visual-verbal working memory processes
Source: Commun Biol. 2023 Oct 23;6:1079. doi: 10.1038/s42003-023-05448-z (PMC10593846; doi:10.1038/s42003-023-05448-z)
Supplement: Supplementary file 4 — Supplementary Data 1 [file 42003_2023_5448_MOESM4_ESM.xlsx]

## Sheet: Spectral modes (Figure S12)
Spectral mode 1	Spectral mode 2	Spectral mode 3	Spectral mode 4
36721	0.65311	0.062645	0.17452
36203	0.68001	0.029625	0.20991
35387	0.70106	0	0.24609
33753	0.71338	0	0.30889
29946	0.71786	0.0012003	0.44946
25947	0.75705	0.030988	0.56623
22375	0.83413	0.083098	0.62142
19199	0.93429	0.14076	0.6314
16321	10735	0.20499	0.60164
13932	12789	36721	0.54401
11782	15499	0.30975	0.46653
0.97526	18398	0.37499	0.38411
0.79001	21302	0.4403	0.30562
0.6148	24433	0.4867	0.2246
0.45824	27677	0.51189	0.15928
0.3243	30681	0.52774	0.1094
0.21505	33091	0.5409	0.060807
0.12338	34606	0.56043	0.029359
0.048194	35235	0.58001	0.010486
0	35151	0.60004	0.0045707
0	34007	0.64345	0.018545
0	31547	0.72963	0.04773
0.0048317	28129	0.85341	0.079694
0.037295	24372	10042	0.11704
0.07165	20979	11591	0.15563
0.11132	17762	13276	0.20741
0.18258	14624	15201	294
0.23138	12153	17064	0.35601
0.26436	10218	18542	0.39523
0.28275	0.8492	19973	0.4219
0.29611	0.7	21279	0.44942
0.31328	0.55407	22461	0.48676
0.32224	0.43228	23405	0.51435
0.28011	0.38049	2392	0.48291
0.27036	0.31537	24237	0.49082
0.24969	0.27772	24184	0.4828
0.26008	0.21694	24172	0.5234
0.27189	0.16255	23864	0.5612
0.28285	0.10731	23426	0.60169
0.2939	0.061773	22786	0.6433
0.30919	0.024049	21926	0.69521
0.32521	0	20959	0.75729
0.33959	0	19877	0.82601
0.3485	0	18759	0.89682
0.36326	0	17697	0.99008
0.38311	0	16435	11147
0.41463	0	15144	12429
0.41803	0	13963	13054
0.4128	0	12808	13502
0.4052	0.016319	11614	13872
0.39052	0.047722	10411	13941
0.36727	0.077939	0.91738	13885
0.33235	0.11093	0.78554	13401
0.27475	0.14257	0.67535	12305
0.24417	0.16911	0.58305	1197
0.21911	0.19105	0.49448	11817
0.19397	0.21268	0.42027	11609
0.17085	0.22738	0.34729	11397
0.14367	0.24277	0.28085	11212
0.11641	0.25189	0.22698	11008
0.091544	0.25685	0.17669	10864
0.069713	0.25019	0.1409	10692
0.044513	0.24102	0.10867	10507
0.023854	0.2367	0.0775	10262
0.0010264	0.22295	0.059343	10018
0	0.20824	0.046453	0.9728
0	0.19996	0.034134	0.94029
0	0.18864	0.02675	0.89585
0	0.18092	0.022437	0.84341
0	0.1806	0.018292	0.78114
0	0.18314	0.016693	0.71168
0.038313	0.18841	0.018308	0.62808
0.10901	0.19711	0.024672	0.53187
0.20336	0.19812	0.02518	0.43753
0.31525	0.20302	0.02714	0.3285
0.44443	0.20805	0.029482	0.20811
0.58022	0.22708	0.020616	0.094735
0.71338	0.25025	0.0039833	0
0.84148	0.28983	0	0

## Sheet: State1 PSD (Fig 2c, Fig S6)
PSD referred to Spectral Mode 1	PSD referred to Spectral Mode 2	PSD referred to Spectral Mode 3
-0.1545	10556	18276
0.11481	13516	22161
-0.37246	0.36638	-0.70533
-0.43339	0.39616	-0.86124
-0.70665	-10453	-0.9789
-0.57532	-0.7262	-563
-0.39316	13512	0.38705
-0.24404	14046	0.78718
-13925	-26284	-38486
-11027	-16785	-22864
-0.78325	-0.77361	0.65817
-0.78656	-0.73226	0.31825
-0.52942	0.5699	0.80534
-0.61584	0.22369	0.35523
-0.71081	0.26794	0.98359
-0.76603	0.13257	0.64179
14335	12857	-0.40347
1741	16211	-0.57232
-0.52664	-11337	-0.32755
-0.43652	-10691	-0.33535
-0.83075	-0.32711	0.17953
-0.82059	-0.20689	0.47429
0.72554	-0.32974	-0.33236
0.83087	-0.38822	-0.41313
-0.042241	1315	13684
-0.21599	0.91473	0.44988
-0.21216	-14405	-0.89841
-0.31488	-14106	-0.47282
0.058573	-11414	-0.018594
0.18342	-0.96776	-0.098639
26106	0.64335	0.060273
29436	0.73792	-0.71273
-0.7501	0.61138	0.48091
-0.56834	0.36989	0.046462
0.52701	-0.68915	0.11171
0.5861	-0.77823	-106
25907	0.87876	-508
0.26954	0.51203	0.22828
0.80677	11441	0.42547
0.015998	-0.16398	0.22522
-0.55002	0.20397	0.52557
-0.60331	0.27299	0.88661

## Sheet: State2 PSD (Fig 2g, Fig S7)
PSD referred to Spectral Mode 1	PSD referred to Spectral Mode 2	PSD referred to Spectral Mode 3
16975	16203	16788
17716	15923	15973
16636	16693	16258
20797	21198	20343
-0.96797	-0.75736	-0.62434
-11695	-0.79447	-0.66802
-0.72714	-0.29323	-0.76414
-0.55162	-0.25225	-0.65472
-15799	-0.98025	-0.68469
-15709	-0.92337	-0.70531
-0.24722	-0.095913	0.24703
-0.14296	0.083673	0.34128
0.40787	0.60187	0.5274
0.73874	10554	1034
0.35739	0.53305	0.59627
581	0.86621	0.98824
-11818	-0.82109	-13275
-10254	-0.73356	-12519
-0.52592	-0.61914	-0.36099
-0.49596	-0.58777	-0.32793
-0.80015	-0.45618	-0.41868
-0.64879	-0.31019	-0.25721
-0.74551	-0.91029	-0.97667
-10232	-0.99009	-10065
23516	22947	23443
23049	26964	26067
-0.19742	-0.73042	-0.49521
-0.37198	-0.76288	-0.49558
0.19909	-0.67653	-0.49475
0.032172	-0.69702	-0.48825
-0.60143	-0.96776	-10221
-0.64478	-1003	-10989
-0.38136	0.05135	-0.20705
-0.038609	0.31861	0.092854
0.072855	-0.74142	-0.67171
-0.095894	-0.78499	-0.70398
0.020245	-0.75605	-0.82894
0.66993	0.4058	0.24473
0.60658	0.38141	231
0.099263	-0.06632	0.0015469
-0.13673	0.094373	0.057947
0.21812	0.32701	0.28559

## Sheet: State3 PSD (Fig 2k, Fig S8)
PSD referred to Spectral Mode 1	PSD referred to Spectral Mode 2	PSD referred to Spectral Mode 3
-13436	-11074	-10146
-13377	-11395	-10842
-15497	-13861	-12991
-18707	-15824	-14484
10062	12057	1195
0.89227	12816	12383
0.45872	13358	0.20672
0.24947	0.92516	0.054583
14387	25402	3133
14922	30735	29923
0.13087	0.30507	0.42812
-0.2391	0.068629	0.27627
-10863	-0.64548	-0.77547
-13354	-0.87376	-0.87934
-0.59083	-0.23657	-0.36846
-0.93961	-0.45639	-0.43997
0.12182	0.052309	-0.36792
-0.13665	-0.12395	-0.53048
11503	10521	1.23
1086	0.98935	10896
0.33762	0.90184	0.63419
0.084448	0.67937	0.42302
0.65135	-0.085064	0.15455
0.48881	-0.19329	0.14049
-17233	-15308	-14696
-20652	-17189	-14868
12811	0.37544	0.68564
0.94422	0.27657	0.77272
12053	-0.035058	0.2426
11357	0.054356	0.29222
0.26384	-0.6665	-0.31265
0.40368	-0.67962	-0.40374
-0.66136	-0.056419	-0.53065
-0.97883	-0.48058	-0.69209
0.99652	-0.20375	-0.041724
0.81978	-0.30552	-0.023813
0.88269	-0.36743	-0.27406
-0.29959	-0.46358	-0.5496
-0.2059	-0.40392	-0.5615
0.060626	0.017641	0.00043731
-0.41484	-0.016485	-0.20024
-0.80369	-0.37602	-0.43522

## Sheet: State4 PSD (Fig S9)
PSD referred to Spectral Mode 1	PSD referred to Spectral Mode 2	PSD referred to Spectral Mode 3
0.69288	10594	0.93648
0.96416	0.92619	0.74461
10883	13262	11034
11485	13942	11972
-10969	-0.61361	-0.31473
-0.78142	-0.4698	0.19556
0.059073	0.45511	0.17223
0.33259	0.47633	0.38779
-19834	-0.86043	-0.46826
-16933	-0.66027	-0.14026
-0.56552	0.01861	0.14092
-0.25887	0.30547	0.45543
0.72017	0.94182	0.67115
0.86559	10827	0.87772
0.29657	0.94874	10439
0.48587	1.02	11817
15582	-0.060709	0.10724
19736	0.10738	0.34406
-1.18	-0.82969	-0.70684
-11569	-0.80271	-0.72466
-0.47543	0.11327	0.27613
-0.067808	0.39467	0.70625
-0.51094	-10054	-0.69225
-0.066034	-0.86382	-0.22507
14245	16013	15076
12469	18176	1644
-13163	-12903	-12623
-11716	-12253	-10497
-14374	-14433	-16841
-12301	-13959	-15577
0.20663	-12545	-15766
0.47736	-11671	-13196
0.52255	10177	0.8291
13596	11375	10122
-12823	-14793	-18559
-0.8088	-14068	-1634
-0.57847	-12877	-17946
0.54293	0.23401	-0.12496
0.59758	0.28127	0.018345
-0.10651	-0.21875	-0.33553
0.33148	0.84037	0.96843
0.87306	0.8355	0.94543

## Sheet: State5 PSD (Fig 3, Fig S10)
PSD referred to Spectral Mode 1	PSD referred to Spectral Mode 2	PSD referred to Spectral Mode 3
-10499	-0.97748	-0.76613
-0.77633	-0.73317	-0.78009
-12067	-15719	-16006
-15034	-18469	-18416
0.19047	0.1528	0.11161
-0.095059	-0.05822	-0.059233
-0.036698	13136	-0.19746
0.10972	15832	0.085197
-0.49546	-14453	-10244
-0.79233	-13506	-0.95733
-0.51584	-0.45294	0.35156
-0.59688	-0.48362	0.19309
-0.79062	-0.33331	-0.31076
-11679	-0.83738	-0.7107
-0.65011	-0.37798	-0.35561
-10251	-0.7527	-0.52205
0.33597	0.67098	-0.43506
0.56739	0.99806	-0.49129
0.42022	0.2219	0.55232
0.27561	0.1682	0.57774
-0.31755	0.041449	-0.061661
-0.45796	-0.079017	0.010159
0.98554	0.7775	0.88662
0.72028	0.30191	0.5675
-15014	-18485	-18724
-17254	-22043	-20515
11072	0.81389	12699
0.80584	0.53597	11524
15477	13441	18564
13727	11741	1714
15897	10708	11497
16842	0.91203	0.79797
-0.65943	-0.075119	-0.38209
-0.80088	-0.48035	-0.64606
16352	1521	19249
1446	12968	1792
22105	15933	11707
-0.046802	-0.17092	-0.25435
0.16417	-0.13753	-0.61145
0.093964	0.054946	0.25948
-0.46516	-0.1519	-0.2977
-0.5854	-0.17732	-0.1938

## Sheet: State6 PSD (Fig S11)
PSD referred to Spectral Mode 1	PSD referred to Spectral Mode 2	PSD referred to Spectral Mode 3
-14922	-0.2952	-0.57699
-14548	-0.43687	-0.74022
-0.77687	0.046419	-0.63709
-13814	-0.21406	-0.74234
13466	0.82539	12427
0.76482	0.54913	1124
21664	17281	0.56763
0.94954	0.95444	0.17849
21373	22691	34394
16666	20816	30241
-0.056109	0.31265	0.48957
-0.19111	0.3266	0.49367
-0.27255	0.46061	-0.18176
-11015	0.13487	-0.38709
0.24697	0.71017	0.29319
-0.71677	0.35036	0.094297
0.91408	0.029065	-0.39985
0.51849	-0.23661	-0.66831
0.73444	0.1998	0.82802
0.34579	0.067157	0.59113
15253	14657	1.24
0.46004	0.9284	0.81104
0.23481	-0.83193	-0.27439
-0.45185	-10652	-0.39513
-18044	-0.37294	-0.79481
-24145	-0.49211	-0.87367
0.11543	-0.75642	0.012942
-0.19386	-0.85443	0.058204
-0.12529	-12821	-0.73832
-0.42296	-13387	-0.6977
-0.32741	-15399	-11688
-0.50461	-16044	-11883
0.82534	13143	0.25535
-0.42619	0.46468	-0.21452
-0.49158	-1532	-1122
-0.91286	-16466	-11541
0.072291	-14209	-11984
-0.23499	-0.32318	-0.59671
0.11981	-0.12805	-0.43166
0.064854	-0.16613	-0.13701
0.76492	0.98215	0.5356
-0.21991	0.33713	0.039964
