# Supplementary material for: A data-driven network decomposition of the temporal, spatial, and spectral dynamics underpinning visual-verbal working memory processes
Source: Commun Biol. 2023 Oct 23;6:1079. doi: 10.1038/s42003-023-05448-z (PMC10593846; doi:10.1038/s42003-023-05448-z)
Supplement: Supplementary file 6 — Supplementary Data 3 [file 42003_2023_5448_MOESM6_ESM.xlsx]

## Sheet: 0 back T-D (Fig 4a)
State 1	State 2	State 3	State 5
-0.0019293	-0.010177	-0.0082481	0.0037601
-0.0027409	-0.015605	-0.012864	0.0040873
-0.0020113	-0.015234	-0.013223	0.0040175
-0.0024053	-0.0148	-0.012395	0.0034505
0.00033531	-0.013376	-0.013711	0.0032494
0.0061943	-0.007635	-0.013829	0.0029362
0.0072577	-0.0072473	-0.014505	0.0021224
0.0046557	-0.0078387	-0.012494	0.0012271
0.00054486	-0.0098437	-0.010389	0.00074804
0.00016619	-0.010206	-0.010372	0.00018166
-0.0024108	-0.012416	-0.010005	-0.00059351
-0.0078441	-0.017465	-0.0096209	-0.0010591
-0.010934	-0.021781	-0.010846	-0.00095032
-0.0079122	-0.02067	-0.012758	-0.0005495
-0.0063468	-0.016965	-0.010618	-0.66968
-0.0074053	-0.010953	-0.0035478	-0.00051703
-0.0092066	-0.009132	0.07	-0.00072447
-0.01041	-0.0095853	0.00082522	-0.00084403
-0.011851	-0.0093521	0.0024992	-0.00066056
-0.012283	-0.008785	0.0034981	-0.00065384
-0.0089489	-0.008873	0.75866	-0.0003048
-0.0089923	-0.0097406	-0.00074825	0.00045637
-0.0079046	-0.0088726	-0.00096799	0.002152
-0.0040327	-0.006605	-0.0025723	0.003288
0.00084371	-0.0064985	-0.0073422	0.0044954
0.0029578	-0.0090374	-0.011995	0.0053007
0.0029643	-0.012547	-0.015512	0.0049472
0.004137	-0.015246	-0.019383	0.0038476
0.0021403	-0.017803	-0.019943	0.00302
-0.0016204	-0.021472	-0.019852	0.0034685
-0.003655	-0.027272	-0.023617	0.0045169
-0.0024351	-0.030819	-0.028384	0.0056378
-0.001083	-0.030819	-0.029917	0.0068377
0.0021632	-0.026738	-0.028901	0.0080189
0.0068677	-0.02418	-0.031048	0.009007
0.0074555	-0.026583	-0.034038	0.01079
0.0024204	-0.028932	-0.031352	0.011887
-0.0065396	-0.031622	-0.025082	0.011769
-0.016866	-0.039132	-0.022267	0.011751
-0.023986	-0.046633	-0.022646	0.01199
-0.022294	-0.04807	-0.025776	0.012048
-0.017409	-0.042767	-0.025358	0.012411
-0.012834	-0.038815	-0.025982	0.013158
-0.0085447	-0.037644	-0.0291	0.0141
-0.010164	-0.039668	-0.029504	0.014575
-0.011086	-0.038433	-0.027347	0.01551
-0.010693	-0.035917	-0.025223	0.016146
-0.0089338	-0.032774	-0.02384	0.017321
-0.0068312	-0.031979	-0.025148	0.018995
-0.0087466	-0.034866	-0.02612	0.019906
-0.0049482	-0.034114	-0.029166	0.019484
-0.00047711	-0.029286	-0.028809	0.018849
0.0028429	-0.025046	-0.027889	0.018624
0.0053763	-0.023197	-0.028574	0.019324
0.0063077	-0.021205	-0.027513	0.020525
0.0058262	-0.022599	-0.028425	0.02174
0.001746	-0.026657	-0.028403	0.024064
-0.71112	-0.024623	-0.024552	0.026743
0.0013467	-0.020687	-0.022033	0.029283
0.0015733	-0.020577	-0.02215	0.031325
0.0047755	-0.020982	-0.025757	0.032423
0.008232	-0.019908	-0.02814	0.034072
0.0069134	-0.019244	-0.026158	0.036769
0.0037032	-0.015518	-0.019221	0.039399
0.0091511	-0.00766	-0.016811	0.042099
0.023962	0.00033993	-0.023622	0.045549
0.042704	0.01041	-0.032294	0.049723
0.056644	0.018158	-0.038487	0.054673
0.062878	0.027902	-0.034976	0.059155
0.06528	0.037599	-0.027681	0.064376
0.066048	0.042162	-0.023886	0.070813
0.065528	0.04764	-0.017888	0.078631
0.063423	0.04844	-0.014983	0.087722
0.057586	0.041376	-0.016211	0.097187
0.05427	0.038984	-0.015287	0.10772
0.053612	0.042884	-0.010729	0.12029
0.045096	0.042448	-0.0026482	0.13472
0.032586	0.034826	0.0022396	0.14988
0.022274	0.028285	0.0060106	0.1671
0.013043	0.023176	0.010133	0.18423
0.0090742	0.022069	0.012995	0.20139
0.012775	0.026425	0.01365	0.2175
0.017203	0.032551	0.015348	0.23249
0.022766	0.040339	0.017574	0.24759
0.030693	0.045544	0.014851	0.26088
0.040742	0.051612	0.01087	0.27085
0.047072	0.055177	0.0081054	0.27831
0.049286	0.048276	-0.00101	0.28356
0.052702	0.035239	-0.017462	0.28607
0.050379	0.018567	-0.031812	0.28689
0.046122	0.0049052	-0.041217	0.28681
0.045701	-0.0063202	-0.052021	0.28652
0.040595	-0.019596	-0.06019	0.2869
0.03325	-0.032235	-0.065485	0.287
0.031075	-0.040074	-0.071148	0.28627
0.029849	-0.042154	-0.072002	0.28573
0.019922	-0.049044	-0.068966	0.28571
0.013332	-0.055606	-0.068938	0.28569
0.012205	-0.061313	-0.073518	0.28517
0.0071499	-0.068489	-0.075639	0.28329
-0.001301	-0.073897	-0.072596	0.28117
-0.0034063	-0.074385	-0.070978	0.27947
0.007454	-0.070392	-0.077846	0.27737
0.01186	-0.071681	-0.083541	0.27597
0.010539	-0.074473	-0.085013	0.27359
0.012534	-0.07526	-0.087794	0.27064
0.01797	-0.075092	-0.093062	0.26701
0.022942	-0.072044	-0.094986	0.26276
0.0262	-0.071765	-0.097965	0.25836
0.024083	-0.076871	-0.10095	0.25372
0.023476	-0.078509	-0.10199	0.24769
0.02107	-0.076024	-0.097094	0.24121
0.012326	-0.075827	-0.088153	0.23351
0.0021458	-0.072436	-0.074581	0.2266
-0.0080911	-0.0702	-0.062109	0.22157
-0.015347	-0.066032	-0.050685	0.21743
-0.024816	-0.063427	-0.038612	0.21318
-0.033912	-0.066545	-0.032633	0.20802
-0.035957	-0.071976	-0.036019	0.20188
-0.034483	-0.074639	-0.040156	0.19473
-0.034534	-0.073375	-0.038841	0.18733
-0.031116	-0.067432	-0.036316	0.18035
-0.028116	-0.064044	-0.035928	0.17392
-0.028938	-0.06406	-0.035122	0.16853
-0.028495	-0.062527	-0.034032	0.1633
-0.033243	-0.062092	-0.028849	0.15992
-0.04418	-0.063831	-0.019651	0.15736
-0.058715	-0.07177	-0.013056	0.15497
-0.066122	-0.079611	-0.013488	0.15315
-0.071228	-0.083903	-0.012675	0.15204
-0.082596	-0.090191	-0.0075954	0.15051
-0.090185	-0.093388	-0.0032038	0.14834
-0.093828	-0.092285	0.0015431	0.14636
-0.097711	-0.094446	0.0032644	0.14538
-0.099947	-0.098332	0.0016146	0.14497
-0.10048	-0.1009	-0.00041914	0.14328
-0.097237	-0.099736	-0.0024996	0.14203
-0.090838	-0.098996	-0.008158	0.14159
-0.075151	-0.096775	-0.021624	0.141
-0.05982	-0.090591	-0.030771	0.14002
-0.043219	-0.083715	-0.040496	0.14018
-0.028959	-0.077678	-0.048719	0.1404
-0.024489	-0.074486	-0.049996	0.14016
-0.021511	-0.07179	-0.050279	0.13985
-0.019069	-0.072323	-0.053254	0.13934
-0.020518	-0.075932	-0.055414	0.13847
-0.027024	-0.076801	-0.049777	0.13628
-0.032917	-0.076311	-0.043394	0.1351
-0.036675	-0.073692	-0.037017	0.13528
-0.040161	-0.073247	-0.033086	0.13608
-0.045642	-0.074828	-0.029187	0.13551
-0.049752	-0.075426	-0.025674	0.13341
-0.053127	-0.074944	-0.021816	0.13062
-0.059797	-0.074767	-0.014969	0.12792
-0.064255	-0.077077	-0.012821	0.12582
-0.061664	-0.078445	-0.016781	0.12357
-0.058847	-0.078094	-0.019247	0.12094
-0.057787	-0.075958	-0.018171	0.11828
-0.054295	-0.069222	-0.014927	0.11572
-0.048852	-0.060897	-0.012045	0.11352
-0.043849	-0.055519	-0.011671	0.11098
-0.037657	-0.04976	-0.012103	0.10949
-0.031753	-0.044602	-0.012849	0.10792
-0.028367	-0.043913	-0.015545	0.10644
-0.027473	-0.046943	-0.01947	0.10484
-0.025038	-0.045453	-0.020415	0.104
-0.017313	-0.039394	-0.022081	0.10359
-0.009568	-0.033859	-0.024292	0.10354
-0.0033061	-0.029502	-0.026196	0.10363
0.0010164	-0.027286	-0.028303	0.10377
0.0030182	-0.02843	-0.031448	0.10391
0.0046799	-0.030771	-0.035451	0.10442
0.0068175	-0.032904	-0.039721	0.10488
0.0062198	-0.033634	-0.039854	0.10321
0.0071675	-0.032741	-0.039908	0.10165
0.0051396	-0.034669	-0.039808	0.10115
0.0042257	-0.038944	-0.043169	0.099827
0.0061871	-0.039302	-0.045489	0.09835
0.006531	-0.038509	-0.04504	0.097071
0.0064496	-0.035676	-0.042126	0.095979
0.011431	-0.026157	-0.037588	0.095154
0.010935	-0.021368	-0.032303	0.094977
0.010616	-0.014964	-0.02558	0.094812
0.016572	-0.0069706	-0.023543	0.094222
0.01984	-0.0018819	-0.021722	0.093523
0.018231	-0.0029128	-0.021144	0.092784
0.018959	-0.0042044	-0.023164	0.092261
0.020858	-0.0059772	-0.026835	0.091357
0.026462	-0.0062318	-0.032693	0.090586
0.030894	-0.0050745	-0.035968	0.090312
0.033389	-0.0050086	-0.038397	0.089816
0.036542	-0.0059079	-0.04245	0.089733
0.041072	-0.0046337	-0.045706	0.089507
0.043702	-0.0028789	-0.046581	0.089018
0.041712	-0.0037178	-0.04543	0.087611
0.039352	-0.002127	-0.041479	0.086812
0.038425	0.0018949	-0.03653	0.087316
0.038108	0.0036914	-0.034416	0.08698
0.032298	-0.0013144	-0.033612	0.086457
0.023375	-0.0088979	-0.032272	0.08641
0.018466	-0.012218	-0.030684	0.086091
0.01726	-0.01245	-0.02971	0.08545
0.017872	-0.010082	-0.027954	0.085408
0.018819	-0.0068823	-0.025701	0.085671
0.018484	-0.0067375	-0.025222	0.085483
0.018091	-0.0040309	-0.022122	0.085271
0.017353	-0.00046574	-0.017819	0.084276
0.016902	0.00010157	-0.0168	0.082975
0.019355	0.0037783	-0.015577	0.082052
0.02297	0.0073267	-0.015643	0.080828
0.023795	0.0079112	-0.015884	0.079967
0.021874	0.0085174	-0.013357	0.079097
0.012503	0.0049112	-0.0075922	0.07744
0.0057728	0.0047406	-0.0010323	0.075603
0.0085453	0.01291	0.0043648	0.074306
0.016673	0.026295	0.0096223	0.07324
0.025727	0.037864	0.012136	0.072269
0.027328	0.042134	0.014805	0.071088
0.025138	0.04409	0.018952	0.070634
0.02801	0.043029	0.015019	0.071432
0.035678	0.043056	0.0073776	0.072494
0.04055	0.044633	0.004083	0.072496
0.04881	0.048982	0.000172	0.07256
0.052762	0.05244	-0.00032201	0.072298
0.049831	0.051846	0.002015	0.071109
0.043231	0.048408	0.005177	0.069785
0.03603	0.042713	0.0066831	0.069145
0.030593	0.03534	0.0047468	0.068683
0.025413	0.031084	0.0056713	0.068102
0.022466	0.029389	0.0069232	0.068595
0.020773	0.029919	0.0091466	0.069033
0.018278	0.028312	0.010034	0.068601
0.014678	0.023373	0.008695	0.067617
0.005828	0.016707	0.010879	0.065929
-0.0024522	0.008273	0.010725	0.064104
-0.0061977	0.00014788	0.0063456	0.06339
-0.011036	-0.0047323	0.0063037	0.063253
-0.012285	-0.0085606	0.0037247	0.063416
-0.011272	-0.010913	0.0003595	0.0644
-0.0099953	-0.011069	-0.0010733	0.065482
-0.008237	-0.010213	-0.0019758	0.065536
-0.0057382	-0.0082244	-0.0024862	0.064855
0.00051475	-0.0025862	-0.003101	0.063364
0.0046631	-0.0010803	-0.0057434	0.061778
0.0033704	-0.0020875	-0.0054579	0.060562
0.0034748	-0.00067176	-0.0041465	0.059558
0.0052362	0.001701	-0.0035352	0.058884
0.010403	0.0048657	-0.0055375	0.057337
0.018985	0.0085618	-0.010423	0.056602
0.023748	0.0062119	-0.017536	0.055994
0.024561	-0.00020866	-0.02477	0.054964
0.025648	-0.0043814	-0.030029	0.054426
0.024032	-0.0081621	-0.032194	0.055179
0.019691	-0.01321	-0.032901	0.055754
0.016955	-0.014383	-0.031338	0.055871
0.013974	-0.015655	-0.02963	0.055043
0.0082991	-0.017905	-0.026205	0.053999
-0.002392	-0.021449	-0.019057	0.053468
-0.011719	-0.020011	-0.0082921	0.052924
-0.019948	-0.01777	0.0021779	0.051643
-0.02305	-0.017108	0.0059419	0.050689
-0.025749	-0.016012	0.009737	0.049871
-0.028173	-0.013659	0.014514	0.048976
-0.027226	-0.011958	0.015269	0.048946
-0.021195	-0.010191	0.011004	0.048542
-0.0093599	-0.0072613	0.0020986	0.048715
-0.00065955	-0.003818	-0.0031584	0.049389
0.0070267	0.0017581	-0.0052685	0.049129
0.010569	0.0023954	-0.0081734	0.04879
0.0069176	-0.002547	-0.0094646	0.049006
0.0035078	-0.0077101	-0.011218	0.049425
0.00031514	-0.012843	-0.013158	0.049988
-0.0048207	-0.018315	-0.013495	0.050423
-0.0097038	-0.021023	-0.011319	0.050931
-0.013432	-0.021248	-0.0078162	0.051177
-0.015608	-0.019937	-0.0043294	0.051361
-0.015617	-0.016668	-0.0010512	0.051466
-0.01216	-0.012813	-0.00065331	0.051398
-0.0074317	-0.010527	-0.0030956	0.05165
-0.0044001	-0.010449	-0.0060494	0.051921
-0.005271	-0.013348	-0.0080768	0.051408
-0.0051501	-0.013828	-0.0086782	0.050516
-0.0022423	-0.0083253	-0.0060829	0.050212
0.0014627	-0.0034076	-0.0048703	0.04992
0.0034235	-0.0014497	-0.0048731	0.04967
0.0055631	0.0014435	-0.0041195	0.050446
0.0063888	0.0048451	-0.0015437	0.051109
0.00070717	0.0018132	0.001106	0.051636
-0.0080889	-0.005414	0.0026749	0.050847
-0.014562	-0.012597	0.0019645	0.049625
-0.019341	-0.016738	0.0026024	0.048286
-0.021576	-0.013126	0.00845	0.046833
-0.024579	-0.011144	0.013435	0.045854
-0.026484	-0.012411	0.014072	0.045054
-0.025973	-0.013276	0.012697	0.044886
-0.018461	-0.0099643	0.0084965	0.045107
-0.01126	-0.0054188	0.0058408	0.045982
-0.0055577	-0.0019042	0.0036535	0.047563
-0.0029177	-0.00034323	0.0025744	0.048757
-0.0020466	-0.00032179	0.0017248	0.048597
-0.00093385	0.0017275	0.0026613	0.047539
-0.00086127	0.0021397	0.003001	0.046166
-0.000478	0.0020279	0.0025059	0.045404
0.0016184	0.0046429	0.0030245	0.044783
0.0036918	0.0072524	0.0035606	0.044887
0.0079208	0.011657	0.003736	0.046201
0.0075356	0.014453	0.0069173	0.047268
0.0017912	0.015496	0.013705	0.048033
-0.002994	0.016826	0.01982	0.048123
-0.0026017	0.01845	0.021051	0.047404
0.0020183	0.018414	0.018414	0.046975
0.0013958	0.018176	0.01678	0.047219
0.0033575	0.01941	0.016053	0.047862
0.0087287	0.022702	0.013973	0.048226
0.017505	0.028404	0.010899	0.048834
0.025695	0.031282	0.0055864	0.049513
0.031487	0.034176	0.0026893	0.051288
0.034028	0.033327	-0.00070026	0.052627
0.036633	0.028157	-0.0084762	0.053275
0.034369	0.023	-0.011369	0.054277
0.02951	0.020942	-0.0085678	0.055316
0.03113	0.027134	-0.003996	0.056012
0.038207	0.034206	-0.004001	0.055798
0.041883	0.030731	-0.011152	0.056501
0.044612	0.026307	-0.018304	0.05771
0.045528	0.020483	-0.025044	0.058619
0.045209	0.0181	-0.027108	0.058774
0.042196	0.014922	-0.027274	0.058916
0.035388	0.013219	-0.022169	0.059865
0.025817	0.011169	-0.014648	0.061521
0.018564	0.010303	-0.0082607	0.062741
0.020154	0.013173	-0.0069811	0.063923
0.026928	0.013582	-0.013346	0.065289
0.034937	0.012754	-0.022184	0.066427
0.039693	0.012822	-0.026871	0.067743
0.042408	0.016197	-0.026211	0.068393
0.0421	0.021316	-0.020784	0.0693
0.039491	0.022983	-0.016508	0.069895
0.038076	0.025897	-0.012179	0.07033
0.037363	0.026905	-0.010458	0.07098
0.030975	0.021805	-0.0091696	0.070865
0.023639	0.01487	-0.008769	0.070262
0.020083	0.011689	-0.0083942	0.069534
0.022555	0.010319	-0.012236	0.068626
0.022072	0.0046903	-0.017382	0.067983
0.017498	-0.0043645	-0.021863	0.067638
0.018689	-0.011037	-0.029727	0.067157
0.029759	-0.010572	-0.040331	0.06665
0.044408	-0.0053453	-0.049754	0.065102
0.056956	0.00041078	-0.056545	0.063408
0.062516	0.0036757	-0.058841	0.062008
0.059271	0.0019982	-0.057273	0.060834
0.046958	-0.0033219	-0.05028	0.059557
0.036859	-0.0035401	-0.040399	0.058351
0.033766	-0.00063119	-0.034397	0.057701
0.03173	0.0032779	-0.028453	0.057267
0.031209	0.0093096	-0.021899	0.056581
0.034654	0.017495	-0.017158	0.055802
0.045612	0.027059	-0.018553	0.055865
0.056727	0.035563	-0.021164	0.056229
0.060741	0.039487	-0.021254	0.057216
0.066823	0.045766	-0.021057	0.058913
0.071613	0.047944	-0.023668	0.06038
0.074985	0.046621	-0.028364	0.061784
0.079777	0.042581	-0.037196	0.063343
0.084794	0.043805	-0.040988	0.064815
0.086941	0.046764	-0.040177	0.065714
0.08179	0.044391	-0.037399	0.065875
0.07271	0.042457	-0.030254	0.066205
0.063922	0.040364	-0.023558	0.066663
0.060117	0.039458	-0.020659	0.066857
0.0594	0.041609	-0.017791	0.066772
0.056655	0.046555	-0.0101	0.067038
0.05354	0.049914	-0.0036259	0.06765
0.046816	0.048459	0.0016432	0.068127
0.040106	0.047708	0.0076018	0.069591

## Sheet: 1 back T-D (Figure 4a)
State 1	State 2	State 3	State 5
0.0064924	0.017474	0.010982	0.00062534
0.0078208	0.014503	0.0066822	0.035735
0.0074374	0.0089448	0.0015073	-0.001143
0.0051108	0.0027691	-0.0023418	-0.0015951
0.004338	0.0019455	-0.0023925	-0.0023396
0.0030081	0.0010654	-0.0019427	-0.0031701
0.0012842	0.001266	-0.02	-0.0032592
0.0016579	-0.0029154	-0.0045734	-0.003311
0.0020862	-0.010966	-0.013052	-0.0038769
-0.0012191	-0.015157	-0.013938	-0.0045442
-0.0059816	-0.016546	-0.010564	-0.0050577
-0.012913	-0.01759	-0.0046769	-0.0059278
-0.017398	-0.018702	-0.001304	-0.0073036
-0.011748	-0.016478	-0.0047302	-0.0083371
-0.010202	-0.014366	-0.0041647	-0.0093987
-0.011343	-0.014265	-0.0029222	-0.0097435
-0.013774	-0.018197	-0.0044225	-0.009854
-0.017398	-0.022154	-0.0047556	-0.0098789
-0.021178	-0.022168	-0.00098924	-0.010027
-0.022416	-0.020954	0.0014623	-0.010156
-0.024469	-0.023431	0.0010384	-0.011111
-0.025312	-0.023982	0.0013302	-0.011796
-0.027818	-0.025673	0.0021452	-0.011293
-0.029571	-0.025912	0.0036594	-0.011188
-0.031946	-0.024109	0.0078368	-0.011652
-0.032793	-0.023149	0.0096449	-0.011944
-0.029383	-0.024028	0.0053543	-0.011667
-0.030229	-0.026396	0.003833	-0.01177
-0.031865	-0.026894	0.0049709	-0.012404
-0.03261	-0.030457	0.0021525	-0.013272
-0.029325	-0.033352	-0.0040269	-0.014069
-0.028318	-0.036498	-0.0081794	-0.016021
-0.030163	-0.04294	-0.012777	-0.018093
-0.03252	-0.049449	-0.016929	-0.018712
-0.038395	-0.053996	-0.015601	-0.019149
-0.04304	-0.055933	-0.012893	-0.0196
-0.043038	-0.05488	-0.011843	-0.019407
-0.038695	-0.052692	-0.013997	-0.019295
-0.03193	-0.050648	-0.018718	-0.019579
-0.028386	-0.052695	-0.024308	-0.020218
-0.032021	-0.058791	-0.02677	-0.021088
-0.036374	-0.065449	-0.029075	-0.021737
-0.04088	-0.070585	-0.029705	-0.023264
-0.043476	-0.072599	-0.029124	-0.025335
-0.043801	-0.071492	-0.027691	-0.026146
-0.043271	-0.07216	-0.028889	-0.026729
-0.043916	-0.074152	-0.030237	-0.027659
-0.044604	-0.075202	-0.030599	-0.028773
-0.047161	-0.077585	-0.030424	-0.030407
-0.049269	-0.078647	-0.029378	-0.031611
-0.052906	-0.081298	-0.028392	-0.031632
-0.052422	-0.085937	-0.033515	-0.031265
-0.050208	-0.089754	-0.039546	-0.030698
-0.047083	-0.093389	-0.046306	-0.030246
-0.042609	-0.095799	-0.05319	-0.030406
-0.037072	-0.098758	-0.061686	-0.031341
-0.031241	-0.09862	-0.06738	-0.033016
-0.026671	-0.098287	-0.071616	-0.034596
-0.022841	-0.099872	-0.077031	-0.035136
-0.02357	-0.098562	-0.074992	-0.035262
-0.02794	-0.092773	-0.064833	-0.034522
-0.031157	-0.087653	-0.056495	-0.032611
-0.030349	-0.083512	-0.053164	-0.029512
-0.032681	-0.082653	-0.049972	-0.024707
-0.035099	-0.082544	-0.047446	-0.018066
-0.037964	-0.082379	-0.044415	-0.010826
-0.046747	-0.082589	-0.035842	-0.0025183
-0.051812	-0.081686	-0.029875	0.0066891
-0.049932	-0.079391	-0.02946	0.016591
-0.051587	-0.080516	-0.028929	0.025785
-0.057603	-0.081721	-0.024117	0.03447
-0.063361	-0.080242	-0.016881	0.042899
-0.06308	-0.073971	-0.010891	0.050455
-0.062793	-0.064661	-0.0018675	0.05729
-0.062424	-0.054806	0.0076182	0.062579
-0.060761	-0.049812	0.010949	0.065125
-0.052205	-0.043587	0.0086175	0.063612
-0.041723	-0.035682	0.0060409	0.058013
-0.033869	-0.027284	0.006584	0.048873
-0.032142	-0.025544	0.0065977	0.037027
-0.034436	-0.028412	0.0060241	0.02375
-0.036008	-0.02936	0.0066478	0.010496
-0.031698	-0.027786	0.0039117	-0.0017618
-0.029315	-0.029787	-0.00047188	-0.014726
-0.033798	-0.035797	-0.0019995	-0.027375
-0.042807	-0.04233	0.00047783	-0.036887
-0.048953	-0.044916	0.0040363	-0.045716
-0.052846	-0.047993	0.0048528	-0.053815
-0.060992	-0.054868	0.0061236	-0.060972
-0.062931	-0.058488	0.0044436	-0.066959
-0.057608	-0.063183	-0.0055743	-0.072879
-0.048109	-0.064554	-0.016445	-0.079254
-0.041011	-0.064819	-0.023809	-0.086024
-0.039845	-0.066164	-0.026319	-0.092033
-0.038013	-0.065792	-0.027778	-0.098541
-0.034211	-0.062539	-0.028328	-0.10648
-0.029553	-0.05908	-0.029527	-0.11378
-0.023453	-0.056539	-0.033086	-0.12017
-0.018941	-0.058884	-0.039943	-0.12573
-0.019656	-0.064314	-0.044658	-0.13014
-0.01779	-0.068289	-0.050499	-0.13391
-0.015659	-0.070709	-0.05505	-0.13673
-0.016206	-0.072702	-0.056497	-0.13944
-0.017036	-0.073297	-0.056261	-0.14223
-0.019403	-0.075058	-0.055655	-0.14462
-0.025166	-0.078961	-0.053795	-0.14685
-0.032043	-0.08216	-0.050117	-0.14936
-0.037994	-0.084985	-0.046991	-0.15145
-0.042655	-0.088443	-0.045788	-0.15291
-0.043734	-0.089908	-0.046174	-0.15429
-0.045107	-0.092878	-0.047771	-0.15572
-0.047219	-0.097744	-0.050525	-0.15681
-0.04846	-0.10171	-0.053248	-0.1575
-0.04696	-0.10324	-0.05628	-0.15783
-0.046111	-0.1026	-0.056492	-0.15809
-0.046439	-0.10075	-0.054315	-0.15888
-0.046984	-0.09792	-0.050937	-0.15938
-0.047596	-0.095054	-0.047458	-0.15957
-0.049396	-0.092294	-0.042898	-0.1595
-0.053922	-0.092824	-0.038901	-0.15852
-0.059749	-0.097095	-0.037346	-0.15737
-0.061949	-0.10059	-0.038636	-0.15646
-0.062457	-0.10142	-0.038962	-0.15565
-0.060157	-0.099217	-0.03906	-0.15448
-0.056876	-0.09751	-0.040634	-0.15336
-0.053268	-0.095987	-0.042718	-0.15316
-0.047618	-0.095413	-0.047794	-0.15368
-0.041885	-0.094697	-0.052812	-0.15404
-0.041717	-0.09666	-0.054944	-0.1538
-0.041833	-0.099345	-0.057512	-0.15377
-0.040414	-0.10252	-0.062101	-0.15369
-0.039921	-0.10599	-0.066066	-0.15353
-0.042379	-0.10962	-0.067238	-0.15314
-0.046832	-0.11217	-0.065336	-0.15307
-0.048726	-0.11374	-0.065009	-0.15338
-0.049115	-0.11453	-0.065414	-0.15436
-0.050862	-0.11501	-0.064145	-0.15509
-0.052186	-0.11562	-0.063431	-0.15558
-0.052153	-0.11553	-0.063374	-0.15566
-0.051914	-0.11376	-0.061847	-0.15607
-0.05244	-0.11123	-0.058791	-0.15644
-0.056218	-0.11033	-0.054113	-0.15644
-0.058016	-0.10978	-0.051766	-0.15625
-0.058455	-0.10938	-0.050926	-0.15645
-0.055213	-0.10831	-0.053096	-0.15719
-0.054343	-0.10845	-0.054103	-0.15758
-0.053458	-0.1086	-0.055145	-0.15829
-0.048431	-0.10555	-0.057122	-0.15874
-0.042606	-0.099188	-0.056582	-0.15905
-0.038006	-0.094649	-0.056643	-0.15967
-0.034317	-0.091907	-0.05759	-0.16028
-0.030128	-0.089587	-0.059459	-0.16055
-0.025172	-0.085791	-0.060619	-0.16109
-0.021376	-0.082284	-0.060908	-0.16173
-0.018299	-0.080347	-0.062048	-0.16196
-0.014622	-0.079039	-0.064417	-0.16183
-0.012022	-0.077766	-0.065744	-0.16193
-0.011848	-0.077667	-0.06582	-0.16169
-0.010776	-0.078967	-0.068191	-0.16163
-0.0065672	-0.077893	-0.071326	-0.16136
-0.0089413	-0.077597	-0.068655	-0.1609
-0.0172	-0.082579	-0.065379	-0.16035
-0.024169	-0.089335	-0.065166	-0.15958
-0.026726	-0.091534	-0.064808	-0.15878
-0.026083	-0.090453	-0.06437	-0.15755
-0.024356	-0.089647	-0.065291	-0.15645
-0.023729	-0.090881	-0.067153	-0.1557
-0.024825	-0.09428	-0.069455	-0.15538
-0.023725	-0.097372	-0.073647	-0.15507
-0.021927	-0.1002	-0.078269	-0.15475
-0.021984	-0.1002	-0.082013	-0.15376
-0.020266	-0.10553	-0.085262	-0.15252
-0.019809	-0.10421	-0.084406	-0.15112
-0.020497	-0.10408	-0.083587	-0.14982
-0.02547	-0.10633	-0.080861	-0.14881
-0.033756	-0.11037	-0.076617	-0.14813
-0.03764	-0.11261	-0.074972	-0.14745
-0.03887	-0.1141	-0.075228	-0.14669
-0.040327	-0.1162	-0.075871	-0.14605
-0.04438	-0.1187	-0.074324	-0.14532
-0.047483	-0.11829	-0.070806	-0.14492
-0.047176	-0.11725	-0.070073	-0.14485
-0.045931	-0.11406	-0.068127	-0.14483
-0.043789	-0.11028	-0.066494	-0.14427
-0.04315	-0.11252	-0.069373	-0.14333
-0.041778	-0.11415	-0.072374	-0.14184
-0.041598	-0.1154	-0.073804	-0.14063
-0.039419	-0.11449	-0.075069	-0.13953
-0.036436	-0.11243	-0.075992	-0.13785
-0.033781	-0.10845	-0.074669	-0.13638
-0.027829	-0.10151	-0.073679	-0.13446
-0.025083	-0.097973	-0.07289	-0.13214
-0.024349	-0.099329	-0.074981	-0.13071
-0.022772	-0.10038	-0.077611	-0.12966
-0.020809	-0.10445	-0.083639	-0.12842
-0.020284	-0.10832	-0.088039	-0.12692
-0.018792	-0.10814	-0.089345	-0.12516
-0.01728	-0.10749	-0.090211	-0.12374
-0.0135	-0.10366	-0.090157	-0.12248
-0.0074172	-0.098209	-0.090791	-0.12132
0.0016292	-0.090951	-0.092581	-0.11976
0.0021141	-0.088454	-0.090568	-0.11717
-0.0030551	-0.088317	-0.085262	-0.11472
-0.0076766	-0.088017	-0.080341	-0.11251
-0.012288	-0.087722	-0.075434	-0.11068
-0.01376	-0.088479	-0.07472	-0.10917
-0.015051	-0.08939	-0.074339	-0.10748
-0.017171	-0.09068	-0.073509	-0.10554
-0.019213	-0.094351	-0.075138	-0.10317
-0.022501	-0.10034	-0.077844	-0.10101
-0.022321	-0.10366	-0.081342	-0.099985
-0.022354	-0.10632	-0.08397	-0.098488
-0.02429	-0.11303	-0.08874	-0.096456
-0.02433	-0.12139	-0.097061	-0.094857
-0.022888	-0.12741	-0.10453	-0.093491
-0.021764	-0.13179	-0.11003	-0.092735
-0.018676	-0.13351	-0.11484	-0.091857
-0.015237	-0.13447	-0.11923	-0.090983
-0.012729	-0.13409	-0.12136	-0.090504
-0.0079332	-0.13238	-0.12444	-0.090595
-0.0024105	-0.13024	-0.12783	-0.090508
-0.00044109	-0.1288	-0.12836	-0.089402
-0.0048247	-0.12912	-0.1243	-0.087984
-0.0076578	-0.12925	-0.12159	-0.086831
-0.0116	-0.13209	-0.12049	-0.085319
-0.017737	-0.13478	-0.11704	-0.083595
-0.023894	-0.13881	-0.11491	-0.082226
-0.029834	-0.14182	-0.11198	-0.081778
-0.033745	-0.14149	-0.10775	-0.080999
-0.0361	-0.14289	-0.10679	-0.079569
-0.033849	-0.14378	-0.10993	-0.07835
-0.030551	-0.14485	-0.1143	-0.077042
-0.026894	-0.14438	-0.11748	-0.076137
-0.021427	-0.14001	-0.11859	-0.075352
-0.015235	-0.13529	-0.12005	-0.074222
-0.012457	-0.13213	-0.11968	-0.073043
-0.010748	-0.13335	-0.1226	-0.071392
-0.0094436	-0.1364	-0.12695	-0.06975
-0.0080324	-0.13733	-0.1293	-0.068932
-0.0053792	-0.13833	-0.13296	-0.068386
-0.0039937	-0.13994	-0.13594	-0.067259
-0.0025426	-0.13992	-0.13737	-0.066111
-0.003893	-0.14232	-0.13843	-0.064692
-0.0056928	-0.14476	-0.13907	-0.063607
-0.0051513	-0.14586	-0.14071	-0.062431
-0.0049863	-0.14829	-0.14331	-0.060624
-0.0075096	-0.14899	-0.14148	-0.059014
-0.012008	-0.14875	-0.13674	-0.057612
-0.021101	-0.14916	-0.12806	-0.056283
-0.02811	-0.1486	-0.12049	-0.05468
-0.030159	-0.1467	-0.11654	-0.053219
-0.030328	-0.1476	-0.11728	-0.052157
-0.032252	-0.15284	-0.12059	-0.051555
-0.031089	-0.15279	-0.1217	-0.051133
-0.02649	-0.14893	-0.12244	-0.050771
-0.02746	-0.14827	-0.12081	-0.049642
-0.029216	-0.14704	-0.11782	-0.048263
-0.025699	-0.14143	-0.11573	-0.047052
-0.023608	-0.13718	-0.11358	-0.046842
-0.025272	-0.13398	-0.10871	-0.046099
-0.027687	-0.13176	-0.10407	-0.045002
-0.025189	-0.12862	-0.10343	-0.044445
-0.021853	-0.12503	-0.10318	-0.044369
-0.018449	-0.12152	-0.10307	-0.04466
-0.01759	-0.12178	-0.10419	-0.043999
-0.01885	-0.11875	-0.099904	-0.043983
-0.017859	-0.11152	-0.093659	-0.044558
-0.019274	-0.10854	-0.089262	-0.044491
-0.022914	-0.1075	-0.08459	-0.044764
-0.025988	-0.1078	-0.081811	-0.045118
-0.026545	-0.11225	-0.085704	-0.044564
-0.026513	-0.11731	-0.0908	-0.044371
-0.025463	-0.12058	-0.095122	-0.044368
-0.024339	-0.12075	-0.09641	-0.043801
-0.022188	-0.11712	-0.094936	-0.042479
-0.024041	-0.11673	-0.092688	-0.041689
-0.019984	-0.11366	-0.093675	-0.041461
-0.015833	-0.11224	-0.096408	-0.041142
-0.015289	-0.11463	-0.099344	-0.040463
-0.015943	-0.1208	-0.10485	-0.040514
-0.017154	-0.12274	-0.10559	-0.041844
-0.014542	-0.12313	-0.10859	-0.04336
-0.01098	-0.12696	-0.11598	-0.043824
-0.01135	-0.13117	-0.11982	-0.043353
-0.015106	-0.13404	-0.11894	-0.042763
-0.019723	-0.13597	-0.11625	-0.042814
-0.023437	-0.13597	-0.11557	-0.04307
-0.020498	-0.14148	-0.12098	-0.043241
-0.019322	-0.13895	-0.11962	-0.043033
-0.014134	-0.12862	-0.11449	-0.042304
-0.0079915	-0.11938	-0.11139	-0.041455
-0.0053103	-0.11378	-0.10847	-0.041665
-0.0061102	-0.1119	-0.10579	-0.042391
-0.0079314	-0.11264	-0.10471	-0.043037
-0.0078584	-0.11383	-0.10597	-0.043008
-0.0080795	-0.11495	-0.10687	-0.04326
-0.012403	-0.11516	-0.10276	-0.04432
-0.019874	-0.11387	-0.093994	-0.045156
-0.024645	-0.10962	-0.084971	-0.044922
-0.028486	-0.10072	-0.072231	-0.044566
-0.032025	-0.093014	-0.060989	-0.044089
-0.030983	-0.084688	-0.053705	-0.042703
-0.028343	-0.074707	-0.046364	-0.042136
-0.028829	-0.071966	-0.043136	-0.042146
-0.034073	-0.074722	-0.040649	-0.041206
-0.035892	-0.076111	-0.040219	-0.040461
-0.035094	-0.077715	-0.042621	-0.039954
-0.032604	-0.08306	-0.050456	-0.039268
-0.028442	-0.084435	-0.055993	-0.039202
-0.026553	-0.081118	-0.054565	-0.039984
-0.028261	-0.080475	-0.052214	-0.041114
-0.027367	-0.084095	-0.056727	-0.041341
-0.026397	-0.085992	-0.059595	-0.041014
-0.026198	-0.085755	-0.059557	-0.040579
-0.024897	-0.082445	-0.057548	-0.038974
-0.027036	-0.077995	-0.050959	-0.037711
-0.026095	-0.076804	-0.050709	-0.036576
-0.026639	-0.077946	-0.051307	-0.035317
-0.030986	-0.081283	-0.050297	-0.034158
-0.029694	-0.082658	-0.052964	-0.033705
-0.023652	-0.082032	-0.058381	-0.032887
-0.014809	-0.078167	-0.063358	-0.031092
-0.012775	-0.074693	-0.061918	-0.029595
-0.015754	-0.076285	-0.060531	-0.027447
-0.019069	-0.078781	-0.059712	-0.025504
-0.021796	-0.079899	-0.058103	-0.024016
-0.021534	-0.079725	-0.058191	-0.022225
-0.023769	-0.07849	-0.05472	-0.020307
-0.024574	-0.074366	-0.049791	-0.019963
-0.024993	-0.073843	-0.04885	-0.020963
-0.023138	-0.072776	-0.049638	-0.022601
-0.025671	-0.070254	-0.044583	-0.024543
-0.027987	-0.06858	-0.040593	-0.026466
-0.025548	-0.066833	-0.041285	-0.027876
-0.016503	-0.063042	-0.046539	-0.028713
-0.0086129	-0.055605	-0.046992	-0.029158
-0.0023765	-0.051839	-0.049462	-0.030317
0.0014534	-0.05417	-0.055623	-0.032432
0.0066863	-0.054162	-0.060849	-0.034134
0.0076844	-0.054699	-0.062384	-0.03572
0.0063447	-0.054609	-0.060953	-0.037109
0.0022255	-0.054629	-0.056854	-0.037351
-0.0037501	-0.062593	-0.058843	-0.037857
-0.0065474	-0.068036	-0.061489	-0.039037
-0.012084	-0.070121	-0.058037	-0.040598
-0.014656	-0.068353	-0.053696	-0.043106
-0.016874	-0.064724	-0.047851	-0.046159
-0.021513	-0.065944	-0.044431	-0.048943
-0.028402	-0.070119	-0.041717	-0.051798
-0.033212	-0.077476	-0.044264	-0.05419
-0.037114	-0.0835	-0.046386	-0.056501
-0.03977	-0.086326	-0.046556	-0.058512
-0.04231	-0.088214	-0.045904	-0.059969
-0.044454	-0.088857	-0.044404	-0.06124
-0.046924	-0.091832	-0.044908	-0.062438
-0.047517	-0.091846	-0.044329	-0.063727
-0.048855	-0.090932	-0.042076	-0.064377
-0.050674	-0.089865	-0.039191	-0.065029
-0.04901	-0.086492	-0.037482	-0.064919
-0.040743	-0.079274	-0.03853	-0.06402
-0.027377	-0.067635	-0.040258	-0.063658
-0.020584	-0.05957	-0.038986	-0.063927
-0.018598	-0.060842	-0.042244	-0.064915
-0.018616	-0.063193	-0.044576	-0.065636
-0.017676	-0.065874	-0.048198	-0.065805
-0.013755	-0.065149	-0.051394	-0.065641
-0.006761	-0.062292	-0.055531	-0.065184
-0.0034429	-0.061218	-0.057775	-0.063539
-0.0046696	-0.060621	-0.055952	-0.060815
-0.0064315	-0.059605	-0.053173	-0.059494
-0.0082089	-0.057426	-0.049217	-0.059043
-0.0097591	-0.054954	-0.045195	-0.058199
-0.0093964	-0.053433	-0.044037	-0.057326
-0.0085882	-0.052136	-0.043548	-0.056001
-0.0067431	-0.050273	-0.04353	-0.055054
-0.0091555	-0.04942	-0.040264	-0.054164

## Sheet: 2 back T-D (Figure 4a)
State 1	State 2	State 3	State 5
0.011168	-0.0064781	-0.017646	0.00070774
0.012292	-0.0011564	-0.013449	0.0004314
0.012515	0.0021179	-0.010398	0.00038024
0.014218	0.003221	-0.010997	0.0014615
0.014292	0.0016142	-0.012678	0.0024286
0.01419	-0.00013092	-0.014321	0.0028952
0.013779	0.0029002	-0.010879	0.0028819
0.012227	0.0053476	-0.0068789	0.0022258
0.011741	0.010192	-0.0015494	0.0016159
0.0094451	0.01593	0.0064854	0.0019283
0.0056161	0.015834	0.010218	0.0027619
0.00090162	0.011352	0.01045	0.0040308
-0.0092995	0.0043948	0.013694	0.0047895
-0.017677	-0.0018075	0.01587	0.0052407
-0.022947	-0.008249	0.014698	0.0055027
-0.026806	-0.012041	0.014765	0.0055373
-0.03354	-0.013746	0.019794	0.0059419
-0.045036	-0.013263	0.031773	0.0064754
-0.050979	-0.010121	0.040858	0.0071716
-0.049875	-0.0031659	0.046709	0.0070066
-0.045507	0.0067985	0.052306	0.0062449
-0.040711	0.011111	0.051822	0.0049509
-0.037645	0.011067	0.048712	0.003223
-0.035873	0.010227	0.0461	0.001391
-0.038137	0.0077486	0.045885	-0.00018709
-0.04388	0.0046926	0.048573	-0.0018993
-0.048904	0.0033655	0.05227	-0.0027542
-0.049164	0.0054646	0.054628	-0.0027728
-0.044634	0.0086983	0.053332	-0.0029128
-0.038342	0.013593	0.051935	-0.00305
-0.035396	0.015318	0.050714	-0.0020621
-0.030046	0.019119	0.049165	-0.00075603
-0.021777	0.02559	0.047367	-0.00028605
-0.014994	0.028616	0.04361	0.00062999
-0.01237	0.028778	0.041148	0.0016584
-0.0079302	0.028065	0.035995	0.0016978
-0.0061815	0.028411	0.034592	0.0014766
-0.0061977	0.031573	0.037771	0.0014685
-0.0037311	0.033835	0.037567	0.0021419
0.0026903	0.036912	0.034222	0.0026589
0.010612	0.039773	0.029161	0.003037
0.016066	0.04057	0.024504	0.0025442
0.017694	0.038471	0.020777	0.0022129
0.018577	0.036339	0.017762	0.0026862
0.017431	0.035818	0.018387	0.0036047
0.011908	0.032084	0.020176	0.0045408
0.0020752	0.024934	0.022859	0.0048533
-0.0088322	0.016604	0.025436	0.0046229
-0.016185	0.0078481	0.024033	0.0045185
-0.017745	0.0075797	0.025325	0.0041578
-0.016355	0.013868	0.030223	0.0039167
-0.014629	0.020812	0.035441	0.0043293
-0.014577	0.027058	0.041635	0.0039222
-0.015953	0.034212	0.050165	0.0025033
-0.014061	0.039031	0.053092	0.00089302
-0.014928	0.039463	0.054391	-0.00035243
-0.015614	0.041088	0.056703	-0.0010414
-0.018942	0.039115	0.058057	-0.002422
-0.021394	0.035263	0.056656	-0.0045748
-0.021772	0.033181	0.054953	-0.006777
-0.021996	0.030726	0.052722	-0.0090401
-0.021991	0.02947	0.051461	-0.011457
-0.023453	0.028415	0.051868	-0.01494
-0.022979	0.023819	0.046798	-0.01986
-0.023693	0.018065	0.041759	-0.024865
-0.023073	0.014131	0.037204	-0.030469
-0.02334	0.011995	0.035335	-0.037391
-0.025072	0.011685	0.036756	-0.045251
-0.025325	0.013838	0.039162	-0.053553
-0.024017	0.01502	0.039037	-0.062439
-0.020255	0.017872	0.038127	-0.071985
-0.015811	0.021063	0.036874	-0.082953
-0.013048	0.023816	0.036864	-0.093938
-0.013213	0.024807	0.03802	-0.1043
-0.014601	0.025684	0.040285	-0.11365
-0.013556	0.024176	0.037731	-0.1227
-0.012992	0.021763	0.034755	-0.13054
-0.011649	0.01947	0.031118	-0.13746
-0.01068	0.017095	0.027776	-0.14262
-0.00618	0.014056	0.020236	-0.14644
-0.0033615	0.013126	0.016487	-0.14927
-0.0037301	0.011948	0.015678	-0.15102
-0.0059237	0.0077208	0.013645	-0.15276
-0.0094484	0.0035647	0.013013	-0.15399
-0.012047	0.0018516	0.013899	-0.1543
-0.013978	0.00030994	0.014288	-0.15371
-0.015306	0.00055451	0.01586	-0.15214
-0.015849	0.0009958	0.016845	-0.14946
-0.016452	0.0018322	0.018285	-0.14558
-0.018614	0.004102	0.022716	-0.14067
-0.021878	0.0084639	0.030342	-0.13515
-0.027144	0.008412	0.035556	-0.12953
-0.031744	0.0070845	0.038828	-0.12446
-0.036586	0.0057453	0.042331	-0.12022
-0.043699	0.0007621	0.044461	-0.11632
-0.050097	-0.00772	0.042377	-0.11245
-0.054156	-0.01439	0.039766	-0.10884
-0.060351	-0.016898	0.043453	-0.10602
-0.06898	-0.019176	0.049804	-0.10357
-0.073006	-0.021128	0.051879	-0.10066
-0.073188	-0.026693	0.046495	-0.097779
-0.074127	-0.031461	0.042666	-0.095935
-0.07696	-0.035843	0.041117	-0.094448
-0.077419	-0.039683	0.037735	-0.093276
-0.072253	-0.041028	0.031224	-0.091935
-0.068549	-0.041798	0.026751	-0.090714
-0.069081	-0.039391	0.029689	-0.089709
-0.072395	-0.040085	0.032311	-0.089136
-0.075534	-0.044831	0.030703	-0.088782
-0.075518	-0.047744	0.027774	-0.087495
-0.075426	-0.048049	0.027377	-0.085577
-0.074348	-0.046538	0.027809	-0.08331
-0.073232	-0.046493	0.026739	-0.08109
-0.073664	-0.048653	0.025011	-0.079265
-0.072121	-0.052582	0.019539	-0.077491
-0.073061	-0.058976	0.014085	-0.07505
-0.073239	-0.066788	0.0064505	-0.072427
-0.073793	-0.074052	-0.00025847	-0.070018
-0.075129	-0.081578	-0.0064494	-0.068088
-0.07564	-0.084632	-0.0089919	-0.066353
-0.075968	-0.088259	-0.01229	-0.065758
-0.075894	-0.090163	-0.014269	-0.065905
-0.074912	-0.092118	-0.017205	-0.066599
-0.07179	-0.092264	-0.020474	-0.067122
-0.069404	-0.08978	-0.020376	-0.067171
-0.070003	-0.090411	-0.020408	-0.06677
-0.070146	-0.092707	-0.022561	-0.065941
-0.066036	-0.092813	-0.026777	-0.064491
-0.058152	-0.090387	-0.032235	-0.062814
-0.049741	-0.08635	-0.03661	-0.061346
-0.044555	-0.082176	-0.037621	-0.060242
-0.042678	-0.076944	-0.034266	-0.058488
-0.043516	-0.073619	-0.030103	-0.056662
-0.045822	-0.071359	-0.025538	-0.055433
-0.046748	-0.067742	-0.020994	-0.055101
-0.04479	-0.063718	-0.018928	-0.054621
-0.04515	-0.063508	-0.018359	-0.054189
-0.050936	-0.06572	-0.014784	-0.054125
-0.055744	-0.067557	-0.011813	-0.053417
-0.054966	-0.068687	-0.01372	-0.052824
-0.0509	-0.066842	-0.015942	-0.052552
-0.050423	-0.064651	-0.014228	-0.052134
-0.053886	-0.063676	-0.0097902	-0.052408
-0.059235	-0.067481	-0.008246	-0.052674
-0.063952	-0.074647	-0.010695	-0.05258
-0.067304	-0.07953	-0.012227	-0.051774
-0.067833	-0.082945	-0.015112	-0.050278
-0.071353	-0.086956	-0.015603	-0.048966
-0.077855	-0.090634	-0.012779	-0.0479
-0.082441	-0.091958	-0.0095176	-0.046679
-0.084796	-0.094185	-0.009389	-0.045106
-0.083141	-0.095237	-0.012095	-0.043605
-0.08144	-0.09521	-0.01377	-0.041449
-0.076477	-0.092238	-0.015761	-0.039884
-0.069182	-0.088154	-0.018972	-0.039086
-0.064487	-0.0859	-0.021413	-0.03884
-0.060464	-0.085336	-0.024872	-0.038113
-0.058154	-0.085119	-0.026965	-0.037218
-0.057896	-0.087557	-0.029661	-0.036533
-0.05686	-0.088966	-0.032107	-0.035611
-0.049231	-0.085303	-0.036072	-0.035194
-0.037783	-0.078446	-0.040663	-0.03482
-0.030073	-0.073492	-0.043419	-0.033718
-0.024367	-0.071398	-0.047031	-0.031966
-0.023263	-0.069464	-0.046201	-0.031274
-0.028183	-0.069735	-0.041552	-0.031407
-0.032974	-0.071885	-0.038911	-0.031302
-0.034315	-0.071124	-0.036809	-0.031372
-0.035114	-0.07178	-0.036666	-0.031537
-0.037117	-0.073199	-0.036082	-0.031299
-0.038982	-0.078227	-0.039246	-0.031318
-0.042586	-0.084183	-0.041597	-0.031091
-0.053053	-0.090967	-0.037914	-0.030458
-0.065506	-0.09687	-0.031364	-0.029745
-0.075429	-0.10269	-0.027257	-0.02855
-0.073659	-0.10228	-0.028622	-0.027803
-0.066837	-0.096315	-0.029478	-0.027009
-0.062009	-0.09183	-0.02982	-0.026372
-0.056356	-0.086348	-0.029992	-0.026546
-0.049462	-0.077339	-0.027877	-0.027309
-0.044886	-0.069722	-0.024836	-0.028275
-0.043336	-0.06602	-0.022684	-0.028686
-0.041971	-0.067143	-0.025173	-0.028588
-0.042965	-0.070791	-0.027826	-0.028509
-0.048339	-0.072976	-0.024637	-0.028114
-0.055717	-0.074792	-0.019075	-0.02758
-0.067283	-0.07923	-0.011947	-0.028176
-0.075788	-0.080034	-0.0042454	-0.029447
-0.080036	-0.080632	-0.00059539	-0.030918
-0.080974	-0.080427	0.00054663	-0.032613
-0.081044	-0.076635	0.0044089	-0.033724
-0.082037	-0.071297	0.01074	-0.034152
-0.08188	-0.063182	0.018698	-0.034596
-0.077524	-0.056008	0.021516	-0.03468
-0.071091	-0.048865	0.022227	-0.034721
-0.064162	-0.041913	0.022249	-0.035213
-0.057153	-0.036057	0.021096	-0.036296
-0.051021	-0.0278	0.023221	-0.03699
-0.046562	-0.021343	0.025219	-0.036587
-0.043202	-0.015019	0.028183	-0.035972
-0.041471	-0.010008	0.031463	-0.035468
-0.038878	-0.0096688	0.029209	-0.034744
-0.039799	-0.012689	0.02711	-0.034569
-0.041848	-0.01363	0.028218	-0.034544
-0.043378	-0.013285	0.030093	-0.034343
-0.042469	-0.012084	0.030385	-0.034397
-0.039992	-0.011547	0.028445	-0.034917
-0.036517	-0.012696	0.023821	-0.036011
-0.036596	-0.017668	0.018929	-0.038065
-0.038938	-0.023834	0.015104	-0.040193
-0.041459	-0.029126	0.012333	-0.041242
-0.044377	-0.032997	0.01138	-0.042325
-0.04568	-0.031905	0.013775	-0.043805
-0.043368	-0.025326	0.018043	-0.045103
-0.039142	-0.019585	0.019558	-0.045568
-0.035572	-0.016706	0.018866	-0.04587
-0.030782	-0.0087051	0.022077	-0.045881
-0.022432	0.0041338	0.026566	-0.045569
-0.019712	0.010515	0.030227	-0.04501
-0.022527	0.01602	0.038547	-0.044192
-0.027094	0.020488	0.047582	-0.043302
-0.032507	0.020687	0.053194	-0.042972
-0.03401	0.021943	0.055953	-0.04366
-0.033791	0.023964	0.057756	-0.043886
-0.037061	0.022643	0.059705	-0.043492
-0.045094	0.017936	0.06303	-0.043139
-0.051958	0.014962	0.06692	-0.04321
-0.053776	0.014233	0.068009	-0.042991
-0.048737	0.011639	0.060376	-0.042425
-0.044197	0.0064544	0.050651	-0.042655
-0.04276	0.0010591	0.043819	-0.042903
-0.04361	-0.0039876	0.039622	-0.042763
-0.042919	-0.0063098	0.036609	-0.042604
-0.042273	-0.0077772	0.034496	-0.042037
-0.042238	-0.0091401	0.033098	-0.041412
-0.041344	-0.0069271	0.034417	-0.041369
-0.041825	-0.0041939	0.037631	-0.041915
-0.043157	-0.0026507	0.040506	-0.041336
-0.044401	-0.001177	0.043224	-0.040813
-0.044375	0.00067165	0.045047	-0.041073
-0.045652	0.00093217	0.046584	-0.041647
-0.044464	0.0037631	0.048227	-0.042307
-0.041104	0.011029	0.052133	-0.042617
-0.037924	0.018391	0.056315	-0.042409
-0.034914	0.021066	0.055979	-0.042106
-0.033835	0.02018	0.054015	-0.042109
-0.035067	0.017378	0.052445	-0.042576
-0.034539	0.016386	0.050925	-0.043311
-0.030783	0.017765	0.048548	-0.044399
-0.029063	0.019551	0.048614	-0.045211
-0.028929	0.024941	0.053869	-0.045182
-0.026815	0.031353	0.058167	-0.044963
-0.026605	0.031959	0.058564	-0.04536
-0.029618	0.031692	0.061309	-0.046003
-0.034925	0.030879	0.065805	-0.045794
-0.03966	0.029767	0.069427	-0.045665
-0.0415	0.029949	0.071449	-0.045491
-0.039729	0.030138	0.069867	-0.045528
-0.03769	0.02864	0.06633	-0.045724
-0.036157	0.025862	0.06202	-0.045465
-0.033791	0.026492	0.060283	-0.044812
-0.029543	0.03221	0.061753	-0.043853
-0.027949	0.036732	0.064681	-0.04224
-0.030797	0.037346	0.068143	-0.040306
-0.035545	0.03283	0.068375	-0.038631
-0.04097	0.024662	0.065631	-0.037274
-0.044091	0.019297	0.063388	-0.035991
-0.043781	0.021291	0.065072	-0.03474
-0.040358	0.025002	0.065359	-0.033218
-0.037054	0.02704	0.064094	-0.032008
-0.038721	0.024644	0.063365	-0.031699
-0.040893	0.02093	0.061823	-0.031652
-0.037942	0.020754	0.058695	-0.030823
-0.035143	0.022962	0.058105	-0.029349
-0.036182	0.024259	0.060441	-0.028298
-0.03618	0.027943	0.064124	-0.027297
-0.034536	0.032199	0.066735	-0.02597
-0.031444	0.03913	0.070574	-0.024579
-0.030449	0.04286	0.073309	-0.022922
-0.032321	0.043956	0.076277	-0.021536
-0.032867	0.041989	0.074855	-0.020662
-0.033067	0.038706	0.071773	-0.020361
-0.02928	0.039272	0.068553	-0.020287
-0.026606	0.040565	0.067171	-0.020488
-0.023251	0.043257	0.066508	-0.020823
-0.020368	0.047341	0.067709	-0.021805
-0.020691	0.047762	0.068453	-0.023009
-0.022615	0.04854	0.071155	-0.023335
-0.023173	0.050338	0.073511	-0.022947
-0.026409	0.046553	0.072963	-0.022308
-0.028068	0.043198	0.071266	-0.021685
-0.030458	0.041716	0.072174	-0.020998
-0.034516	0.039843	0.074359	-0.021138
-0.034886	0.038104	0.07299	-0.020738
-0.030774	0.03909	0.069863	-0.019385
-0.026785	0.041821	0.068606	-0.017596
-0.023862	0.042441	0.066303	-0.016238
-0.020808	0.040065	0.060873	-0.015339
-0.018596	0.036105	0.054701	-0.014783
-0.013093	0.03075	0.043843	-0.014259
-0.0081692	0.024875	0.033044	-0.013738
-0.006053	0.021079	0.027132	-0.013837
-0.0075066	0.019039	0.026546	-0.014204
-0.010154	0.016089	0.026243	-0.015063
-0.013038	0.011228	0.024266	-0.016623
-0.014254	0.0077988	0.022053	-0.018625
-0.013746	0.0040355	0.017781	-0.020746
-0.016038	-0.0018514	0.014187	-0.022798
-0.018564	-0.0077841	0.01078	-0.024047
-0.021297	-0.011243	0.010054	-0.024181
-0.024613	-0.013497	0.011116	-0.023769
-0.025943	-0.014289	0.011653	-0.023282
-0.024508	-0.013206	0.011302	-0.023448
-0.023211	-0.015195	0.0080156	-0.024633
-0.024693	-0.016942	0.0077508	-0.025504
-0.029057	-0.018998	0.010059	-0.025454
-0.028643	-0.016875	0.011769	-0.025412
-0.027713	-0.0134	0.014313	-0.026249
-0.026172	-0.0081067	0.018066	-0.027502
-0.025243	-0.001753	0.02349	-0.028059
-0.025059	0.0033906	0.02845	-0.028387
-0.026681	0.010287	0.036968	-0.028388
-0.029824	0.015748	0.045573	-0.028064
-0.032121	0.025618	0.05774	-0.028053
-0.032669	0.034203	0.066872	-0.028959
-0.031148	0.039765	0.070913	-0.030397
-0.028242	0.043741	0.071983	-0.031705
-0.025755	0.045868	0.071623	-0.03373
-0.023555	0.049588	0.073142	-0.035279
-0.022447	0.050906	0.073353	-0.036775
-0.020921	0.049425	0.070346	-0.038055
-0.020284	0.048292	0.068576	-0.038565
-0.020707	0.046111	0.066818	-0.037888
-0.019537	0.042026	0.061562	-0.036495
-0.019034	0.040365	0.059399	-0.035889
-0.021402	0.038413	0.059815	-0.035604
-0.023394	0.038254	0.061648	-0.034965
-0.028788	0.034785	0.063573	-0.034064
-0.035124	0.02763	0.062754	-0.033297
-0.038485	0.021939	0.060425	-0.032945
-0.039892	0.019501	0.059392	-0.033214
-0.041677	0.017216	0.058893	-0.032797
-0.041852	0.014389	0.056241	-0.031996
-0.043622	0.010512	0.054134	-0.030723
-0.045361	0.0044808	0.049841	-0.028653
-0.048766	0.00072422	0.04949	-0.02532
-0.052758	0.0027531	0.055511	-0.021853
-0.059235	0.0035036	0.062738	-0.018761
-0.065341	-0.00060647	0.064735	-0.016081
-0.067861	-0.0052014	0.06266	-0.014242
-0.066514	-0.010458	0.056056	-0.012853
-0.064142	-0.016462	0.047679	-0.011402
-0.062813	-0.01947	0.043344	-0.010477
-0.064296	-0.021773	0.042523	-0.010964
-0.067168	-0.024035	0.043133	-0.011776
-0.074673	-0.031784	0.042889	-0.012091
-0.083206	-0.039007	0.044199	-0.011853
-0.086318	-0.043491	0.042827	-0.011598
-0.089558	-0.050124	0.039435	-0.011815
-0.094663	-0.056983	0.03768	-0.011963
-0.098133	-0.06255	0.035583	-0.011554
-0.10048	-0.065393	0.035092	-0.011107
-0.097978	-0.06233	0.035648	-0.010679
-0.091614	-0.055527	0.036088	-0.010925
-0.08736	-0.046907	0.040454	-0.010965
-0.084476	-0.040353	0.044122	-0.010961
-0.082748	-0.034053	0.048695	-0.011694
-0.079073	-0.026083	0.05299	-0.013458
-0.076158	-0.019394	0.056764	-0.015853
-0.071243	-0.014542	0.056701	-0.018102
-0.066331	-0.011406	0.054925	-0.019444
-0.063482	-0.01036	0.053122	-0.021399
-0.061617	-0.010747	0.050871	-0.023624
-0.062757	-0.011371	0.051386	-0.025362
-0.061492	-0.0083182	0.053174	-0.0267
-0.058406	-0.0068337	0.051573	-0.028089

## Sheet: 1-0 back (Figure 4b)
State 1	State 2	State 3	State 5
-0.010963	-0.0080822	0.0028806	-0.00023974
-0.011539	-0.0053811	0.0061578	-0.0011397
-0.010409	-0.0033621	0.0070469	-0.0011886
-0.0078281	-0.0025866	0.0052415	-0.0016221
-0.0051296	-0.0021829	0.0029467	-0.0026045
-0.003767	-0.0036492	0.00011777	-0.0034037
-0.0052031	-0.0071057	-0.0019026	-0.0034789
-0.005353	-0.010477	-0.0051243	-0.0032939
-0.0026557	-0.0093306	-0.006675	-0.0030561
-0.0018096	-0.009112	-0.0073024	-0.0028968
0.0024007	-0.0040368	-0.0064375	-0.0027933
0.0065954	-0.06	-0.0066548	-0.0023786
0.010937	0.0047437	-0.0061929	-0.0027646
0.0097213	0.0080114	-0.0017099	-0.0035692
0.010418	0.011439	0.0010218	-0.0034785
0.012407	0.012569	0.00016235	-0.0029763
0.015098	0.016348	0.00125	-0.0036224
0.016791	0.02076	0.0039684	-0.0046163
0.017257	0.023295	0.0060388	-0.0054009
0.020544	0.025335	0.0047916	-0.0060642
0.024124	0.026478	0.0023541	-0.0063639
0.023926	0.026963	0.0030371	-0.0065836
0.023034	0.028517	0.005483	-0.0077628
0.021862	0.029117	0.0072559	-0.0083488
0.020511	0.029562	0.0090514	-0.0082846
0.020759	0.030541	0.009782	-0.0079256
0.02138	0.030826	0.0094463	-0.0079652
0.018756	0.025673	0.0069177	-0.0081948
0.016215	0.020057	0.0038418	-0.0078158
0.014418	0.015938	0.0015206	-0.0076949
0.014854	0.015411	0.00055669	-0.0076442
0.01633	0.015062	-0.0012675	-0.0074728
0.017655	0.014173	-0.0034819	-0.0069966
0.01695	0.011561	-0.0053884	-0.0071115
0.015152	0.0083761	-0.0067756	-0.0078092
0.014642	0.0070785	-0.0075633	-0.0084732
0.014703	0.0047986	-0.0099047	-0.0090389
0.01484	0.0032849	-0.011555	-0.00905
0.014958	0.0048609	-0.010097	-0.0092759
0.015462	0.0057456	-0.0097162	-0.00986
0.019779	0.0082015	-0.011578	-0.010764
0.025656	0.011594	-0.014062	-0.01091
0.031988	0.018525	-0.013462	-0.01104
0.033715	0.023284	-0.010431	-0.011539
0.033688	0.024961	-0.0087279	-0.012066
0.034731	0.027731	-0.0070002	-0.012754
0.036038	0.031559	-0.0044792	-0.013382
0.035134	0.03463	-0.00050392	-0.014191
0.036574	0.03658	0.060489	-0.014455
0.035766	0.035508	-0.00025821	-0.014188
0.032361	0.035922	0.0035601	-0.014006
0.03081	0.039816	0.0090068	-0.014545
0.027099	0.038485	0.011386	-0.015161
0.023702	0.035559	0.011858	-0.015541
0.023176	0.034346	0.01117	-0.015678
0.022456	0.034529	0.012072	-0.016148
0.02131	0.033272	0.011962	-0.016721
0.019739	0.032877	0.013138	-0.016998
0.01765	0.03225	0.0146	-0.016809
0.017529	0.03076	0.013231	-0.016129
0.01752	0.030529	0.013008	-0.015393
0.012408	0.029056	0.016647	-0.014277
0.0091215	0.026909	0.017787	-0.012899
0.0089571	0.025468	0.016511	-0.010938
0.0053405	0.022125	0.016785	-0.0096238
-0.0007729	0.019391	0.020164	-0.0078712
-0.0042077	0.017693	0.0219	-0.0063264
-0.0084558	0.014324	0.02278	-0.0040852
-0.01437	0.0073936	0.021763	-0.00095832
-0.018984	-0.00053636	0.018447	0.003203
-0.022271	-0.0074523	0.014819	0.007929
-0.021079	-0.015242	0.005837	0.012747
-0.017163	-0.019065	-0.0019029	0.016387
-0.013526	-0.020182	-0.0066561	0.020843
-0.013616	-0.027269	-0.013654	0.025904
-0.01719	-0.033723	-0.016533	0.030905
-0.024414	-0.040994	-0.01658	0.036655
-0.023985	-0.04418	-0.020195	0.04272
-0.023621	-0.047298	-0.023677	0.047009
-0.02327	-0.047442	-0.024173	0.050552
-0.023951	-0.048686	-0.024735	0.052822
-0.023875	-0.050116	-0.026241	0.05402
-0.026931	-0.051151	-0.02422	0.054647
-0.029747	-0.052987	-0.02324	0.053832
-0.036832	-0.057815	-0.020983	0.052407
-0.041277	-0.057838	-0.016561	0.048302
-0.04228	-0.059734	-0.017454	0.043513
-0.037424	-0.054875	-0.017451	0.038348
-0.031067	-0.044842	-0.013775	0.033335
-0.027069	-0.03663	-0.0095611	0.027896
-0.024562	-0.027401	-0.0028394	0.022478
-0.021478	-0.018137	0.0033413	0.017113
-0.015422	-0.00602	0.009402	0.011353
-0.0072124	0.0079991	0.015211	0.00511
-0.0028374	0.018846	0.021684	-0.000735
0.0010942	0.026189	0.025095	-0.0058687
0.0075001	0.032314	0.024814	-0.011332
0.011981	0.039399	0.027418	-0.016533
0.016683	0.049777	0.033095	-0.021997
0.022461	0.059845	0.037383	-0.027187
0.025534	0.06487	0.039336	-0.031603
0.027051	0.067205	0.040154	-0.035531
0.027932	0.069771	0.041839	-0.038915
0.029411	0.073799	0.044389	-0.041873
0.030943	0.079138	0.048195	-0.044217
0.034543	0.086838	0.052295	-0.046684
0.038843	0.093985	0.055141	-0.0491
0.041765	0.098915	0.05715	-0.051355
0.042633	0.10325	0.060615	-0.05308
0.044781	0.10881	0.064028	-0.054632
0.045868	0.11376	0.067893	-0.056053
0.046693	0.11709	0.070399	-0.057258
0.05025	0.1221	0.071852	-0.057755
0.051948	0.12485	0.072901	-0.058326
0.052552	0.12735	0.074798	-0.059346
0.052485	0.12958	0.077093	-0.060135
0.054357	0.13075	0.076397	-0.061198
0.056713	0.13276	0.07605	-0.062223
0.058406	0.13606	0.077649	-0.063189
0.05909	0.13809	0.079002	-0.063971
0.059409	0.14001	0.080602	-0.06483
0.056992	0.13882	0.081829	-0.065354
0.056417	0.13842	0.082006	-0.065647
0.055268	0.13776	0.082494	-0.065965
0.052865	0.1355	0.082633	-0.065831
0.051683	0.13425	0.082571	-0.066323
0.052316	0.13333	0.081012	-0.066813
0.053147	0.13301	0.079863	-0.067302
0.05414	0.1329	0.078756	-0.068235
0.055874	0.13457	0.078699	-0.069211
0.05821	0.13763	0.079421	-0.069751
0.059797	0.13894	0.079139	-0.070017
0.058965	0.13743	0.078462	-0.070305
0.058238	0.13667	0.078432	-0.070871
0.056047	0.13578	0.079735	-0.07122
0.055656	0.13493	0.079279	-0.071163
0.058215	0.13427	0.076057	-0.071127
0.060092	0.13332	0.073227	-0.071333
0.059085	0.13208	0.072999	-0.071817
0.059114	0.12987	0.070752	-0.071811
0.058811	0.12773	0.068922	-0.071789
0.05751	0.12514	0.067629	-0.071805
0.058169	0.12449	0.066323	-0.07197
0.058484	0.12408	0.065599	-0.07195
0.058465	0.12445	0.065985	-0.071906
0.059367	0.12511	0.065747	-0.072084
0.061902	0.12541	0.06351	-0.07167
0.06278	0.12604	0.063261	-0.071168
0.064257	0.12688	0.062624	-0.071004
0.065405	0.12696	0.061552	-0.071121
0.064956	0.12648	0.06152	-0.071115
0.062474	0.1246	0.062128	-0.070965
0.060512	0.12384	0.063326	-0.070868
0.060461	0.12314	0.062675	-0.070569
0.060303	0.12293	0.062624	-0.070721
0.058491	0.1232	0.064708	-0.070934
0.056548	0.12261	0.066058	-0.070929
0.056266	0.12081	0.064548	-0.070563
0.055832	0.11947	0.063634	-0.070772
0.055043	0.11914	0.064101	-0.071104
0.054673	0.11678	0.062104	-0.071013
0.054487	0.11426	0.059777	-0.070769
0.057927	0.11406	0.056128	-0.070651
0.05925	0.11539	0.056139	-0.071207
0.059882	0.11596	0.056081	-0.07126
0.059799	0.11502	0.055219	-0.070989
0.05728	0.11316	0.055875	-0.070792
0.054951	0.11193	0.056984	-0.07055
0.052416	0.11044	0.058021	-0.069833
0.047233	0.10656	0.059325	-0.069179
0.043221	0.10491	0.061693	-0.068612
0.039916	0.10216	0.062244	-0.06803
0.03697	0.10061	0.063637	-0.067502
0.036552	0.099316	0.062763	-0.066602
0.035665	0.098525	0.06286	-0.065669
0.033294	0.096025	0.06273	-0.064787
0.031055	0.093563	0.062508	-0.063698
0.027768	0.090908	0.06314	-0.06282
0.022692	0.0842	0.061509	-0.061301
0.019456	0.076395	0.056939	-0.059468
0.015787	0.069723	0.053937	-0.058203
0.015796	0.06929	0.053494	-0.057969
0.016711	0.068918	0.052206	-0.057561
0.014723	0.0647	0.049977	-0.056524
0.013693	0.062079	0.048386	-0.055484
0.012925	0.060255	0.047329	-0.054874
0.012617	0.058108	0.045491	-0.054366
0.0099678	0.05471	0.044743	-0.053913
0.0029887	0.049441	0.046452	-0.052931
-0.0023776	0.043959	0.046336	-0.051946
-0.006072	0.039652	0.045724	-0.05088
-0.0048849	0.039238	0.044123	-0.050437
-0.0030041	0.037725	0.040729	-0.049178
-0.001377	0.036579	0.037956	-0.047962
0.0014542	0.038945	0.037491	-0.047128
0.0028691	0.040868	0.037999	-0.046333
0.0013242	0.037263	0.035939	-0.045629
-0.00087107	0.031375	0.032246	-0.044292
-0.00074523	0.029776	0.030521	-0.043324
0.001496	0.028927	0.027431	-0.04268
0.0029992	0.025968	0.022969	-0.042098
0.0052699	0.024263	0.018993	-0.04089
0.0051726	0.022243	0.01707	-0.039872
0.0048273	0.021202	0.016374	-0.038849
0.0077034	0.022417	0.014714	-0.037933
0.007203	0.021847	0.014644	-0.036706
0.0047472	0.018239	0.013492	-0.034808
0.0013566	0.013763	0.012407	-0.033638
-0.00066875	0.010017	0.010686	-0.03304
-0.0014028	0.005263	0.0066658	-0.031755
-0.0018166	0.00018192	0.0019985	-0.030573
-0.0043274	-0.0044922	-0.00016476	-0.029673
-0.0030969	-0.0059772	-0.0028803	-0.028645
-0.0022781	-0.007477	-0.0051989	-0.027139
-0.0012647	-0.008839	-0.0075744	-0.025783
-0.0015248	-0.010872	-0.0093469	-0.02464
-0.0037695	-0.014944	-0.011174	-0.023816
-0.0050765	-0.019153	-0.014076	-0.023014
-0.0048152	-0.022461	-0.017646	-0.022248
-0.0085342	-0.026938	-0.018404	-0.021979
-0.01353	-0.031731	-0.018201	-0.022089
-0.016323	-0.035597	-0.019274	-0.021633
-0.017794	-0.038964	-0.02117	-0.020572
-0.016963	-0.038461	-0.021498	-0.019588
-0.013111	-0.035752	-0.02264	-0.019539
-0.0071008	-0.034118	-0.027017	-0.019032
-0.0026139	-0.033166	-0.030552	-0.018519
-0.001576	-0.03287	-0.031294	-0.017638
-0.0019856	-0.034459	-0.032474	-0.01668
-0.0020735	-0.036087	-0.034014	-0.016125
-0.0018466	-0.03744	-0.035594	-0.015322
-0.0043234	-0.038742	-0.034419	-0.014919
-0.0063674	-0.039496	-0.033128	-0.014592
-0.0062217	-0.041682	-0.03546	-0.01404
-0.0075995	-0.044869	-0.037269	-0.013102
-0.010955	-0.050608	-0.039652	-0.012007
-0.012084	-0.055033	-0.04295	-0.011121
-0.014446	-0.057285	-0.042838	-0.010617
-0.014826	-0.060003	-0.045178	-0.0092845
-0.015351	-0.061524	-0.046173	-0.0072859
-0.017399	-0.063947	-0.046548	-0.0059092
-0.017239	-0.065216	-0.047977	-0.0049438
-0.016117	-0.063851	-0.047734	-0.0049365
-0.015156	-0.062657	-0.047501	-0.0044966
-0.012951	-0.062899	-0.049948	-0.0039679
-0.0095718	-0.06244	-0.052868	-0.0036036
-0.0093329	-0.064654	-0.055321	-0.0034444
-0.012214	-0.067317	-0.055103	-0.0033791
-0.013909	-0.068071	-0.054162	-0.0033765
-0.015676	-0.067786	-0.05211	-0.0033397
-0.015012	-0.067291	-0.052279	-0.0028048
-0.010723	-0.063253	-0.05253	-0.0028151
-0.0054201	-0.057738	-0.052318	-0.0030868
-0.0025343	-0.053929	-0.051395	-0.0028743
-0.001593	-0.052912	-0.051319	-0.0026312
0.002213	-0.050862	-0.053075	-0.0022315
0.0037709	-0.050468	-0.054239	-0.0015943
0.0030462	-0.052909	-0.055955	-0.0013105
-0.0018886	-0.058517	-0.056628	-0.00090119
-0.0028155	-0.060234	-0.057419	-0.00091188
-0.0057046	-0.061775	-0.056071	-0.0010047
-0.011254	-0.065586	-0.054331	-0.0011993
-0.012548	-0.066844	-0.054296	-0.0016058
-0.0086067	-0.064742	-0.056135	-0.0013324
-0.0065008	-0.062844	-0.056343	-0.00082339
-0.0091509	-0.06471	-0.055559	-0.00052233
-0.010629	-0.068577	-0.057948	-0.43502
-0.011526	-0.073436	-0.06191	0.00074549
-0.012287	-0.075386	-0.063099	0.0011746
-0.0087336	-0.074638	-0.065905	0.0015693
-0.010088	-0.076434	-0.066346	0.0015526
-0.010623	-0.07708	-0.066457	0.0014065
-0.011027	-0.076974	-0.065946	0.0013423
-0.012659	-0.076935	-0.064276	0.00097889
-0.012897	-0.076056	-0.063159	0.00019253
-0.0096647	-0.073567	-0.063902	-0.00021722
-0.007998	-0.071661	-0.063663	-0.00029532
-0.012425	-0.074231	-0.061806	-0.00020914
-0.015384	-0.072481	-0.057097	-0.001478
-0.015741	-0.066661	-0.05092	-0.0029325
-0.011163	-0.061397	-0.050233	-0.0028899
-0.010353	-0.060045	-0.049692	-0.0025232
-0.012487	-0.060717	-0.04823	-0.0027393
-0.012514	-0.059672	-0.047158	-0.002926
-0.0098485	-0.057486	-0.047637	-0.0034538
-0.0080033	-0.056718	-0.048715	-0.0046749
-0.0053696	-0.057752	-0.052382	-0.0048735
-0.0035518	-0.058914	-0.055362	-0.0048061
-0.0029518	-0.061212	-0.058261	-0.0044693
-0.0035126	-0.063049	-0.059536	-0.0047446
-0.0055697	-0.064879	-0.059309	-0.0052501
-0.0079112	-0.066127	-0.058216	-0.0054332
-0.0079083	-0.064724	-0.056815	-0.0058001
-0.0058082	-0.061214	-0.055406	-0.0059786
-0.0027639	-0.057533	-0.054769	-0.0062347
-0.0020202	-0.056424	-0.054404	-0.0070193
0.0022233	-0.052926	-0.05515	-0.0076169
0.0014602	-0.052207	-0.053668	-0.0081455
-0.0027508	-0.054492	-0.051741	-0.0082802
-0.01099	-0.061541	-0.050551	-0.0079622
-0.020985	-0.069863	-0.048879	-0.0078666
-0.028854	-0.075653	-0.046799	-0.0079945
-0.032186	-0.07872	-0.046534	-0.0079107
-0.031653	-0.079167	-0.047514	-0.0075506
-0.029905	-0.077711	-0.047806	-0.0078442
-0.033015	-0.079888	-0.046873	-0.0075082
-0.037533	-0.083461	-0.045928	-0.0069691
-0.039718	-0.085252	-0.045534	-0.00664
-0.040882	-0.086592	-0.04571	-0.0067366
-0.041579	-0.086122	-0.044543	-0.0065188
-0.040834	-0.083229	-0.042395	-0.0060159
-0.040334	-0.080273	-0.039939	-0.0065176
-0.040969	-0.077611	-0.036643	-0.0071907
-0.041589	-0.073733	-0.032144	-0.0075675
-0.040501	-0.072906	-0.032405	-0.0077743
-0.03561	-0.071972	-0.036362	-0.007489
-0.032084	-0.07259	-0.040505	-0.0072027
-0.030331	-0.074137	-0.043806	-0.0067767
-0.024298	-0.07159	-0.047292	-0.0067149
-0.014165	-0.065928	-0.051763	-0.0063142
-0.0050723	-0.063559	-0.058487	-0.0058739
-0.0053881	-0.068117	-0.062729	-0.0056954
-0.0082636	-0.072541	-0.064277	-0.0051549
-0.010169	-0.071742	-0.061573	-0.0052898
-0.01168	-0.070967	-0.059288	-0.0058862
-0.01426	-0.068011	-0.053751	-0.0068359
-0.016952	-0.066725	-0.049772	-0.0076291
-0.016609	-0.062886	-0.046277	-0.0081833
-0.014909	-0.061322	-0.046413	-0.0084781
-0.01162	-0.059181	-0.047561	-0.0091683
-0.010634	-0.05598	-0.045346	-0.010215
-0.011656	-0.0573	-0.045644	-0.010038
-0.011679	-0.057245	-0.045567	-0.0097959
-0.0098075	-0.054531	-0.044724	-0.010517
-0.012636	-0.055292	-0.042656	-0.010993
-0.017862	-0.056864	-0.039002	-0.011165
-0.023151	-0.057736	-0.034585	-0.011643
-0.024066	-0.055653	-0.031586	-0.012013
-0.023184	-0.053994	-0.030809	-0.012528
-0.025498	-0.054249	-0.028751	-0.012829
-0.02567	-0.050767	-0.025097	-0.013452
-0.02344	-0.045555	-0.022115	-0.01447
-0.024088	-0.041945	-0.017856	-0.015591
-0.022089	-0.038004	-0.015915	-0.016403
-0.015804	-0.032849	-0.017046	-0.016648
-0.0087176	-0.027428	-0.01871	-0.0171
-0.0028276	-0.024277	-0.021449	-0.017895
0.0006241	-0.022543	-0.023167	-0.018476
0.0024655	-0.021853	-0.024318	-0.018562
0.0021364	-0.018001	-0.020137	-0.019268
0.0044763	-0.012241	-0.016718	-0.020256
0.00837	-0.0089285	-0.017298	-0.02058
0.015185	-0.004512	-0.019697	-0.021674
0.018667	-0.0026219	-0.021289	-0.023012
0.018236	-0.0015753	-0.019812	-0.023865
0.014317	-0.0026395	-0.016956	-0.024523
0.01137	-0.0043863	-0.015757	-0.025508
0.010909	-0.0053711	-0.01628	-0.026338
0.0076702	-0.0075744	-0.015245	-0.027001
0.0020642	-0.011382	-0.013446	-0.027952
-0.0016627	-0.011315	-0.0096522	-0.028558
-0.0053637	-0.013081	-0.0077174	-0.028943
-0.0096465	-0.013855	-0.0042085	-0.029174
-0.010819	-0.01284	-0.0020209	-0.02936
-0.0095386	-0.0095515	-0.12908	-0.029606
-0.0047339	-0.0073756	-0.0026417	-0.029205
-0.0040777	-0.0069506	-0.0028729	-0.029166
-0.0043604	-0.0036924	0.00066803	-0.029337
-0.0027072	0.00034107	0.0030483	-0.028848
0.0003688	0.0034573	0.0030885	-0.0283
0.0027131	0.0069059	0.0041928	-0.027953
0.0055642	0.0087493	0.003185	-0.027298
0.0048729	0.0065002	0.0016273	-0.026596
0.0054216	0.0046041	-0.00081748	-0.025692
0.0093566	0.0021846	-0.007172	-0.023735
0.014286	0.00068965	-0.013597	-0.02206

## Sheet: 2-0 back (Figure 4b)
State 1	State 2	State 3	State 5
0.0038651	0.016358	0.012493	-0.0024182
0.0026073	0.015215	0.012607	-0.00064504
0.0021749	0.012687	0.010512	0.00089775
0.0014622	0.0097382	0.008276	0.0016446
0.0015562	0.0079897	0.0064335	0.0022798
0.0032049	0.0072225	0.0040176	0.0032258
0.0075521	0.0063416	-0.0012106	0.0048093
0.013019	0.012477	-0.00054145	0.0067003
0.016842	0.01891	0.0020682	0.0079463
0.023321	0.021982	-0.0013397	0.0079454
0.03124	0.024809	-0.0064304	0.0075305
0.037768	0.027506	-0.010262	0.007343
0.040264	0.027141	-0.013124	0.008051
0.035049	0.02339	-0.011659	0.0092295
0.031478	0.019663	-0.011816	0.010519
0.030513	0.016064	-0.01445	0.011639
0.030879	0.013233	-0.017646	0.012425
0.034746	0.012725	-0.022021	0.012703
0.037395	0.011686	-0.025709	0.012692
0.034703	0.0090168	-0.025686	0.0136
0.029492	0.0062683	-0.023224	0.015096
0.024962	0.0023604	-0.022602	0.016186
0.024282	-0.00087057	-0.025152	0.016683
0.026112	-0.0028802	-0.028992	0.017365
0.029992	-0.0013955	-0.031387	0.017332
0.035166	0.0027256	-0.032441	0.017883
0.038067	0.0094514	-0.028616	0.018968
0.042762	0.01789	-0.024872	0.020056
0.049431	0.025305	-0.024126	0.020963
0.051209	0.028262	-0.022947	0.021757
0.048706	0.030505	-0.0182	0.022181
0.04545	0.032351	-0.013099	0.02249
0.042057	0.034533	-0.0075232	0.022823
0.038795	0.035648	-0.0031469	0.022601
0.036829	0.035097	-0.0017321	0.02266
0.031892	0.03383	0.0019382	0.02288
0.026382	0.02955	0.0031675	0.023101
0.020276	0.025728	0.0054522	0.023608
0.015722	0.025383	0.0096614	0.024077
0.013994	0.029479	0.015484	0.024793
0.013864	0.036372	0.022508	0.025812
0.010958	0.037549	0.026591	0.026927
0.0065921	0.036551	0.029959	0.027937
0.0027343	0.036352	0.033618	0.028847
0.0037501	0.036703	0.032953	0.029729
0.0059716	0.036164	0.030193	0.030219
0.0098087	0.038096	0.028287	0.030624
0.015711	0.041956	0.026246	0.031119
0.019264	0.047256	0.027992	0.03129
0.02145	0.048859	0.02741	0.031278
0.022606	0.046738	0.024133	0.030871
0.019859	0.042672	0.022813	0.030224
0.019381	0.042243	0.022862	0.029831
0.019212	0.044004	0.024792	0.030239
0.016081	0.044877	0.028796	0.030902
0.014056	0.047377	0.033321	0.031908
0.015423	0.048564	0.033141	0.032732
0.016729	0.047476	0.030746	0.033365
0.01853	0.047393	0.028863	0.033333
0.02189	0.046831	0.024941	0.033094
0.023835	0.045568	0.021733	0.032292
0.025051	0.04385	0.0188	0.029812
0.027901	0.043088	0.015187	0.026214
0.0333	0.044551	0.011251	0.021316
0.035897	0.043409	0.0075124	0.014559
0.030884	0.037104	0.0062199	0.0066202
0.021431	0.028441	0.0070098	-0.0019173
0.01118	0.017282	0.0061018	-0.011853
0.0035838	0.0068689	0.003285	-0.022742
-0.0033718	-0.0022783	0.0010935	-0.033604
-0.0084174	-0.010772	-0.0023544	-0.044726
-0.011821	-0.021818	-0.0099964	-0.055369
-0.015337	-0.034533	-0.019196	-0.065604
-0.014134	-0.044927	-0.030793	-0.076062
-0.010426	-0.055209	-0.044783	-0.086288
-0.0089866	-0.064918	-0.055932	-0.094689
-0.0065314	-0.068669	-0.062137	-0.10165
-0.0044064	-0.067764	-0.063358	-0.10665
0.0015342	-0.065026	-0.06656	-0.10984
0.0081104	-0.058636	-0.066746	-0.11135
0.011283	-0.054457	-0.065739	-0.11168
0.010719	-0.052779	-0.063498	-0.11101
0.011222	-0.049489	-0.060711	-0.10941
0.011329	-0.045044	-0.056373	-0.10626
0.012969	-0.038353	-0.051322	-0.10254
0.015406	-0.034262	-0.049668	-0.097975
0.017873	-0.032196	-0.050068	-0.092215
0.017433	-0.025846	-0.043278	-0.085965
0.016541	-0.016641	-0.033182	-0.079608
0.018072	-0.0075701	-0.025643	-0.07326
0.020266	0.0012756	-0.01899	-0.06618
0.0174	0.0094446	-0.0079553	-0.058449
0.016072	0.014664	-0.0014074	-0.049837
0.017887	0.016053	-0.0018344	-0.039532
0.021261	0.018911	-0.0023496	-0.027627
0.022985	0.019905	-0.0030806	-0.015534
0.025661	0.020312	-0.0053482	-0.0037926
0.027227	0.019098	-0.0081289	0.0078746
0.026561	0.019395	-0.0071664	0.018634
0.030288	0.024154	-0.0061336	0.028078
0.032954	0.030433	-0.0025211	0.036806
0.0306	0.031432	0.00083193	0.044879
0.027198	0.033164	0.005966	0.052836
0.029208	0.040454	0.011246	0.059846
0.02921	0.046515	0.017305	0.066498
0.028495	0.04905	0.020555	0.073687
0.030304	0.047916	0.017612	0.081392
0.034059	0.04763	0.013571	0.089264
0.042004	0.055017	0.013013	0.096755
0.048181	0.062766	0.014585	0.10373
0.053916	0.06628	0.012364	0.11092
0.057637	0.066603	0.0089662	0.11799
0.06169	0.065593	0.0039026	0.12546
0.067679	0.061501	-0.0061781	0.13219
0.072146	0.057188	-0.014958	0.13775
0.080525	0.054725	-0.0258	0.14168
0.08845	0.054506	-0.033943	0.14544
0.092685	0.056324	-0.036361	0.15028
0.092977	0.058425	-0.034551	0.15575
0.094184	0.057005	-0.037179	0.1608
0.098073	0.057735	-0.040338	0.16639
0.099859	0.060085	-0.039775	0.17248
0.099203	0.060344	-0.038859	0.17904
0.097175	0.058034	-0.039142	0.18458
0.09842	0.057056	-0.041365	0.1892
0.10501	0.059906	-0.045106	0.19312
0.11088	0.063386	-0.047495	0.19649
0.11387	0.067398	-0.046471	0.19899
0.11122	0.071373	-0.039847	0.20072
0.1044	0.07204	-0.032356	0.20237
0.10357	0.074241	-0.029332	0.20416
0.10833	0.076984	-0.031343	0.2055
0.11686	0.079628	-0.037232	0.20568
0.12528	0.08195	-0.043325	0.20589
0.12809	0.080223	-0.04787	0.20735
0.12474	0.076426	-0.048318	0.21015
0.11985	0.07434	-0.045508	0.21174
0.11861	0.07636	-0.042248	0.21221
0.11253	0.076793	-0.035738	0.21254
0.10286	0.074187	-0.028675	0.21309
0.089766	0.06915	-0.020616	0.21296
0.081987	0.06287	-0.019117	0.21354
0.081044	0.05644	-0.024603	0.21529
0.081546	0.054959	-0.026588	0.21685
0.081094	0.062862	-0.018232	0.21815
0.087164	0.074352	-0.012812	0.21855
0.093935	0.082164	-0.011771	0.21905
0.096923	0.085927	-0.010996	0.21906
0.10013	0.087328	-0.012806	0.21862
0.10456	0.091172	-0.013385	0.21779
0.10759	0.096122	-0.011472	0.21736
0.10838	0.10154	-0.0068401	0.21738
0.10624	0.10463	-0.001618	0.21789
0.10326	0.10463	0.0013756	0.21875
0.097461	0.10657	0.0091065	0.21931
0.087538	0.10898	0.02144	0.21958
0.078339	0.11056	0.032218	0.2199
0.074885	0.11169	0.036809	0.22002
0.073295	0.11256	0.03927	0.22018
0.067163	0.10673	0.039572	0.21937
0.059994	0.10073	0.04074	0.21891
0.053729	0.095629	0.041901	0.2182
0.046902	0.09187	0.044968	0.21716
0.042007	0.090575	0.048567	0.21579
0.040155	0.092139	0.051984	0.21477
0.041978	0.093171	0.051193	0.21363
0.041503	0.093523	0.05202	0.21197
0.040889	0.093365	0.052477	0.21058
0.038153	0.095428	0.057275	0.20915
0.03624	0.10139	0.065153	0.20731
0.03423	0.11011	0.075877	0.2053
0.032754	0.11969	0.086934	0.20254
0.037979	0.12854	0.090563	0.19945
0.050589	0.14213	0.091543	0.19762
0.063345	0.15506	0.091715	0.19531
0.072242	0.16405	0.09181	0.19301
0.070492	0.16662	0.096127	0.19162
0.066649	0.16763	0.10098	0.19047
0.065587	0.17055	0.10496	0.18901
0.067075	0.17152	0.10445	0.1876
0.068057	0.16796	0.099899	0.18677
0.067036	0.16507	0.098032	0.18597
0.063812	0.16249	0.098682	0.18404
0.058528	0.16199	0.10346	0.18151
0.060211	0.16695	0.10674	0.1787
0.066156	0.1751	0.10894	0.17544
0.073238	0.18289	0.10966	0.17335
0.072182	0.18442	0.11223	0.17234
0.067745	0.18458	0.11683	0.17103
0.064086	0.18305	0.11897	0.16908
0.057478	0.17392	0.11644	0.16618
0.052273	0.16585	0.11357	0.16295
0.046611	0.15999	0.11337	0.16024
0.03873	0.15511	0.11638	0.15775
0.033016	0.15352	0.1205	0.15637
0.029528	0.15086	0.12134	0.15495
0.023604	0.14677	0.12317	0.15271
0.01808	0.14169	0.12361	0.15048
0.017609	0.13845	0.12084	0.14748
0.014837	0.13773	0.12289	0.14438
0.01135	0.13671	0.12536	0.14145
0.013979	0.13802	0.12404	0.13802
0.022643	0.14241	0.11977	0.13414
0.02973	0.14497	0.11524	0.13038
0.033823	0.14745	0.11363	0.12754
0.035116	0.14777	0.11265	0.1252
0.03461	0.14654	0.11193	0.12298
0.035628	0.14866	0.11303	0.12129
0.03711	0.1537	0.11659	0.12003
0.037533	0.16123	0.1237	0.11884
0.036285	0.16827	0.13199	0.11727
0.036822	0.17262	0.1358	0.11565
0.039915	0.17783	0.13791	0.11437
0.040801	0.18111	0.14031	0.11302
0.034912	0.17978	0.14487	0.11138
0.02793	0.17858	0.15065	0.10982
0.021345	0.17692	0.15557	0.10784
0.013029	0.17529	0.16227	0.10581
0.0079794	0.1724	0.16442	0.10372
0.0052005	0.16837	0.16316	0.1013
0.0012392	0.16406	0.16282	0.09848
0.00098429	0.16361	0.16263	0.095867
0.00021418	0.16434	0.16413	0.093668
-0.0018695	0.16263	0.1645	0.091841
0.0011584	0.16367	0.16252	0.090097
0.011793	0.16744	0.15564	0.088199
0.022836	0.17481	0.15198	0.086853
0.031975	0.18416	0.15218	0.085411
0.03597	0.18976	0.15379	0.083609
0.03836	0.19664	0.15828	0.081707
0.038385	0.2039	0.16551	0.079803
0.038006	0.21202	0.17402	0.078057
0.035486	0.21816	0.18267	0.076587
0.036416	0.2245	0.18809	0.075399
0.04178	0.23309	0.19131	0.074595
0.045069	0.24065	0.19558	0.074106
0.047133	0.24798	0.20084	0.073425
0.046457	0.25219	0.20573	0.071334
0.044578	0.25082	0.20625	0.068832
0.040699	0.24798	0.20728	0.066469
0.039558	0.24999	0.21043	0.064741
0.040168	0.25168	0.21151	0.063632
0.041907	0.25159	0.20968	0.06252
0.044771	0.25083	0.20606	0.061425
0.04669	0.25266	0.20597	0.060839
0.045425	0.2554	0.20998	0.059582
0.045741	0.25735	0.21161	0.058192
0.049022	0.25724	0.20822	0.057631
0.052721	0.25553	0.20281	0.057457
0.05521	0.25489	0.19968	0.056762
0.056856	0.2537	0.19685	0.055518
0.053113	0.25034	0.19722	0.054229
0.052112	0.2523	0.20018	0.053446
0.056667	0.25629	0.19963	0.052277
0.06152	0.25744	0.19592	0.050453
0.066743	0.25863	0.19189	0.049167
0.071199	0.25882	0.18763	0.047674
0.073436	0.25686	0.18342	0.046743
0.075918	0.25223	0.17632	0.04693
0.079088	0.24594	0.16685	0.047155
0.079877	0.2385	0.15862	0.046817
0.078916	0.22994	0.15103	0.045719
0.077519	0.22049	0.14297	0.044209
0.073982	0.21429	0.14031	0.04249
0.072243	0.21589	0.14365	0.041079
0.069537	0.21746	0.14793	0.039901
0.065814	0.21575	0.14993	0.038362
0.060949	0.21038	0.14943	0.036548
0.054092	0.2045	0.15041	0.035541
0.050115	0.20078	0.15067	0.034616
0.051703	0.2061	0.1544	0.033693
0.05361	0.21197	0.15836	0.032998
0.054854	0.21724	0.16239	0.031781
0.05947	0.21987	0.1604	0.029652
0.062702	0.21847	0.15577	0.027772
0.061976	0.21382	0.15184	0.026298
0.057323	0.20702	0.14969	0.024782
0.054947	0.20415	0.14921	0.023592
0.055053	0.20529	0.15023	0.023289
0.058421	0.21003	0.15161	0.02294
0.060185	0.21427	0.15408	0.022896
0.058686	0.21568	0.15699	0.023519
0.052125	0.21201	0.15989	0.023961
0.044941	0.20531	0.16037	0.024717
0.041566	0.20239	0.16083	0.025643
0.041866	0.20201	0.16014	0.026703
0.043782	0.2028	0.15902	0.027618
0.044527	0.20459	0.16006	0.027288
0.046603	0.2058	0.15919	0.026309
0.049367	0.20731	0.15794	0.025438
0.04968	0.20664	0.15696	0.024944
0.050282	0.20216	0.15187	0.024873
0.050982	0.19773	0.14675	0.025503
0.050053	0.19653	0.14648	0.026062
0.04764	0.19591	0.14827	0.025377
0.045233	0.19406	0.14883	0.024147
0.047138	0.19186	0.14473	0.023007
0.049682	0.19091	0.14123	0.021896
0.049517	0.19105	0.14153	0.020368
0.048429	0.19126	0.14283	0.019407
0.049653	0.19311	0.14346	0.019009
0.052865	0.1933	0.14043	0.018824
0.055901	0.18996	0.13406	0.018346
0.05608	0.18818	0.1321	0.018614
0.055835	0.18906	0.13322	0.019296
0.051992	0.18926	0.13727	0.019763
0.048704	0.19052	0.14181	0.020016
0.047578	0.19408	0.1465	0.020109
0.044919	0.19519	0.15027	0.020409
0.040016	0.1882	0.14819	0.021472
0.035275	0.1823	0.14702	0.022117
0.028617	0.17819	0.14958	0.022133
0.022626	0.17448	0.15186	0.022078
0.019415	0.17296	0.15354	0.022419
0.015968	0.16958	0.15361	0.022084
0.01282	0.16409	0.15127	0.021168
0.0069655	0.15797	0.15101	0.01932
0.0028905	0.15625	0.15336	0.017715
-0.00014833	0.15546	0.1556	0.016447
-0.005074	0.15136	0.15643	0.014938
-0.010024	0.14648	0.1565	0.013042
-0.012436	0.13858	0.15102	0.010785
-0.012525	0.12517	0.1377	0.0088218
-0.010484	0.11287	0.12336	0.0071456
-0.007577	0.10843	0.116	0.005677
-0.0043743	0.1087	0.11308	0.004695
-0.00066532	0.10805	0.10872	0.0036273
0.0049166	0.10666	0.10175	0.0023602
0.0096662	0.10403	0.094362	0.0015439
0.014992	0.10314	0.088147	0.0013481
0.020278	0.10411	0.083832	0.0022273
0.021863	0.10193	0.080064	0.0030064
0.017271	0.09648	0.079209	0.0030494
0.004799	0.089545	0.084746	0.0027214
-0.0085535	0.081061	0.089615	0.0019702
-0.016049	0.072026	0.088075	0.0013148
-0.018577	0.067294	0.085871	0.0010795
-0.017401	0.070179	0.08758	0.0013367
-0.018092	0.071287	0.08938	0.0010407
-0.016733	0.07327	0.090003	0.0012723
-0.012788	0.078017	0.090805	0.0023461
-0.004985	0.085562	0.090547	0.0029362
0.0046505	0.09728	0.092629	0.00389
0.010873	0.10897	0.098097	0.0054728
0.015049	0.12029	0.10524	0.0064411
0.017625	0.13107	0.11344	0.0073376
0.016606	0.13441	0.1178	0.0090746
0.014734	0.13492	0.12018	0.011393
0.017078	0.14135	0.12428	0.014151
0.022635	0.15078	0.12815	0.017269
0.02736	0.15889	0.13153	0.020056
0.03	0.16405	0.13405	0.022979
0.036428	0.16928	0.13286	0.025976
0.045815	0.17382	0.12801	0.029186
0.051012	0.17389	0.12288	0.032089
0.054732	0.1714	0.11667	0.034704
0.061655	0.16693	0.10528	0.036576
0.068057	0.162	0.093944	0.037775
0.066687	0.15762	0.090936	0.038407
0.06066	0.15295	0.092287	0.038344
0.05615	0.14626	0.090114	0.037614
0.054059	0.13897	0.084912	0.03632
0.049352	0.13646	0.087113	0.035334
0.040924	0.13245	0.091526	0.034445
0.031582	0.12467	0.093092	0.03335
0.023762	0.11673	0.092969	0.031675
0.01795	0.11036	0.092409	0.030076
0.011855	0.10456	0.0927	0.02863
0.0077223	0.098537	0.090814	0.026908
0.0043319	0.093628	0.089296	0.025484
0.00088809	0.090707	0.089819	0.023443
-0.0045192	0.087329	0.091849	0.022389
0.0038651	0.016358	0.012493	-0.00104826
0.0026073	0.015215	0.012607	-0.00145148
0.0021749	0.012687	0.010512	0.00089775
0.0014622	0.0097382	0.008276	0.0016446

## Sheet: 2-1 back (Figure 4b)
State 1	State 2	State 3	State 5
-0.0086329	-0.0090944	-0.00046149	-0.0024353
-0.0084406	-0.0075757	0.00086497	-0.0027376
-0.0097075	-0.0051536	0.0045539	-0.0029639
-0.010558	0.0016587	0.012216	-0.0033395
-0.015392	0.0040097	0.019401	-0.0030137
-0.02283	0.0031273	0.025957	-0.0024834
-0.02467	0.0038452	0.028516	-0.0030754
-0.026206	0.0034065	0.029612	-0.0035483
-0.028559	0.0010375	0.029596	-0.0033772
-0.029904	-0.0034372	0.026467	-0.0026144
-0.030864	-0.0076448	0.023219	-0.0018479
-0.024508	-0.0037436	0.020764	-0.0020083
-0.013569	0.0042038	0.017773	-0.001822
-0.0074336	0.007554	0.014988	-0.0020145
-0.0024004	0.0084779	0.010878	-0.003077
0.002634	0.0086264	0.0059924	-0.0039393
0.010545	0.011494	0.00094961	-0.0041665
0.021308	0.011518	-0.0097905	-0.0038388
0.029357	0.0066597	-0.022698	-0.0037747
0.029327	-0.0014471	-0.030774	-0.0037322
0.025309	-0.0072412	-0.032551	-0.0035618
0.026128	-0.0067114	-0.032839	-0.0032139
0.026052	-0.0041681	-0.03022	-0.0030021
0.021504	-0.0039479	-0.025451	-0.0025075
0.018736	-0.0053077	-0.024044	-0.0017037
0.017791	-0.0057728	-0.023564	-0.0014146
0.015876	-0.0070671	-0.022943	-0.001528
0.013738	-0.0073853	-0.021124	-0.0011664
0.0087128	-0.0093628	-0.018076	-0.00084992
0.0069452	-0.0058638	-0.012809	-0.0012085
0.0048163	-0.00061072	-0.005427	-0.0029233
-0.0009806	0.00078356	0.0017642	-0.0038776
-0.006689	-0.000357	0.006332	-0.0042849
-0.010394	0.00036111	0.010756	-0.0054263
-0.0080832	0.0059246	0.014008	-0.0063662
-0.0030187	0.013542	0.016561	-0.0072948
0.0057132	0.021053	0.01534	-0.008019
0.016317	0.023728	0.0074115	-0.0085004
0.021847	0.025701	0.0038541	-0.0091155
0.020226	0.027191	0.006965	-0.0093645
0.010059	0.022515	0.012455	-0.0090457
0.001104	0.018503	0.017399	-0.009235
-0.00256	0.015853	0.018413	-0.0090049
-0.0030058	0.014268	0.017274	-0.0087587
-0.00090365	0.013679	0.014583	-0.0096961
0.0017455	0.014613	0.012867	-0.010787
0.0066872	0.01548	0.008793	-0.010583
0.011525	0.014786	0.003261	-0.0101
0.014339	0.017879	0.0035402	-0.0099409
0.018546	0.021567	0.003021	-0.0095424
0.019242	0.018883	-0.00035812	-0.0086345
0.01686	0.011923	-0.0049372	-0.0075928
0.015462	0.0070146	-0.0084475	-0.0065182
0.014745	0.0028108	-0.011935	-0.0062779
0.011106	-0.0012489	-0.012355	-0.0062358
0.009662	-0.10265	-0.0096723	-0.0058066
0.0083759	0.0023526	-0.0060233	-0.0060182
0.0092152	0.003442	-0.0057732	-0.0060925
0.0067081	0.0056526	-0.0010555	-0.0060962
0.0043495	0.0083669	0.0040174	-0.0062499
0.0038061	0.0069328	0.0031267	-0.0057593
0.007457	0.0051841	-0.002273	-0.0055392
0.0098661	0.0043448	-0.0055213	-0.0056318
0.0097001	0.0043334	-0.0053667	-0.0052097
0.0084034	0.0066047	-0.0017987	-0.0041024
0.0069647	0.011413	0.0044487	-0.0030033
0.01016	0.014051	0.0038914	-0.0015697
0.017515	0.020238	0.0027233	-0.00017241
0.023164	0.023389	0.00022498	0.0015076
0.032679	0.030711	-0.0019683	0.0026792
0.042498	0.039911	-0.0025875	0.0034999
0.046545	0.0486	0.0020548	0.0040449
0.045204	0.055314	0.01011	0.0049778
0.04608	0.063588	0.017507	0.0050435
0.046796	0.072616	0.02582	0.0037288
0.04688	0.081394	0.034513	0.0010684
0.051046	0.089039	0.037993	-0.0028024
0.049177	0.093331	0.044154	-0.0065061
0.044361	0.094228	0.049867	-0.010523
0.040438	0.09439	0.053952	-0.01402
0.041392	0.09636	0.054968	-0.01701
0.040118	0.093881	0.053763	-0.019982
0.036127	0.088154	0.052027	-0.023202
0.034416	0.083914	0.049498	-0.026449
0.039015	0.08457	0.045554	-0.029083
0.041915	0.082507	0.040593	-0.03058
0.041594	0.081114	0.039521	-0.031752
0.0394	0.079442	0.040042	-0.032667
0.039268	0.079279	0.040011	-0.033244
0.040163	0.080019	0.039856	-0.033891
0.037661	0.07594	0.038279	-0.035075
0.033631	0.071155	0.037524	-0.036405
0.031511	0.068687	0.037176	-0.037934
0.032506	0.068602	0.036096	-0.040321
0.032214	0.067345	0.035131	-0.043044
0.03038	0.066319	0.035938	-0.045398
0.030626	0.069888	0.039262	-0.047969
0.031264	0.070545	0.039281	-0.050848
0.032472	0.070201	0.037729	-0.052502
0.032764	0.069932	0.037168	-0.053375
0.033791	0.073576	0.039785	-0.054692
0.035542	0.077919	0.042377	-0.05615
0.030582	0.076003	0.045421	-0.057406
0.023976	0.070408	0.046432	-0.058436
0.020963	0.064906	0.043944	-0.059318
0.018143	0.060131	0.041988	-0.060075
0.014006	0.054743	0.040737	-0.060232
0.011624	0.050567	0.038944	-0.060089
0.0073518	0.046774	0.039422	-0.06034
0.0022071	0.042949	0.040742	-0.061038
-0.0027286	0.039395	0.042123	-0.061266
-0.0038339	0.03661	0.040444	-0.06182
-0.0025742	0.036334	0.038908	-0.062627
-0.0011485	0.037979	0.039128	-0.063375
0.0016246	0.040847	0.039222	-0.064392
0.0018364	0.041458	0.039622	-0.065047
0.0022312	0.042876	0.040645	-0.065613
0.0059034	0.046564	0.040661	-0.066481
0.0090996	0.051368	0.042268	-0.066851
0.010771	0.056997	0.046226	-0.066681
0.012769	0.060983	0.048214	-0.065752
0.012108	0.059275	0.047167	-0.065115
0.0098643	0.058812	0.048948	-0.065067
0.0084419	0.059746	0.051304	-0.065548
0.0034894	0.057263	0.053774	-0.066139
-0.00017986	0.05433	0.05451	-0.066784
-0.001253	0.055237	0.05649	-0.067419
-0.00038059	0.058872	0.059252	-0.068122
0.00063081	0.06239	0.061759	-0.069023
0.002532	0.062985	0.060453	-0.070083
0.0057821	0.063011	0.057229	-0.070987
0.0046591	0.060399	0.05574	-0.071798
0.0038981	0.058466	0.054568	-0.071937
0.0068506	0.059353	0.052503	-0.071894
0.011281	0.063804	0.052523	-0.072619
0.013987	0.067788	0.0538	-0.073283
0.015185	0.06964	0.054454	-0.073365
0.01526	0.070653	0.055393	-0.072765
0.011433	0.070982	0.05955	-0.072651
0.0047252	0.068987	0.064262	-0.072407
-0.0020172	0.064905	0.066923	-0.072356
-0.0038971	0.064651	0.068549	-0.073558
-0.0028219	0.067011	0.069833	-0.074816
-0.00083077	0.069609	0.07044	-0.075626
-0.0013246	0.067968	0.069293	-0.075819
-0.0043652	0.064442	0.068808	-0.075585
-0.0075226	0.060773	0.068296	-0.075092
-0.0070014	0.056853	0.063854	-0.075283
-0.0072544	0.049305	0.056559	-0.075948
-0.0093546	0.041725	0.051079	-0.076411
-0.007796	0.038322	0.046118	-0.076367
-0.0078317	0.034108	0.04194	-0.075663
-0.007018	0.027479	0.034497	-0.075111
-0.006068	0.02152	0.027588	-0.07449
-0.0060276	0.016084	0.022111	-0.073361
-0.0052557	0.011208	0.016464	-0.071547
-0.0035541	0.0080329	0.011587	-0.06987
-0.0033616	0.0062373	0.0095989	-0.068822
-0.0061607	0.0037141	0.0098748	-0.066975
-0.009927	0.0018772	0.011804	-0.064821
-0.012645	0.00090918	0.013554	-0.062781
-0.015575	0.00089167	0.016467	-0.061752
-0.018834	0.0015047	0.020338	-0.061125
-0.021797	0.00088102	0.022678	-0.060283
-0.023218	-0.0012412	0.021977	-0.059524
-0.0242	-0.0033544	0.020846	-0.058789
-0.024768	-0.0045183	0.020249	-0.057774
-0.027132	-0.0060363	0.021095	-0.056821
-0.028424	-0.0072109	0.021213	-0.056335
-0.025445	-0.0072705	0.018175	-0.05586
-0.019504	-0.0043677	0.015136	-0.055516
-0.014498	-0.001366	0.013132	-0.055314
-0.0089046	-0.0010633	0.0078412	-0.055257
-0.0073584	-0.0068602	0.00049821	-0.054666
-0.0052779	-0.011826	-0.0065485	-0.053937
-0.0032604	-0.012753	-0.0094928	-0.053437
-0.0012958	-0.012311	-0.011015	-0.053289
0.00027536	-0.013311	-0.013586	-0.052943
0.0018735	-0.013692	-0.015565	-0.05218
0.00086268	-0.016199	-0.017061	-0.05148
-0.0029052	-0.023512	-0.020607	-0.050521
-0.003256	-0.029721	-0.026465	-0.049441
-0.0032373	-0.035246	-0.032008	-0.047871
-0.0030696	-0.038646	-0.035576	-0.046425
-0.0022536	-0.041649	-0.039395	-0.045291
0.0001819	-0.043497	-0.043679	-0.043929
0.0040663	-0.042165	-0.046231	-0.042446
0.0122	-0.038628	-0.050827	-0.040812
0.019278	-0.034728	-0.054006	-0.039913
0.022152	-0.03306	-0.055212	-0.038456
0.024078	-0.030419	-0.054497	-0.036931
0.02319	-0.029905	-0.053095	-0.035962
0.02155	-0.030565	-0.052115	-0.035261
0.01924	-0.032422	-0.051663	-0.03447
0.015718	-0.035433	-0.051151	-0.03372
0.012697	-0.039369	-0.052066	-0.03329
0.012592	-0.041738	-0.05433	-0.032935
0.012985	-0.041465	-0.05445	-0.032439
0.0109	-0.04191	-0.052811	-0.03154
0.010912	-0.04453	-0.055442	-0.030824
0.007026	-0.049505	-0.056531	-0.030219
0.00025519	-0.051714	-0.05197	-0.030664
-0.0028338	-0.053563	-0.050729	-0.030389
-0.0038517	-0.057639	-0.053787	-0.030144
-0.0043453	-0.062125	-0.05778	-0.030062
-0.0041824	-0.065022	-0.060839	-0.030199
-0.0016665	-0.063377	-0.06171	-0.030056
-0.00019843	-0.05915	-0.058951	-0.029084
0.13234	-0.055478	-0.055492	-0.027816
0.0023383	-0.049641	-0.051979	-0.026702
0.0055168	-0.043577	-0.049093	-0.025436
0.012362	-0.037323	-0.049686	-0.024258
0.020648	-0.031824	-0.052472	-0.022904
0.023402	-0.031657	-0.055059	-0.021524
0.019838	-0.03685	-0.056688	-0.020843
0.014257	-0.045505	-0.059763	-0.019818
0.0061549	-0.05762	-0.063775	-0.018556
0.0023888	-0.067944	-0.070333	-0.017332
0.004139	-0.070456	-0.074595	-0.01659
0.0057836	-0.068098	-0.073882	-0.015967
0.006118	-0.065633	-0.071751	-0.015075
0.0077373	-0.064539	-0.072276	-0.014356
0.0076043	-0.06718	-0.074785	-0.014013
0.0075192	-0.071326	-0.078845	-0.013835
0.010783	-0.070322	-0.081105	-0.012856
0.014908	-0.064885	-0.079792	-0.012218
0.019599	-0.060514	-0.080113	-0.012044
0.022619	-0.059041	-0.08166	-0.011688
0.023085	-0.056528	-0.079613	-0.011607
0.021544	-0.053507	-0.075051	-0.011952
0.019298	-0.053656	-0.072954	-0.012261
0.0222	-0.052756	-0.074956	-0.011935
0.026016	-0.051351	-0.077367	-0.010871
0.027677	-0.051736	-0.079413	-0.0098987
0.025745	-0.052071	-0.077815	-0.0099621
0.025885	-0.051132	-0.077017	-0.011078
0.028559	-0.050671	-0.079231	-0.012249
0.032875	-0.0473	-0.080175	-0.013047
0.033954	-0.0414	-0.075354	-0.014203
0.034402	-0.037721	-0.072123	-0.015206
0.035724	-0.036827	-0.072551	-0.015461
0.029815	-0.042084	-0.071899	-0.015125
0.018692	-0.053859	-0.072551	-0.013639
0.0093384	-0.060725	-0.070063	-0.01269
0.0029555	-0.062884	-0.06584	-0.012896
-0.00050697	-0.06418	-0.063673	-0.012803
0.00093133	-0.062786	-0.063718	-0.012042
-0.00066452	-0.062428	-0.061764	-0.010666
-0.0059127	-0.064625	-0.058712	-0.0099992
-0.0061093	-0.064273	-0.058163	-0.0095251
-0.0073176	-0.06444	-0.057122	-0.0092767
-0.010895	-0.06645	-0.055555	-0.0087203
-0.011867	-0.065514	-0.053647	-0.0086226
-0.013118	-0.068056	-0.054939	-0.0080204
-0.015467	-0.072095	-0.056628	-0.0071276
-0.015811	-0.073607	-0.057796	-0.0066712
-0.012554	-0.073364	-0.06081	-0.0063256
-0.0086622	-0.07121	-0.062548	-0.006321
-0.0010125	-0.065163	-0.064151	-0.0063874
0.0051048	-0.059823	-0.064928	-0.0063211
0.010355	-0.054354	-0.064709	-0.0066874
0.01282	-0.05193	-0.06475	-0.0060921
0.013004	-0.051695	-0.064699	-0.0049709
0.011096	-0.05342	-0.064516	-0.0051369
0.0085876	-0.053911	-0.062498	-0.0061668
0.0087934	-0.051399	-0.060192	-0.0068364
0.0074253	-0.051131	-0.058557	-0.0071594
0.0066049	-0.051455	-0.05806	-0.0071916
0.010898	-0.049008	-0.059906	-0.0075226
0.014743	-0.042841	-0.057583	-0.0080655
0.020143	-0.03435	-0.054493	-0.0084061
0.024103	-0.025667	-0.04977	-0.0083696
0.024398	-0.022124	-0.046522	-0.0083547
0.022375	-0.024126	-0.046501	-0.0084116
0.021998	-0.028301	-0.050298	-0.0083637
0.023518	-0.031525	-0.055043	-0.0084553
0.020812	-0.037229	-0.058041	-0.0085216
0.016913	-0.043998	-0.060912	-0.0090603
0.013501	-0.050504	-0.064005	-0.010077
0.0099849	-0.05608	-0.066065	-0.009878
0.0062695	-0.058771	-0.06504	-0.0089084
0.0044268	-0.057377	-0.061804	-0.0077912
0.0028646	-0.055287	-0.058151	-0.0073218
0.0040658	-0.051624	-0.05569	-0.0078701
0.0032152	-0.05267	-0.055885	-0.008274
0.00066619	-0.058102	-0.058768	-0.0078565
-0.00067374	-0.05865	-0.057977	-0.0077743
0.0014302	-0.054547	-0.055977	-0.0075414
0.006933	-0.050564	-0.057497	-0.0067077
0.0092514	-0.049593	-0.058844	-0.0057057
0.011291	-0.04884	-0.06013	-0.0048399
0.014974	-0.050837	-0.065811	-0.0036093
0.022132	-0.049814	-0.071945	-0.0020283
0.025056	-0.04837	-0.073426	-0.0013634
0.019729	-0.050359	-0.070088	-0.0016347
0.010113	-0.054544	-0.064656	-0.0013792
-0.0018364	-0.060795	-0.058959	-0.00081416
-0.0049031	-0.062997	-0.058094	-0.00081891
-0.00060848	-0.062703	-0.062094	-0.0011394
0.0061861	-0.059432	-0.065618	-0.0012165
0.01246	-0.056837	-0.069297	-0.0008548
0.013886	-0.056174	-0.07006	-0.0004548
0.012612	-0.0576	-0.070213	0.00050031
0.012938	-0.057777	-0.070714	0.001363
0.017489	-0.055103	-0.072593	0.0014904
0.023248	-0.052717	-0.075966	0.0006303
0.030133	-0.047828	-0.077961	0.00038502
0.03899	-0.039411	-0.078401	0.00056389
0.045963	-0.033207	-0.07917	0.0014534
0.052015	-0.028169	-0.080184	0.0018074
0.058433	-0.023508	-0.081941	0.0018063
0.063631	-0.017713	-0.081344	0.0017889
0.06589	-0.017084	-0.082974	0.001712
0.062854	-0.020973	-0.083827	0.0021338
0.056618	-0.025693	-0.082311	0.0013341
0.053189	-0.026409	-0.079598	-0.27187
0.04837	-0.02588	-0.07425	-0.0014182
0.047765	-0.024096	-0.07186	-0.0019996
0.044971	-0.022634	-0.067605	-0.0013467
0.039807	-0.024018	-0.063825	-0.0011369
0.034298	-0.025221	-0.059519	-0.0012096
0.028184	-0.029718	-0.057902	-0.0016204
0.025182	-0.027892	-0.053074	-0.001805
0.026645	-0.021196	-0.04784	-0.0028571
0.026383	-0.019188	-0.045571	-0.003038
0.02605	-0.021042	-0.047092	-0.0020645
0.022185	-0.023446	-0.045631	-0.00084286
0.019021	-0.026079	-0.0451	0.00094333
0.017984	-0.031147	-0.049131	0.0023112
0.018252	-0.03219	-0.050442	0.0040368
0.015851	-0.035082	-0.050934	0.0059026
0.015594	-0.035837	-0.051431	0.006216
0.016174	-0.030349	-0.046522	0.0058113
0.015156	-0.02296	-0.038116	0.0057399
0.017034	-0.015914	-0.032948	0.0058819
0.021518	-0.014167	-0.035684	0.0062184
0.025399	-0.017289	-0.042688	0.006546
0.029311	-0.018124	-0.047435	0.0072763
0.031639	-0.016657	-0.048296	0.0085883
0.035669	-0.013166	-0.048835	0.0092414
0.04103	-0.013947	-0.054977	0.010563
0.044238	-0.017464	-0.061701	0.011419
0.044957	-0.01882	-0.063777	0.01202
0.038829	-0.023762	-0.062591	0.012064
0.036127	-0.026491	-0.062618	0.011474
0.037017	-0.031649	-0.068666	0.010551
0.037163	-0.037123	-0.074286	0.0096747
0.035631	-0.039361	-0.074991	0.0081373
0.029791	-0.04343	-0.073222	0.0071879
0.019346	-0.050517	-0.069862	0.0070217
0.009276	-0.056361	-0.065637	0.0075463
0.0062703	-0.054335	-0.060605	0.0066802
0.0065518	-0.053766	-0.060318	0.0065872
0.0074078	-0.05703	-0.064438	0.0076785
0.011078	-0.055821	-0.066898	0.0082897
0.021411	-0.048405	-0.069816	0.0083702
0.027828	-0.041917	-0.069745	0.0085811
0.023373	-0.040769	-0.064142	0.0093883
0.018599	-0.040492	-0.059091	0.0094635
0.015955	-0.040872	-0.056827	0.0093618
0.010282	-0.04425	-0.054532	0.0089393
0.0055511	-0.046692	-0.052243	0.0087444
0.0052571	-0.047382	-0.052639	0.0090547
0.0051406	-0.047512	-0.052653	0.0096917
0.0032162	-0.044923	-0.048139	0.0096836
-0.005591	-0.047658	-0.042067	0.0093166
-0.011304	-0.053828	-0.042524	0.010254
-0.0067696	-0.057953	-0.051183	0.011828
0.0031022	-0.061319	-0.064421	0.012403
0.0090519	-0.063303	-0.072355	0.013748
0.010821	-0.068239	-0.07906	0.016139
0.012797	-0.072374	-0.08517	0.017735
0.014984	-0.076905	-0.091888	0.018516
0.016748	-0.082732	-0.099479	0.019231
0.018789	-0.085065	-0.10385	0.018883
0.02333	-0.083341	-0.10667	0.01745

## Sheet: State 1 (Fig 2a)
0 back T	1 back T	2 back T	3 back T	4 back T	5 back T
0.00062438	0.0053454	0.006414	-0.0015879	0.0051505	-0.0013456
0.0034393	0.0073177	0.0051331	-0.00082537	0.0042588	-0.0027571
0.0050581	0.0067461	0.005501	-0.00076001	0.0028635	-0.003261
0.0052777	0.0066242	0.0044042	-0.0017859	0.0011021	-0.002878
0.0075498	0.0048556	0.004189	-0.0018076	-0.00021972	-0.0030289
0.0097288	0.0008472	0.0042944	-0.0022922	-0.0010329	-0.0018862
0.0089312	-0.0012227	0.0012047	-0.0023339	-0.0012834	-0.00052031
0.0054266	-0.0029014	-0.0018351	-0.0013828	-0.0011085	0.0012005
0.0035217	-0.0035701	-0.0025424	0.00036513	-0.002235	0.00098206
0.0031491	-0.0048088	-0.0025409	0.00071794	-0.0031271	-0.00026762
0.0017223	-0.0055037	-0.0025875	0.0014565	-0.0042336	-0.0023878
-0.002078	-0.0049033	-0.0033195	0.0034177	-0.003305	-0.0041429
-0.0058133	-0.0035785	-0.0034884	0.004778	0.25095	-0.0056045
-0.006002	-0.0048729	-0.0026722	0.0054954	0.0026591	-0.0058872
-0.0055297	-0.0052529	-0.0018113	0.0050841	0.0029609	-0.0038339
-0.0068325	-0.00509	-0.0012388	0.0023705	0.00065436	-0.00094556
-0.0072704	-0.0035024	-0.0016042	0.00036134	-0.0011305	0.00081946
-0.0072797	-0.0017195	-0.00174	-0.0011081	-0.0020117	0.00081539
-0.0068565	-0.0002372	-0.001908	-0.0018211	-0.0031064	0.0019858
-0.0061864	-0.00093659	-0.0026173	-0.0011543	-0.0042409	0.0032297
-0.0053618	-0.0021112	-0.0032801	-0.00036462	-0.0021162	0.0034195
-0.0045205	-0.00019376	-0.0029904	-0.00045719	-0.0011761	0.0040872
-0.002931	0.0021867	-0.0010645	-0.98162	0.0010616	0.0057687
-0.00074224	0.0036239	0.0013106	-0.0013074	0.0029727	0.0058891
0.0044679	0.0054189	0.0024041	-0.0023468	0.0033947	0.0056579
0.008507	0.0074391	0.0023854	-0.0026131	0.0032235	0.0048914
0.0092403	0.007823	-0.00040172	-0.0025345	0.0029593	0.0046311
0.010497	0.0070614	-0.0041359	-0.0034629	0.0011849	0.0039763
0.0092538	0.0068124	-0.0054129	-0.0033505	0.00029511	0.0025603
0.0071765	0.0092568	-0.0053994	-0.0024201	0.0019866	0.0022521
0.0067168	0.012359	-0.0055638	-0.00081184	0.0051218	0.0013272
0.0077867	0.014826	-0.005076	-0.00025856	0.0082923	0.00031306
0.0083114	0.017399	-0.0029309	-0.00081993	0.011131	-0.024378
0.0097313	0.017583	-0.00012065	-0.001143	0.012818	0.0013112
0.012442	0.016724	0.00064236	-0.00072803	0.014369	0.0026624
0.016727	0.018945	0.00052077	0.001224	0.014844	0.0045534
0.018672	0.022843	0.0017773	0.0019811	0.012519	0.0056031
0.016992	0.025419	0.0033838	0.0030523	0.0088866	0.0049536
0.015715	0.029064	0.002845	0.0053193	0.0057492	0.0038942
0.015045	0.031654	0.001029	0.0080817	0.0046512	0.0035621
0.017033	0.031237	-0.00085856	0.008527	0.0043837	0.0040405
0.019495	0.028802	0.00059155	0.0082899	0.0041341	0.0052216
0.021896	0.02811	0.0042265	0.0076302	0.0049575	0.0041864
0.024627	0.028757	0.0072302	0.0070414	0.0065733	0.0024122
0.024992	0.029162	0.0089099	0.0087999	0.0067522	0.0008716
0.024697	0.029178	0.011951	0.010548	0.0078899	0.0008299
0.02488	0.02866	0.014862	0.011369	0.0084022	0.00073824
0.024685	0.029039	0.018111	0.011709	0.011076	0.0013512
0.025576	0.03026	0.021436	0.012873	0.014672	0.0012066
0.025243	0.03225	0.023129	0.014306	0.016513	0.49415
0.025982	0.03213	0.022601	0.012062	0.017208	-0.0010339
0.026351	0.030016	0.022747	0.009805	0.016939	-0.00072386
0.026708	0.026847	0.023308	0.010001	0.01693	-0.17904
0.027974	0.024939	0.023379	0.011847	0.018135	0.0016982
0.029541	0.024155	0.023958	0.014058	0.018926	0.0045377
0.031266	0.025819	0.023209	0.015449	0.019775	0.0069481
0.032736	0.028176	0.023915	0.020453	0.021586	0.0095453
0.033539	0.029875	0.025947	0.024038	0.02425	0.014832
0.037935	0.031595	0.028484	0.025612	0.024565	0.019525
0.042832	0.033847	0.029875	0.027329	0.023864	0.022212
0.047959	0.035328	0.030692	0.027111	0.023202	0.022254
0.05126	0.037515	0.032367	0.026713	0.025146	0.023442
0.051972	0.041934	0.035274	0.027905	0.028727	0.026809
0.050788	0.045349	0.039776	0.029575	0.031786	0.031119
0.053715	0.047563	0.045271	0.028325	0.035271	0.034445
0.063745	0.049102	0.050089	0.026084	0.039348	0.036924
0.076136	0.047835	0.054688	0.026093	0.044442	0.041137
0.087962	0.048376	0.060624	0.028226	0.049232	0.045625
0.094631	0.050534	0.067818	0.029713	0.052441	0.051819
0.09805	0.052946	0.075946	0.033713	0.057837	0.059801
0.10245	0.058061	0.083989	0.039699	0.065307	0.067422
0.10713	0.065693	0.094069	0.04605	0.074086	0.076801
0.11268	0.075457	0.10084	0.054902	0.085052	0.089442
0.11702	0.088041	0.1061	0.065549	0.098108	0.10035
0.12332	0.10085	0.11524	0.075716	0.11147	0.1118
0.13171	0.11379	0.12996	0.086822	0.12646	0.12503
0.14295	0.13254	0.14543	0.099922	0.13856	0.14097
0.15753	0.15645	0.16002	0.11305	0.14851	0.1558
0.17284	0.18285	0.17766	0.12671	0.16294	0.17167
0.18684	0.20682	0.19766	0.14177	0.17874	0.1856
0.20274	0.22669	0.21687	0.15792	0.19489	0.20129
0.21994	0.24197	0.23519	0.17216	0.21092	0.21685
0.23495	0.25429	0.25047	0.18631	0.2268	0.23417
0.24919	0.26406	0.26633	0.2023	0.24388	0.25186
0.26532	0.27352	0.27958	0.21503	0.25787	0.266
0.28188	0.27935	0.28854	0.22377	0.26592	0.27768
0.29309	0.28482	0.29557	0.22991	0.27266	0.28583
0.30124	0.28916	0.29993	0.23764	0.2788	0.28663
0.30746	0.29376	0.29762	0.24127	0.28422	0.28414
0.31085	0.2983	0.29174	0.2447	0.28647	0.2813
0.31236	0.30137	0.28818	0.24743	0.28652	0.27702
0.31527	0.30371	0.2845	0.24842	0.2865	0.27279
0.31583	0.30777	0.28002	0.25124	0.28772	0.27088
0.31532	0.31164	0.27558	0.25422	0.28774	0.26953
0.31532	0.31297	0.27207	0.25477	0.28745	0.26709
0.31378	0.31207	0.27072	0.25569	0.28777	0.26638
0.31119	0.3154	0.2703	0.25794	0.28602	0.26549
0.31226	0.32019	0.27085	0.2575	0.2827	0.26271
0.31539	0.32605	0.26887	0.25285	0.27967	0.2602
0.31458	0.33285	0.26512	0.24636	0.27573	0.2571
0.30977	0.33933	0.26189	0.24027	0.27249	0.25531
0.30681	0.34128	0.25834	0.23578	0.27079	0.25582
0.30778	0.33838	0.25519	0.22953	0.27153	0.25381
0.30851	0.33898	0.25309	0.22508	0.27136	0.25078
0.30777	0.33917	0.25048	0.2215	0.26739	0.24721
0.30648	0.33632	0.24594	0.21803	0.26436	0.24465
0.30469	0.33069	0.24055	0.21454	0.26246	0.24108
0.30002	0.3221	0.23762	0.21196	0.26093	0.23589
0.29751	0.31423	0.23465	0.20985	0.25672	0.22915
0.29376	0.308	0.23175	0.20922	0.25149	0.22009
0.2868	0.30023	0.23029	0.20568	0.24653	0.20859
0.27381	0.29114	0.23047	0.20178	0.24412	0.19792
0.25711	0.28422	0.22777	0.19614	0.23952	0.18825
0.24234	0.27889	0.22541	0.18992	0.23256	0.18245
0.22975	0.27669	0.2241	0.18472	0.22751	0.17859
0.21945	0.2726	0.22383	0.18156	0.22331	0.17579
0.2088	0.26813	0.2211	0.17982	0.21829	0.17491
0.20006	0.26331	0.21323	0.17838	0.21167	0.17341
0.19547	0.25692	0.20277	0.17499	0.20444	0.16866
0.19246	0.25125	0.19295	0.16677	0.19502	0.16192
0.18774	0.24469	0.18549	0.15811	0.18448	0.15543
0.18251	0.23496	0.17877	0.15077	0.17605	0.15101
0.17754	0.22393	0.17109	0.1468	0.16903	0.14709
0.17312	0.21547	0.16359	0.14477	0.16212	0.14407
0.1685	0.20779	0.15763	0.14132	0.15606	0.14044
0.16326	0.20307	0.15561	0.14072	0.15123	0.13757
0.15581	0.20193	0.15588	0.14096	0.14685	0.13467
0.15019	0.20534	0.15357	0.14027	0.14065	0.13175
0.14952	0.20734	0.14979	0.13971	0.13535	0.12914
0.14874	0.21065	0.1478	0.13733	0.13196	0.12776
0.14416	0.21675	0.1452	0.13404	0.12798	0.12689
0.13758	0.21864	0.14321	0.13141	0.12623	0.12494
0.13156	0.21735	0.14299	0.12959	0.12549	0.12315
0.12867	0.21734	0.14255	0.12965	0.12455	0.12148
0.12618	0.218	0.14015	0.13022	0.12604	0.12123
0.12254	0.21805	0.13639	0.12781	0.12679	0.12006
0.12053	0.21655	0.13366	0.12535	0.12808	0.12
0.12239	0.21512	0.13173	0.12353	0.12937	0.11941
0.12816	0.21061	0.12988	0.12087	0.13213	0.11632
0.13126	0.20514	0.1298	0.11723	0.13523	0.11346
0.1351	0.19949	0.12941	0.11536	0.14047	0.11321
0.13824	0.19377	0.12914	0.11475	0.14527	0.11319
0.13798	0.18989	0.12913	0.1156	0.14697	0.11336
0.13702	0.18719	0.12773	0.11581	0.14842	0.11496
0.13575	0.18518	0.12383	0.11617	0.15047	0.11668
0.13371	0.18524	0.11878	0.11604	0.15099	0.11805
0.1302	0.18492	0.11497	0.11443	0.14608	0.11907
0.12888	0.18417	0.11395	0.11463	0.14095	0.12002
0.13025	0.18446	0.11662	0.11508	0.13656	0.12072
0.13059	0.1867	0.11826	0.11547	0.13536	0.12214
0.12705	0.18876	0.11659	0.11461	0.13463	0.12344
0.12101	0.18595	0.11286	0.11479	0.13392	0.12394
0.11448	0.18291	0.10896	0.11323	0.13247	0.12372
0.10808	0.18158	0.10542	0.11131	0.12896	0.12419
0.10429	0.1795	0.10132	0.11144	0.12635	0.12403
0.1044	0.17553	0.098174	0.11053	0.12393	0.12092
0.10342	0.17161	0.094966	0.10811	0.1214	0.11815
0.10036	0.16675	0.092691	0.10658	0.11913	0.11618
0.097741	0.16001	0.092309	0.10481	0.11673	0.11478
0.097016	0.15434	0.093181	0.10148	0.1139	0.11323
0.095995	0.14915	0.092065	0.09813	0.11139	0.11119
0.096284	0.14348	0.091084	0.096837	0.11033	0.11096
0.095494	0.13649	0.088665	0.097001	0.1102	0.11172
0.092722	0.12923	0.0838	0.099953	0.11204	0.11296
0.090944	0.12505	0.078282	0.10163	0.11221	0.11294
0.090911	0.12119	0.075549	0.10252	0.1117	0.11419
0.092927	0.11552	0.074529	0.10277	0.112	0.11586
0.094924	0.11217	0.074535	0.10158	0.11321	0.11685
0.096504	0.10985	0.075243	0.10054	0.11453	0.11713
0.097522	0.10926	0.075285	0.099235	0.11593	0.11741
0.098719	0.11015	0.074561	0.098343	0.11674	0.11699
0.10045	0.11168	0.074153	0.098047	0.11791	0.11629
0.10088	0.11464	0.072861	0.096017	0.12055	0.11638
0.095899	0.11479	0.07069	0.09297	0.12203	0.11492
0.091199	0.11271	0.069655	0.091312	0.12394	0.11311
0.088647	0.11364	0.06979	0.090699	0.12477	0.11136
0.086046	0.11216	0.069133	0.091264	0.12555	0.10684
0.083523	0.10888	0.06899	0.091064	0.12655	0.10314
0.079936	0.10689	0.068116	0.090117	0.12755	0.10187
0.076295	0.10551	0.068384	0.088389	0.128	0.10133
0.074862	0.1008	0.070655	0.086616	0.12793	0.10209
0.073665	0.097786	0.072257	0.087846	0.12685	0.1035
0.07231	0.095133	0.074868	0.088142	0.12553	0.10493
0.074296	0.08998	0.07703	0.087462	0.12366	0.10493
0.07533	0.08678	0.077379	0.086476	0.12171	0.10548
0.074908	0.085045	0.075846	0.087611	0.11993	0.10538
0.074498	0.081799	0.074548	0.089997	0.1202	0.10453
0.073846	0.078999	0.072821	0.090948	0.12091	0.10264
0.07464	0.076378	0.069982	0.090246	0.12239	0.1019
0.07452	0.073358	0.069062	0.090857	0.12453	0.10157
0.073505	0.073003	0.068679	0.089366	0.1262	0.10017
0.073546	0.074547	0.069937	0.086906	0.1284	0.097097
0.07377	0.074082	0.070974	0.084986	0.13032	0.094947
0.073286	0.073327	0.070812	0.083303	0.13099	0.094427
0.071331	0.073425	0.070593	0.08133	0.12908	0.091933
0.069633	0.075601	0.072529	0.077811	0.12708	0.090244
0.068751	0.07911	0.076946	0.074278	0.12701	0.089824
0.067835	0.081432	0.077779	0.070791	0.12644	0.089624
0.06663	0.084688	0.07544	0.070097	0.1244	0.089518
0.065959	0.088598	0.072012	0.071594	0.12155	0.090771
0.064227	0.089607	0.070665	0.072692	0.12049	0.090905
0.061656	0.088767	0.069312	0.072731	0.12105	0.091225
0.059447	0.086121	0.070967	0.074299	0.12279	0.090859
0.05955	0.083049	0.073117	0.076514	0.12278	0.091053
0.061521	0.082337	0.072394	0.076915	0.12016	0.091608
0.063493	0.080804	0.072952	0.077253	0.1166	0.092562
0.064269	0.076773	0.073264	0.078355	0.11216	0.092887
0.064366	0.073024	0.07167	0.079465	0.10897	0.092409
0.065477	0.0684	0.071513	0.080198	0.10642	0.092351
0.065869	0.063317	0.070797	0.080444	0.10481	0.091779
0.065613	0.060981	0.069988	0.080586	0.1037	0.090979
0.064709	0.060759	0.070139	0.079506	0.10138	0.090132
0.060049	0.063859	0.069996	0.077418	0.097678	0.087681
0.055829	0.065123	0.073081	0.074781	0.093794	0.083051
0.053979	0.061679	0.076984	0.071979	0.092171	0.081072
0.053041	0.056658	0.081152	0.067695	0.091932	0.080985
0.053083	0.052754	0.083275	0.062782	0.092127	0.081613
0.052737	0.051378	0.082418	0.059837	0.089753	0.082419
0.050464	0.052418	0.083908	0.057964	0.089003	0.082053
0.051305	0.054547	0.08426	0.056829	0.092028	0.081634
0.054127	0.055768	0.082233	0.055167	0.096433	0.083246
0.054852	0.056361	0.079833	0.052427	0.098433	0.085076
0.055931	0.056345	0.078743	0.048368	0.10154	0.08644
0.055305	0.056895	0.079303	0.044823	0.10312	0.086344
0.052093	0.05875	0.079152	0.041768	0.1022	0.0847
0.049514	0.060855	0.078308	0.040364	0.098883	0.082807
0.04819	0.063178	0.076954	0.041064	0.096029	0.08149
0.047962	0.063495	0.073207	0.044096	0.094169	0.081212
0.0468	0.062547	0.069661	0.047028	0.092134	0.082487
0.047145	0.062223	0.067795	0.049884	0.091375	0.08519
0.047779	0.05972	0.067601	0.053651	0.090311	0.087177
0.046971	0.058461	0.066268	0.055414	0.089128	0.087406
0.046688	0.057863	0.063214	0.056891	0.086692	0.086402
0.043632	0.058071	0.060416	0.058482	0.082696	0.084332
0.039922	0.060012	0.057656	0.058463	0.080048	0.08058
0.039131	0.061762	0.05485	0.059239	0.079619	0.077787
0.038767	0.062095	0.054127	0.061868	0.078107	0.076592
0.041256	0.062958	0.053141	0.063026	0.076389	0.07577
0.045317	0.064202	0.054278	0.064196	0.075755	0.074695
0.047628	0.066809	0.055997	0.063377	0.07651	0.074609
0.048164	0.068524	0.056734	0.060895	0.076966	0.07396
0.046141	0.067197	0.055726	0.059361	0.078625	0.074095
0.044378	0.063167	0.054943	0.056443	0.079693	0.073568
0.042891	0.061347	0.054707	0.053205	0.08027	0.070252
0.040608	0.062168	0.056456	0.05072	0.079597	0.065833
0.04039	0.061404	0.058459	0.048971	0.077406	0.062733
0.039831	0.059407	0.059312	0.048247	0.077005	0.061531
0.039732	0.055089	0.058567	0.046697	0.076403	0.059572
0.042493	0.051633	0.058762	0.044589	0.07666	0.05751
0.043906	0.0523	0.055405	0.0419	0.077988	0.056495
0.044134	0.054846	0.051049	0.039164	0.078384	0.054241
0.044407	0.054832	0.048841	0.039129	0.079148	0.052227
0.044681	0.055449	0.04747	0.041813	0.08056	0.053118
0.045174	0.057187	0.046385	0.044352	0.080003	0.053433
0.04661	0.058451	0.045775	0.044618	0.077359	0.054399
0.046755	0.061057	0.043922	0.041769	0.073992	0.054736
0.044983	0.063965	0.043799	0.039417	0.070644	0.053165
0.041002	0.066927	0.045799	0.040138	0.067618	0.051305
0.035057	0.06769	0.049232	0.040919	0.065779	0.050854
0.027075	0.066776	0.050533	0.041267	0.064967	0.051229
0.022984	0.064454	0.05073	0.042496	0.064862	0.050599
0.020221	0.06295	0.050732	0.042897	0.063824	0.050591
0.018073	0.062051	0.050179	0.04203	0.061782	0.051732
0.018515	0.061723	0.049843	0.041415	0.061344	0.052826
0.020074	0.060497	0.047868	0.039233	0.062407	0.053159
0.025082	0.056802	0.045856	0.03835	0.064657	0.053523
0.030395	0.053768	0.046509	0.038683	0.065343	0.053612
0.03357	0.050802	0.04713	0.036701	0.064906	0.053619
0.035443	0.050336	0.047694	0.035092	0.0645	0.051618
0.035426	0.052352	0.046969	0.036375	0.064165	0.050698
0.035597	0.054216	0.045299	0.038204	0.064277	0.050899
0.035521	0.056114	0.044894	0.040209	0.065063	0.050073
0.034062	0.05929	0.044911	0.041441	0.065796	0.048993
0.033779	0.060645	0.045513	0.043635	0.064745	0.049233
0.031249	0.061158	0.047765	0.044936	0.06536	0.048569
0.028322	0.061377	0.050685	0.045379	0.066773	0.047622
0.027495	0.061055	0.052043	0.044828	0.066718	0.048661
0.028822	0.058654	0.053347	0.044657	0.066276	0.048639
0.030786	0.05683	0.054394	0.044648	0.067207	0.048044
0.033309	0.058065	0.05457	0.042919	0.067221	0.047453
0.034458	0.059605	0.052494	0.041612	0.065434	0.046862
0.035824	0.059329	0.049942	0.040225	0.062527	0.047273
0.037602	0.056091	0.050373	0.040052	0.060245	0.048933
0.038954	0.051858	0.052288	0.04083	0.059144	0.048481
0.039345	0.049279	0.055629	0.041606	0.05891	0.045294
0.041374	0.047453	0.059665	0.043312	0.058901	0.044032
0.042937	0.044928	0.061461	0.045756	0.058082	0.045556
0.041605	0.046096	0.060785	0.048548	0.057692	0.04716
0.036078	0.047433	0.058851	0.050973	0.058185	0.045629
0.033104	0.047964	0.056704	0.05255	0.056794	0.0427
0.030836	0.048911	0.055727	0.051899	0.054579	0.039832
0.026331	0.048189	0.055698	0.049253	0.053482	0.040106
0.022016	0.04895	0.056148	0.046871	0.053172	0.040017
0.020083	0.050909	0.056163	0.044365	0.052655	0.038188
0.019505	0.053395	0.05514	0.041657	0.053521	0.038125
0.021361	0.054899	0.054776	0.036986	0.05601	0.038633
0.022738	0.056337	0.056608	0.033383	0.059669	0.039181
0.024963	0.057641	0.060911	0.032169	0.063235	0.038482
0.027524	0.057562	0.06471	0.033235	0.064302	0.037232
0.027952	0.05586	0.066374	0.034322	0.06413	0.034974
0.025708	0.054238	0.067225	0.032774	0.064318	0.033003
0.023786	0.054593	0.067375	0.029513	0.063405	0.030359
0.025322	0.054861	0.06795	0.027633	0.06064	0.02806
0.027052	0.054002	0.06751	0.025678	0.058193	0.028302
0.028587	0.053859	0.06636	0.02447	0.05738	0.030709
0.032051	0.054387	0.066818	0.023692	0.057896	0.034406
0.03302	0.05642	0.069158	0.022988	0.05787	0.036191
0.030899	0.059454	0.071102	0.023053	0.057346	0.038389
0.028115	0.061208	0.071039	0.022631	0.056677	0.041113
0.027438	0.061511	0.069994	0.020218	0.055635	0.041672
0.029992	0.061038	0.068736	0.018974	0.053967	0.041178
0.032837	0.059649	0.067751	0.020464	0.052619	0.042027
0.035529	0.057304	0.067829	0.023025	0.052105	0.0434
0.037693	0.053244	0.068251	0.024925	0.05315	0.044108
0.040196	0.048151	0.070766	0.026406	0.055812	0.043684
0.04424	0.046087	0.07269	0.02614	0.057629	0.042308
0.048902	0.047124	0.076361	0.025761	0.059416	0.042188
0.05437	0.048417	0.077836	0.026584	0.058605	0.041981
0.059343	0.050195	0.076792	0.026954	0.058386	0.040002
0.061406	0.053399	0.076648	0.028227	0.058535	0.039465
0.062559	0.055443	0.077495	0.030566	0.056906	0.040944
0.064348	0.052665	0.078819	0.03213	0.055524	0.044599
0.065934	0.048382	0.078727	0.031269	0.05587	0.046617
0.070066	0.049586	0.076599	0.031403	0.056753	0.046609
0.073644	0.051452	0.074043	0.032517	0.058884	0.047723
0.074971	0.053087	0.071752	0.034335	0.061925	0.047641
0.07682	0.052858	0.072905	0.035777	0.06097	0.045319
0.076678	0.053084	0.075025	0.0379	0.060449	0.04237
0.073817	0.055094	0.079074	0.040627	0.061238	0.041353
0.069119	0.059867	0.082895	0.043039	0.063551	0.042669
0.063239	0.063676	0.084692	0.044377	0.067324	0.045152
0.062814	0.06574	0.086301	0.043189	0.070216	0.047289
0.0666	0.069085	0.084427	0.040179	0.073538	0.049907
0.071137	0.071281	0.081666	0.037864	0.076892	0.051721
0.075881	0.072901	0.081758	0.037269	0.07793	0.052724
0.079806	0.073046	0.0828	0.036396	0.075991	0.054327
0.083578	0.0731	0.085014	0.036551	0.07212	0.057441
0.084875	0.073303	0.085967	0.03785	0.069716	0.059657
0.08521	0.073531	0.087619	0.037989	0.068333	0.061285
0.087018	0.074654	0.087587	0.038062	0.067007	0.063522
0.087674	0.078238	0.085221	0.038073	0.063558	0.064383
0.088244	0.081397	0.082822	0.038461	0.0592	0.063395
0.089404	0.081564	0.081794	0.039083	0.055274	0.062031
0.091274	0.079254	0.079623	0.039212	0.053694	0.06065
0.089735	0.07792	0.075719	0.041302	0.055505	0.059681
0.086249	0.079331	0.072969	0.043744	0.058272	0.05723
0.086714	0.080566	0.070708	0.043379	0.059867	0.053688
0.090879	0.078402	0.070026	0.040687	0.061916	0.049979
0.094188	0.072463	0.070045	0.036909	0.063539	0.04547
0.09715	0.066919	0.070455	0.032966	0.063638	0.041329
0.097625	0.064231	0.070598	0.02991	0.06298	0.038707
0.094185	0.065461	0.070423	0.027973	0.062468	0.036498
0.087608	0.069307	0.071169	0.02745	0.060053	0.033754
0.081848	0.070482	0.073457	0.027304	0.056743	0.032276
0.079106	0.068342	0.074609	0.028208	0.055157	0.032798
0.077305	0.065788	0.075386	0.029273	0.053433	0.034441
0.077011	0.062311	0.076309	0.029541	0.049997	0.036341
0.076673	0.05712	0.078467	0.029293	0.048341	0.03693
0.079013	0.052836	0.080494	0.026863	0.050244	0.037753
0.082025	0.050163	0.083293	0.023726	0.052539	0.037648
0.084256	0.050421	0.086418	0.022799	0.053652	0.037778
0.087592	0.049713	0.090961	0.022782	0.055672	0.038788
0.090954	0.04968	0.091148	0.023427	0.057711	0.041391
0.096777	0.051822	0.089596	0.023408	0.057384	0.043743
0.10466	0.053149	0.089344	0.024951	0.05716	0.042825
0.10982	0.054316	0.090561	0.024651	0.057887	0.043699
0.11146	0.056147	0.09113	0.022916	0.05849	0.046186
0.11016	0.058608	0.092081	0.023286	0.057473	0.045692
0.10528	0.061197	0.095191	0.025027	0.057596	0.044977
0.099327	0.064543	0.096803	0.026223	0.059307	0.045815
0.096552	0.067209	0.097914	0.025513	0.060234	0.045754
0.096414	0.067234	0.099959	0.024838	0.059004	0.04521
0.095962	0.066054	0.10294	0.025811	0.056505	0.046973
0.095679	0.0666	0.10533	0.026409	0.054816	0.049077
0.093724	0.068268	0.10744	0.02842	0.053727	0.049196
0.092695	0.068116	0.11131	0.033987	0.053461	0.049994
Threshold for positive significance:
0.1546	0.1562	0.1520	0.1050	0.1247	0.1216
Threshold for negative significance:
-0.1405	-0.1432	-0.1386	-0.1017	-0.1145	-0.1097

## Sheet: State 2 (Fig 2e)
0 back T	1 back T	2 back T	0 back T	1 back T	2 back T
0.011908	-0.00094128	0.016633	0.00031009	0.0046548	0.012084
0.010821	-0.00095486	0.013549	-0.00037414	0.0063729	0.0115
0.010794	0.00028184	0.01037	-0.0019239	0.0057029	0.008807
0.010876	0.0011703	0.007842	-0.00088213	0.0052249	0.0070901
0.0087142	0.0026123	0.0070622	-0.0032793	0.0056587	0.0060912
0.0077557	0.0042746	0.0084309	-0.0058637	0.0043651	0.0029203
0.0087084	0.0043786	0.01101	-0.0056361	0.00202	0.00087372
0.011947	0.0050539	0.0094828	-0.0051433	0.00032363	-0.00061288
0.013459	0.005628	0.0030327	-0.004307	0.00065023	-0.0008024
0.010961	0.0038916	-0.0020757	-0.0014063	0.0010066	0.0012789
0.0076868	0.003191	-0.0044237	0.00031703	0.00054136	0.0032606
0.0041541	0.0039623	-0.004461	0.00046279	-0.00194	0.0031712
0.00076827	0.002796	-0.00372	0.00074363	-0.0039251	0.0004323
0.00066805	-0.00044291	-0.0018129	-0.00070882	-0.0028656	-0.0039418
-0.0020674	-0.0021869	-0.00047309	-0.0023065	-0.0019258	-0.0065118
-0.0037542	-0.0024265	-0.00048641	-0.0024095	-0.0017229	-0.0067398
-0.0043319	-0.0026298	-0.0017978	-0.00030693	-0.0016775	-0.0074609
-0.0051479	-0.0014666	-0.0016737	0.0010059	-0.0020094	-0.0090661
-0.0068057	-0.000679	-0.00011146	0.0011844	-0.0031657	-0.009676
-0.008693	-0.0012996	-0.00058858	0.0015556	-0.0027657	-0.0082347
-0.010482	-0.001185	-0.0049036	0.0010423	-0.003428	-0.0067951
-0.012129	-0.0036238	-0.0075036	0.0025755	-0.0035295	-0.0056521
-0.013112	-0.0037541	-0.0092844	0.0051111	-0.0026476	-0.003157
-0.015006	-0.0043882	-0.012424	0.0066178	-0.0016335	0.00061697
-0.01824	-0.0054839	-0.015009	0.0069759	-0.001512	0.0042664
-0.019451	-0.005778	-0.016664	0.0066457	-0.0017729	0.0062579
-0.01565	-0.0053161	-0.018829	0.0058926	-0.0024543	0.0072515
-0.01449	-0.0046387	-0.020108	0.0060831	-0.0035926	0.0070311
-0.014759	-0.0039854	-0.019017	0.0048738	-0.0055162	0.0048857
-0.012671	-0.0024624	-0.018537	0.003052	-0.0086473	0.0005443
-0.0080561	-0.003082	-0.018716	0.0019494	-0.011699	-0.003893
-0.0060611	-0.0050549	-0.018873	0.00073244	-0.015878	-0.010072
-0.0037194	-0.0050182	-0.020912	-0.00068471	-0.021444	-0.015856
-0.0018791	-0.0032465	-0.022159	-0.00073848	-0.023924	-0.0194
-0.0030069	-0.0017724	-0.022282	0.00038465	-0.026074	-0.021227
-0.0051029	-0.0012414	-0.021476	0.0011457	-0.027331	-0.022678
-0.0058139	-0.0017682	-0.020931	0.0017053	-0.026585	-0.022138
-0.0055306	-0.0022526	-0.023519	0.00023401	-0.024481	-0.019317
-0.0052385	-0.002614	-0.026356	-0.002909	-0.021513	-0.017941
-0.0067879	-0.002892	-0.029683	-0.004407	-0.018196	-0.018436
-0.010573	0.00032233	-0.031504	-0.006115	-0.016538	-0.021205
-0.013168	0.0052638	-0.032295	-0.008682	-0.015922	-0.024697
-0.014791	0.0075595	-0.034913	-0.010813	-0.018642	-0.027051
-0.0166	0.0057588	-0.038925	-0.011617	-0.022032	-0.027658
-0.018421	0.0042805	-0.042218	-0.01202	-0.022419	-0.025139
-0.020032	0.0028703	-0.047029	-0.011731	-0.021398	-0.022116
-0.021244	0.0029504	-0.049649	-0.012791	-0.02181	-0.022468
-0.021099	0.0019682	-0.050881	-0.013454	-0.024288	-0.023932
-0.023066	-0.00030055	-0.053209	-0.012807	-0.026501	-0.025608
-0.026409	-0.0028453	-0.052392	-0.011612	-0.026616	-0.028838
-0.029777	-0.0029895	-0.049199	-0.0094131	-0.02483	-0.032627
-0.029574	-0.002975	-0.048259	-0.0073064	-0.022428	-0.036084
-0.028291	-0.0028772	-0.047756	-0.0057355	-0.019828	-0.038736
-0.026605	-0.0028923	-0.047164	-0.0046489	-0.017317	-0.041891
-0.02517	-0.003855	-0.046557	-0.0046943	-0.015286	-0.045917
-0.023098	-0.0064504	-0.047079	-0.0048292	-0.014552	-0.051084
-0.021022	-0.0096365	-0.04851	-0.0069849	-0.016138	-0.054857
-0.018447	-0.010302	-0.050175	-0.011116	-0.01894	-0.057655
-0.014289	-0.0084527	-0.051129	-0.014795	-0.021097	-0.060115
-0.012974	-0.0065145	-0.051245	-0.017179	-0.023587	-0.059135
-0.013115	-0.0047748	-0.049053	-0.017913	-0.026811	-0.054533
-0.012977	-0.00063199	-0.046155	-0.018867	-0.026978	-0.049122
-0.0089479	0.004145	-0.043359	-0.019095	-0.025649	-0.043228
-0.0035277	0.012139	-0.03808	-0.016986	-0.023298	-0.037545
0.001969	0.023326	-0.031301	-0.014118	-0.017158	-0.03016
0.0069572	0.034008	-0.023226	-0.0094182	-0.0096302	-0.022688
0.0097446	0.046433	-0.013941	-0.002229	-0.0015855	-0.012569
0.014645	0.057041	-0.0046215	0.0069666	0.0082529	-0.0011824
0.024547	0.065498	0.0050639	0.016921	0.018643	0.0098391
0.033272	0.075776	0.012451	0.025958	0.027577	0.020641
0.040369	0.087273	0.019667	0.034238	0.03424	0.031998
0.047256	0.096675	0.028292	0.04312	0.03988	0.043135
0.053412	0.10147	0.036827	0.051254	0.04693	0.053798
0.057988	0.1048	0.047754	0.058389	0.053111	0.06265
0.060809	0.10539	0.060626	0.064973	0.057828	0.066802
0.064801	0.10495	0.067346	0.068286	0.058371	0.067948
0.068305	0.098542	0.067558	0.066734	0.055467	0.066005
0.067996	0.088363	0.063624	0.059583	0.048928	0.060515
0.062759	0.073496	0.055526	0.050747	0.038317	0.053307
0.053614	0.059989	0.043001	0.039404	0.024339	0.042723
0.040891	0.047855	0.028374	0.026701	0.0099307	0.029645
0.026565	0.033934	0.015738	0.014953	-0.0029846	0.015664
0.014998	0.019153	0.0044916	0.0032578	-0.013583	0.0020076
0.0034372	0.0051014	-0.0098836	-0.0087439	-0.025693	-0.011671
-0.011557	-0.0078484	-0.023954	-0.017593	-0.036981	-0.02541
-0.028183	-0.015064	-0.034045	-0.024221	-0.043207	-0.035694
-0.041002	-0.023939	-0.04309	-0.030092	-0.05128	-0.043983
-0.050235	-0.031955	-0.052564	-0.03595	-0.059814	-0.051459
-0.058579	-0.035501	-0.06022	-0.04171	-0.068921	-0.059983
-0.064352	-0.039767	-0.066646	-0.047563	-0.075208	-0.067297
-0.066613	-0.045258	-0.074055	-0.054121	-0.079672	-0.076632
-0.068291	-0.054665	-0.081258	-0.060175	-0.083956	-0.086261
-0.072388	-0.06513	-0.090041	-0.065527	-0.088578	-0.09356
-0.079306	-0.073218	-0.097516	-0.069397	-0.092452	-0.099388
-0.086475	-0.082459	-0.10524	-0.073907	-0.097203	-0.10505
-0.095833	-0.093938	-0.11302	-0.080653	-0.10227	-0.11224
-0.10515	-0.10335	-0.11911	-0.088553	-0.10561	-0.12
-0.11247	-0.11263	-0.12504	-0.094934	-0.10784	-0.12719
-0.11758	-0.12126	-0.13225	-0.098149	-0.11007	-0.13417
-0.12291	-0.12689	-0.13811	-0.099293	-0.11223	-0.14052
-0.12578	-0.13124	-0.14353	-0.10177	-0.11432	-0.1459
-0.12801	-0.13466	-0.14795	-0.10391	-0.11551	-0.14945
-0.13139	-0.13717	-0.15176	-0.10596	-0.11724	-0.1522
-0.13479	-0.13858	-0.15513	-0.10966	-0.11978	-0.15453
-0.13799	-0.13843	-0.15933	-0.11321	-0.12235	-0.15549
-0.1422	-0.13765	-0.16399	-0.11523	-0.12514	-0.15598
-0.14703	-0.13808	-0.16824	-0.11646	-0.12885	-0.15658
-0.15144	-0.1382	-0.17159	-0.11759	-0.13164	-0.15731
-0.15497	-0.13772	-0.17393	-0.11829	-0.13299	-0.15865
-0.15854	-0.13816	-0.17646	-0.11975	-0.13241	-0.15949
-0.16138	-0.13921	-0.17987	-0.12012	-0.13236	-0.16046
-0.16209	-0.13928	-0.18377	-0.11991	-0.13362	-0.16129
-0.16125	-0.13827	-0.18527	-0.12056	-0.13534	-0.16339
-0.15955	-0.13781	-0.18511	-0.12167	-0.13619	-0.16573
-0.15866	-0.13849	-0.18495	-0.12167	-0.13724	-0.16627
-0.15951	-0.13942	-0.18477	-0.12318	-0.13882	-0.1667
-0.15952	-0.13972	-0.1835	-0.12463	-0.14111	-0.16689
-0.15847	-0.13932	-0.1814	-0.12616	-0.1439	-0.16726
-0.15845	-0.13922	-0.17797	-0.12643	-0.1459	-0.1681
-0.1586	-0.13822	-0.17457	-0.1238	-0.14664	-0.16839
-0.15847	-0.13578	-0.17373	-0.12057	-0.14693	-0.16784
-0.15742	-0.13439	-0.17443	-0.11822	-0.14645	-0.1669
-0.15697	-0.13398	-0.17443	-0.11657	-0.14533	-0.16566
-0.15519	-0.13443	-0.17288	-0.11528	-0.14398	-0.16417
-0.15353	-0.1351	-0.17172	-0.11403	-0.14178	-0.16305
-0.1531	-0.13641	-0.17212	-0.11403	-0.13991	-0.16243
-0.15222	-0.1381	-0.1744	-0.11545	-0.13826	-0.16269
-0.15191	-0.14006	-0.17659	-0.11638	-0.13571	-0.16267
-0.15215	-0.13925	-0.17844	-0.11611	-0.13421	-0.1617
-0.15186	-0.13975	-0.18085	-0.11462	-0.13364	-0.16098
-0.15137	-0.14058	-0.18372	-0.11303	-0.13195	-0.16053
-0.15064	-0.14096	-0.18537	-0.11135	-0.13089	-0.16105
-0.15072	-0.14028	-0.18566	-0.10921	-0.13044	-0.16157
-0.15317	-0.13845	-0.18576	-0.10857	-0.12998	-0.16155
-0.15398	-0.13659	-0.18572	-0.10989	-0.13052	-0.16263
-0.1538	-0.13813	-0.18663	-0.10992	-0.13267	-0.16408
-0.1541	-0.13935	-0.18664	-0.10941	-0.13483	-0.16525
-0.15456	-0.1392	-0.18615	-0.1099	-0.13602	-0.16669
-0.15471	-0.13962	-0.18565	-0.10968	-0.13604	-0.1673
-0.15617	-0.14169	-0.18548	-0.10911	-0.13584	-0.1672
-0.15697	-0.14392	-0.18439	-0.10828	-0.13696	-0.16716
-0.15854	-0.14528	-0.1834	-0.10596	-0.13822	-0.1663
-0.15956	-0.14664	-0.18294	-0.10382	-0.13821	-0.16542
-0.16063	-0.14757	-0.18253	-0.10327	-0.13796	-0.16582
-0.16148	-0.14917	-0.18357	-0.10458	-0.13678	-0.16662
-0.16316	-0.14782	-0.18378	-0.10696	-0.13526	-0.16756
-0.1642	-0.14683	-0.18456	-0.10961	-0.13499	-0.16861
-0.16319	-0.1473	-0.18479	-0.11273	-0.13457	-0.16892
-0.16302	-0.14929	-0.1831	-0.11542	-0.13359	-0.16892
-0.16291	-0.15212	-0.18206	-0.11688	-0.13339	-0.16971
-0.1623	-0.1552	-0.18175	-0.11717	-0.13369	-0.17066
-0.16104	-0.15765	-0.18211	-0.11742	-0.13346	-0.17067
-0.15959	-0.15964	-0.18236	-0.11943	-0.13396	-0.17064
-0.15892	-0.16094	-0.18251	-0.12185	-0.13454	-0.17069
-0.15797	-0.16181	-0.18321	-0.12312	-0.13456	-0.17019
-0.15636	-0.16245	-0.18391	-0.12387	-0.13389	-0.16958
-0.15576	-0.16373	-0.18422	-0.12407	-0.13336	-0.16947
-0.15611	-0.16435	-0.18421	-0.12307	-0.13246	-0.16947
-0.15577	-0.16384	-0.18479	-0.12337	-0.13152	-0.16952
-0.15404	-0.16399	-0.1854	-0.12444	-0.13026	-0.16905
-0.15516	-0.16348	-0.18462	-0.12335	-0.12991	-0.16793
-0.15654	-0.16042	-0.18433	-0.1209	-0.13127	-0.16769
-0.15644	-0.15683	-0.18429	-0.11838	-0.13224	-0.16838
-0.15512	-0.15513	-0.18241	-0.11689	-0.13293	-0.16927
-0.15292	-0.15491	-0.18071	-0.11523	-0.13259	-0.16947
-0.15098	-0.1556	-0.18026	-0.11317	-0.13145	-0.16628
-0.14919	-0.1549	-0.17954	-0.11217	-0.1309	-0.16654
-0.14862	-0.15264	-0.17972	-0.1123	-0.13044	-0.16763
-0.14805	-0.15167	-0.18066	-0.11199	-0.12863	-0.1685
-0.14696	-0.15236	-0.18167	-0.1103	-0.12693	-0.16932
-0.14497	-0.1517	-0.18061	-0.10772	-0.12573	-0.17092
-0.14279	-0.15124	-0.17858	-0.10575	-0.12376	-0.17206
-0.14141	-0.1514	-0.17652	-0.10338	-0.12248	-0.1706
-0.13983	-0.15077	-0.17608	-0.10123	-0.12197	-0.16813
-0.14023	-0.14756	-0.17605	-0.099998	-0.12209	-0.16597
-0.14267	-0.14283	-0.17589	-0.099262	-0.12248	-0.16471
-0.1434	-0.14003	-0.17619	-0.098668	-0.12224	-0.16325
-0.14229	-0.13795	-0.1771	-0.098316	-0.12214	-0.16139
-0.14058	-0.13622	-0.17707	-0.097586	-0.12285	-0.16106
-0.14005	-0.13476	-0.17563	-0.095399	-0.12379	-0.16137
-0.14085	-0.13321	-0.17349	-0.095251	-0.12439	-0.16138
-0.14058	-0.13186	-0.17231	-0.096909	-0.12467	-0.16183
-0.14079	-0.13023	-0.17046	-0.099973	-0.12465	-0.16193
-0.14064	-0.12821	-0.16818	-0.10285	-0.1235	-0.16129
-0.13972	-125	-0.16845	-0.10365	-0.12137	-0.16084
-0.13899	-0.12206	-0.16826	-0.10352	-0.11766	-0.1596
-0.13731	-0.1192	-0.16732	-0.10358	-0.11637	-0.15899
-0.13357	-0.11745	-0.16513	-0.10416	-0.11676	-0.1591
-0.12863	-0.1155	-0.16219	-0.10444	-0.11705	-0.15831
-0.12456	-0.1143	-0.15903	-0.10491	-0.11773	-0.15675
-0.12011	-0.11563	-0.15377	-0.10404	-0.11669	-0.15554
-0.11727	-0.11447	-0.14972	-0.10265	-0.11423	-0.1535
-0.11525	-0.11271	-0.14884	-0.10135	-0.11245	-0.15267
-0.11243	-0.11201	-0.14817	-0.10011	-0.11176	-0.15246
-0.10833	-0.11099	-0.14831	-0.09795	-0.11071	-0.15319
-0.1043	-0.11107	-0.14904	-0.093764	-0.11012	-0.15224
-0.10107	-0.11149	-0.14823	-0.090389	-0.10889	-0.14991
-0.099202	-0.11068	-0.14691	-0.089069	-0.10713	-0.14845
-0.097099	-0.10969	-0.14422	-0.090081	-0.10547	-0.14733
-0.093897	-0.11011	-0.14096	-0.091171	-0.1041	-0.14666
-0.087937	-0.11122	-0.13787	-0.092376	-0.10333	-0.1448
-0.085003	-0.10797	-0.13424	-0.091451	-0.1016	-0.14176
-0.084076	-0.10331	-0.13177	-0.089526	-0.10111	-0.13751
-0.083011	-0.098723	-0.12961	-0.088265	-0.10095	-0.13352
-0.082626	-0.09451	-0.12674	-0.087372	-0.10084	-0.13099
-0.081757	-0.091614	-0.12474	-0.086509	-0.099424	-0.12999
-0.081302	-0.089147	-0.12274	-0.084856	-0.09705	-0.12878
-0.079017	-0.087131	-0.11973	-0.081847	-0.096431	-0.12805
-0.076154	-0.083881	-0.11776	-0.078447	-0.094686	-0.12705
-0.073665	-0.076852	-0.11814	-0.078077	-0.093063	-0.12526
-0.071411	-0.072719	-0.11989	-0.079109	-0.092037	-0.12373
-0.068703	-0.070164	-0.12126	-0.077772	-0.090885	-0.12112
-0.0647	-0.066386	-0.12212	-0.074608	-0.089883	-0.12003
-0.059969	-0.063165	-0.12455	-0.07183	-0.088654	-0.11996
-0.054524	-0.060885	-0.12646	-0.069855	-0.088403	-0.11982
-0.051022	-0.059258	-0.12845	-0.068891	-0.088189	-0.11962
-0.046952	-0.058896	-0.12999	-0.067955	-0.087873	-0.1185
-0.043533	-0.058915	-0.13092	-0.06702	-0.086937	-0.1176
-0.040801	-0.060201	-0.13021	-0.065738	-0.087166	-0.11795
-0.037052	-0.063826	-0.1294	-0.064467	-0.088473	-0.1194
-0.034099	-0.066869	-0.12822	-0.063805	-0.088284	-0.12082
-0.032989	-0.067344	-0.12575	-0.062262	-0.086357	-0.12078
-0.033423	-0.065435	-0.12311	-0.059769	-0.085903	-0.11934
-0.031615	-0.064181	-0.12071	-0.057731	-0.087253	-0.11858
-0.028955	-0.061436	-0.11841	-0.055194	-0.088574	-0.11843
-0.029452	-0.056426	-0.1152	-0.053815	-0.087824	-0.11794
-0.030643	-0.050541	-0.11247	-0.053567	-0.086657	-0.11857
-0.032599	-0.045463	-0.11059	-0.054764	-0.086761	-0.11958
-0.033424	-0.042541	-0.10663	-0.05493	-0.087091	-0.12046
-0.032112	-0.040547	-0.10438	-0.052811	-0.086645	-0.11999
-0.02801	-0.039515	-0.10407	-0.051857	-0.086509	-0.1192
-0.02354	-0.037397	-0.10371	-0.052102	-0.085807	-0.11876
-0.020306	-0.035561	-0.10335	-0.0535	-0.084948	-0.11821
-0.017983	-0.036008	-0.10213	-0.05476	-0.08351	-0.11677
-0.014762	-0.035511	-0.099603	-0.056637	-0.081919	-0.11596
-0.013108	-0.033815	-0.097194	-0.05795	-0.080412	-0.11483
-0.010301	-0.031506	-0.095867	-0.057128	-0.07838	-0.11424
-0.0071957	-0.030253	-0.095012	-0.054518	-0.076317	-0.11428
-0.0071655	-0.031234	-0.095425	-0.052063	-0.073462	-0.11333
-0.0067904	-0.031693	-0.096887	-0.051064	-0.070644	-0.11233
-0.0050877	-0.03037	-0.096751	-0.05006	-0.068635	-0.11174
-0.0021967	-0.02935	-0.096484	-0.049273	-0.068267	-0.11018
0.0010472	-0.02703	-0.096798	-0.047501	-0.068769	-0.10818
0.0037685	-0.025617	-0.098791	-0.04533	-0.069706	-0.10504
0.0063407	-0.025862	-0.10136	-0.042549	-0.069201	-0.10103
0.0088919	-0.02461	-0.10292	-0.039431	-0.067217	-0.097541
0.0088526	-0.022459	-0.10307	-0.037288	-0.065407	-0.093795
0.007206	-0.019061	-0.10263	-0.036464	-0.064036	-0.089765
0.0038355	-0.015263	-0.10227	-0.03444	-0.063938	-0.084713
0.0026432	-0.013549	-0.10076	-0.0308	-0.064401	-0.080307
0.0036	-0.012914	-0.09894	-0.028463	-0.064435	-0.077266
0.0052634	-0.012132	-0.098488	-0.026764	-0.063785	-0.076138
0.0056699	-0.0097539	-0.09919	-0.025548	-0.062522	-0.077078
0.0054072	-0.0076905	-0.098069	-0.02717	-0.060655	-0.077709
0.0063108	-0.0075047	-0.095886	-0.029451	-0.059054	-0.07812
0.0067926	-0.006097	-0.093123	-0.028492	-0.05814	-0.077864
0.0065606	-0.0047335	-0.091493	-0.026925	-0.056733	-0.075328
0.0079115	-0.0053762	-0.090528	-0.026903	-0.055188	-0.071304
0.007387	-0.0046062	-0.090986	-0.029365	-0.054265	-0.068295
0.0062335	-0.0027491	-0.09011	-0.030251	-0.053803	-0.064993
0.0063776	-0.00042133	-0.088535	-0.030319	-0.054103	-0.062087
0.0082582	0.0012851	-0.086817	-0.032788	-0.054248	-0.061435
0.0093532	0.00090731	-0.084404	-0.03457	-0.054167	-0.062412
0.0099153	-0.0014599	-0.081592	-0.035089	-0.054212	-0.064603
0.010329	-0.0018925	-0.078366	-0.033534	-0.052644	-0.066963
0.0086166	-0.0021096	-0.074621	-0.033869	-0.052744	-0.068238
0.0054683	-0.0053479	-0.070757	-0.034523	-0.052497	-0.068757
0.001872	-0.0066876	-0.067769	-0.033571	-0.050703	-0.069151
-0.002603	-0.0080175	-0.066525	-0.031917	-0.049544	-0.069039
-0.0062719	-0.0084093	-0.065406	-0.031108	-0.048532	-0.070035
-0.006234	-0.0068292	-0.065121	-0.029907	-0.046345	-0.071989
-0.0057168	-0.0057635	-0.065955	-0.028905	-0.044763	-0.074152
-0.0044812	-0.0055212	-0.066082	-0.028401	-0.044202	-0.076551
-0.0040324	-0.0041782	-0.065185	-0.028931	-0.042715	-0.076799
-0.0022682	-0.0027369	-0.063953	-0.029655	-0.04161	-0.073688
-0.0018556	0.16436	-0.064111	-0.030343	-0.041811	-0.07107
-0.0004431	-0.001058	-0.064862	-0.03119	-0.041087	-0.069171
0.00139	-0.0022205	-0.06589	-0.031245	-0.039987	-0.067941
0.0032317	-0.00098732	-0.067035	-0.030503	-0.039309	-0.067213
0.0036455	0.0014472	-0.070126	-0.030768	-0.038207	-0.068115
0.0012345	0.00053728	-0.073274	-0.031468	-0.038617	-0.06852
0.00069188	-0.0023736	-0.075661	-0.03233	-0.039236	-0.070301
0.0029632	-0.0027216	-0.077942	-0.032823	-0.038786	-0.072682
0.0039701	0.00044638	-0.079115	-0.033518	-0.03769	-0.073255
0.0024705	0.0038528	-0.079966	-0.033537	-0.036558	-0.071887
-0.0015755	0.0052144	-0.080911	-0.032821	-0.035053	-0.070792
-0.0045815	0.0070348	-0.082014	-0.032909	-0.034027	-0.070989
-0.0032516	0.0079678	-0.084374	-0.034341	-0.032918	-0.071604
-0.0029255	0.0068103	-0.085072	-0.034005	-0.032889	-0.069193
-0.0015381	0.0022825	-0.083321	-0.033192	-0.032804	-0.064335
0.0021961	-0.0019202	-0.080077	-0.032422	-0.033828	-0.06177
0.0040073	-0.0055141	-0.076409	-0.032009	-0.036139	-0.063021
0.004844	-0.0080808	-0.073074	-0.031253	-0.039587	-0.066281
0.0044764	-0.0083259	-0.072536	-0.031442	-0.041474	-0.067996
0.0041254	-0.007488	-0.07325	-0.031846	-0.040616	-0.068042
0.0026088	-0.0079987	-0.07445	-0.031392	-0.039377	-0.068016
-0.0021045	-0.00861	-0.075216	-0.031389	-0.039596	-0.068074
-0.008563	-0.0085645	-0.076349	-0.031049	-0.040222	-0.065258
-0.013592	-0.0078381	-0.077511	-0.031134	-0.039323	-0.059202
-0.018053	-0.0079556	-0.076105	-0.031991	-0.039677	-0.052684
-0.018388	-0.008667	-0.073138	-0.031715	-0.043317	-0.048383
-0.01616	-0.010208	-0.069639	-0.030526	-0.044855	-0.043908
-0.016261	-0.013607	-0.068177	-0.030202	-0.04519	-0.038464
-0.017672	-0.016239	-0.069986	-0.028343	-0.045037	-0.034687
-0.018391	-0.015102	-0.071489	-0.024934	-0.045016	-0.031394
-0.01945	-0.014836	-0.074113	-0.022642	-0.043218	-0.027601
-0.01934	-0.015405	-0.076773	-0.020788	-0.041246	-0.025261
-0.016809	-0.014048	-0.079517	-0.019821	-0.038962	-0.025537
-0.014288	-0.016096	-0.07925	-0.018571	-0.038119	-0.027977
-0.01325	-0.020229	-0.076856	-0.017735	-0.040566	-0.030352
-0.013741	-0.02136	-0.075672	-0.018509	-0.043687	-0.032797
-0.012059	-0.019118	-0.075653	-0.020296	-0.044021	-0.035981
-0.01103	-0.016536	-0.075429	-0.021913	-0.043115	-0.037137
-0.011707	-0.0136	-0.074833	-0.024126	-0.041515	-0.036774
-0.01093	-0.011508	-0.073773	-0.024545	-0.039318	-0.03285
-0.012207	-0.011994	-0.072202	-0.022302	-0.038424	-0.028215
-0.011576	-0.013096	-0.071988	-0.01964	-0.036552	-0.025676
-0.010636	-0.013446	-0.071608	-0.016208	-0.034955	-0.024118
-0.010394	-0.011633	-0.070685	-0.013141	-0.034665	-0.023498
-0.009238	-0.011558	-0.070392	-0.012285	-0.033597	-0.024233
-0.0058386	-0.01118	-0.069912	-0.013253	-0.031545	-0.024679
-0.00081022	-0.011913	-0.067502	-0.01317	-0.02838	-0.023874
-0.00013268	-0.013638	-0.063512	-0.01029	-0.025869	-0.023234
-0.0012882	-0.014592	-0.059306	-0.003518	-0.021874	-0.023214
-0.0016921	-0.013778	-0.054997	0.0014857	-0.018967	-0.024202
-0.0016082	-0.013023	-0.051696	0.0049832	-0.017525	-0.024368
-0.00027714	-0.011552	-0.051369	0.0069476	-0.015159	-0.021086
0.00066017	-0.0072035	-0.049677	0.0067718	-0.01416	-0.01737
-0.00020147	-0.0060154	-0.050019	0.0051665	-0.01452	-0.013321
-0.14234	-0.0067495	-0.052762	0.0038687	-0.017158	-0.012086
0.0012395	-0.009446	-0.054642	0.0023178	-0.020804	-0.013388
-0.0016214	-0.012501	-0.056236	0.001496	-0.024353	-0.013148
-0.0062732	-0.015543	-0.056658	0.0009124	-0.025642	-0.014677
-0.0087611	-0.018191	-0.057413	-0.00065093	-0.024927	-0.016387
-0.0069658	-0.021753	-0.058627	-0.0030404	-0.023629	-0.017333
-0.005041	-0.024325	-0.057034	-0.0064672	-0.023662	-0.017488
-0.0038228	-0.028142	-0.056021	-0.0083028	-0.024297	-0.020388
-0.0043895	-0.032295	-0.057615	-0.008878	-0.024628	-0.025853
-0.0061134	-0.036584	-0.058983	-0.0097409	-0.022823	-0.029629
-0.010103	-0.03931	-0.059828	-0.010342	-0.021162	-0.032648
-0.01412	-0.04025	-0.060185	-0.011765	-0.020848	-0.034564
-0.017434	-0.038315	-0.06003	-0.012806	-0.02076	-0.033844
-0.020002	-0.035314	-0.06382	-0.012174	-0.020534	-0.034385
-0.022397	-0.034998	-0.067577	-0.012106	-0.020553	-0.035689
-0.026852	-0.035092	-0.068258	-0.012599	-0.022221	-0.037678
-0.031622	-0.037017	-0.068905	-0.015427	-0.024775	-0.040016
-0.037581	-0.040528	-0.070216	-0.018494	-0.027613	-0.041655
-0.043058	-0.041524	-0.072565	-0.021116	-0.030393	-0.044144
-0.049184	-0.04045	-0.076341	-0.024209	-0.033175	-0.046562
-0.052448	-0.039685	-0.08198	-0.025697	-0.035444	-0.049003
-0.054957	-0.041072	-0.08677	-0.025621	-0.038148	-0.051549
-0.05682	-0.045362	-0.090389	-0.023524	-0.041134	-0.052948
-0.058032	-0.048954	-0.093717	-0.021368	-0.043897	-0.052944
-0.059362	-0.049881	-0.095222	-0.022051	-0.046321	-0.053692
-0.060068	-0.049228	-0.096558	-0.023283	-0.048665	-0.05591
-0.061225	-0.049896	-0.099443	-0.024989	-0.050474	-0.055413
-0.063394	-0.049268	-0.10172	-0.026775	-0.050803	-0.053376
-0.065294	-0.048937	-0.1033	-0.028159	-0.051775	-0.05179
-0.065713	-0.049669	-0.10193	-0.028884	-0.051148	-0.051238
-0.063265	-0.05259	-0.099309	-0.029326	-0.048693	-0.050006
-0.059883	-0.058282	-0.096394	-0.031246	-0.046321	-0.048895
-0.059374	-0.062136	-0.094313	-0.032885	-0.04553	-0.048404
-0.060278	-0.063442	-0.095588	-0.033795	-0.044855	-0.050617
-0.061245	-0.06369	-0.095228	-0.034201	-0.04456	-0.05398
-0.060224	-0.063512	-0.095511	-0.034141	-0.044403	-0.056141
-0.05891	-0.065312	-0.095943	-0.03357	-0.043025	-0.056213
-0.056862	-0.069038	-0.095832	-0.032222	-0.040457	-0.055844
-0.055195	-0.071143	-0.096123	-0.028298	-0.036988	-0.052662
-0.054113	-0.07076	-0.096251	-0.023033	-0.033648	-0.046288
-0.052632	-0.071529	-0.095936	-0.019377	-0.034004	-0.042699
-0.050716	-0.07171	-0.094313	-0.018427	-0.036928	-0.041374
-0.048221	-0.070976	-0.092051	-0.017781	-0.039593	-0.039785
-0.046658	-0.06948	-0.091285	-0.018161	-0.039677	-0.037915
-0.046863	-0.066854	-0.090566	-0.01884	-0.036718	-0.035389
-0.047541	-0.064359	-0.089784	-0.02068	-0.033539	-0.033652
-0.050304	-0.060611	-0.087707	-0.02213	-0.030891	-0.03258
Threshold for positive significance:
0.1546	0.1562	0.1520	0.1050	0.1247	0.1216
Threshold for negative significance:
-0.1405	-0.1432	-0.1386	-0.1017	-0.1145	-0.1097

## Sheet: State 3 (Fig 2i)
0 back T	1 back T	2 back T	3 back T	4 back T	5 back T
0.0087841	-0.0074207	-0.02415	-0.0032696	0.0057519	0.0048897
0.0074836	-0.0086663	-0.022841	-0.0047253	0.0054759	0.0062007
0.0065848	-0.0087951	-0.023299	-0.005866	0.0053284	0.0086639
0.0084679	-0.0067308	-0.021259	-0.0067038	0.0063741	0.0089529
0.010373	-0.0039649	-0.018783	-0.0070232	0.0069892	0.0073167
0.012031	-0.0021665	-0.017865	-0.0072709	0.0067804	0.0062045
0.010229	-0.0029155	-0.014452	-0.0074215	0.0072718	0.004923
0.0053578	-0.0058132	-0.010129	-0.0061318	0.0089826	0.0014401
0.0016976	-0.0095383	-0.0039964	-0.0050779	0.0094863	-0.0025198
0.00068314	-0.011286	0.0047912	-0.0038524	0.0076823	-0.0060911
0.00129	-0.011286	0.010467	-0.0011635	0.0062213	-0.0088882
0.0033581	-0.0084593	0.011514	0.0018979	0.005041	-0.0088156
0.0021623	-0.0037832	0.0097188	0.0044573	0.0032711	-0.0067418
0.00068027	0.00043323	0.0067079	0.0060022	0.0021365	-0.0041719
-0.76506	0.0033682	0.0050297	0.0074949	0.0020511	-0.0045076
-0.00067151	0.0046784	0.0037837	0.0088045	0.0014072	-0.004434
-0.0015547	0.0076046	0.0036644	0.0095033	-0.00081894	-0.0023944
-0.0041882	0.012103	0.0063245	0.0097457	-0.0049402	0.00016939
-0.0057978	0.013417	0.010312	0.01076	-0.0069451	0.0016527
-0.0071623	0.012121	0.014264	0.0090416	-0.0074911	0.0016401
-0.0079743	0.0090834	0.016453	0.0057775	-0.0086133	0.0031148
-0.0074693	0.0069665	0.014563	0.0022686	-0.0099477	0.0036908
-0.0077829	0.0055412	0.011975	-0.00077133	-0.011033	0.0017703
-0.0085569	0.0034084	0.010144	-0.0026135	-0.012462	-0.001214
-0.011297	0.0042779	0.0090853	-0.0050568	-0.01356	-0.0042075
-0.016652	0.0075368	0.0079749	-0.0088064	-0.014439	-0.0066438
-0.020629	0.0099104	0.0086702	-0.010775	-0.015081	-0.0082608
-0.022388	0.0091705	0.011445	-0.010688	-0.014234	-0.0095895
-0.022541	0.006193	0.011695	-0.010581	-0.012422	-0.0094764
-0.022797	0.0014574	0.0097995	-0.0098527	-0.0098811	-0.0066936
-0.023454	0.008	0.0086076	-0.0079878	-0.0058633	-0.0033615
-0.023293	-0.002765	0.00897	-0.0056548	-0.0011135	-0.00036272
-0.022357	-0.0072182	0.0096796	-0.005175	0.0022453	0.0014255
-0.020981	-0.0097672	0.0092606	-0.0040639	0.0062146	0.0034322
-0.019895	-0.010796	0.0077925	-0.0019073	0.0088803	0.0061904
-0.017946	-0.012299	0.0052923	-0.0015674	0.010208	0.0068145
-0.017083	-0.013117	0.0031736	-0.0018901	0.009954	0.0081387
-0.016998	-0.01468	0.0029366	-0.0013916	0.0087872	0.010472
-0.014776	-0.016429	0.0036745	0.0001275	0.0088019	0.011767
-0.0097451	-0.018808	0.0039609	0.00037433	0.0080608	0.012426
-0.0040309	-0.020944	0.0024231	-0.0003284	0.0074301	0.013986
-0.00045601	-0.023572	0.81467	-0.00076807	0.0062401	0.014056
0.0011699	-0.024259	-0.00020509	-0.00058688	0.0057372	0.011739
0.0030661	-0.022462	0.0024804	-0.0010218	0.0060865	0.0082837
0.0033201	-0.019754	0.0064504	-0.0013346	0.0070808	0.0061869
0.0040456	-0.016855	0.008219	0.00073063	0.0057965	0.0056483
0.0030354	-0.013209	0.007015	0.0033761	0.0032656	0.0059943
0.00046536	-0.0086896	0.0049307	0.0048119	0.00088348	0.0057036
0.23739	-0.0052784	0.0021301	0.0065646	-0.00086398	0.0049123
-0.00040662	-0.0068414	-0.00078109	0.0080176	-0.0021039	0.0074449
-0.002068	-0.012257	-0.0025885	0.010391	-0.0020943	0.012498
-0.003089	-0.015366	-0.0029832	0.011434	-0.0014139	0.01777
-0.0056785	-0.016184	-0.0026668	0.0093342	-0.0016896	0.020783
-0.010799	-0.017379	-0.0022147	0.005761	-0.0027127	0.022717
-0.014073	-0.018482	-0.0030928	0.0014037	-0.0030084	0.022953
-0.016738	-0.017169	-0.0038905	-0.0022585	-0.0035594	0.021833
-0.018448	-0.015801	-0.0038397	-0.0053221	-0.0042302	0.021713
-0.022279	-0.015406	-0.0045353	-0.0067127	-0.0047226	0.01944
-0.027459	-0.016914	-0.0063735	-0.0074098	-0.0041992	0.015221
-0.03201	-0.018747	-0.0081647	-0.0091613	-0.0036111	0.011346
-0.035748	-0.021482	-0.010551	-0.01006	-0.0037311	0.0076433
-0.038564	-0.024941	-0.012431	-0.01102	-0.0053286	0.003849
-0.043903	-0.030332	-0.01521	-0.01176	-0.0075837	-0.00055954
-0.048689	-0.036578	-0.021416	-0.013979	-0.010789	-0.0074146
-0.052734	-0.041968	-0.027183	-0.016444	-0.015313	-0.015256
-0.056539	-0.048769	-0.033269	-0.019744	-0.020989	-0.023206
-0.061523	-0.0575	-0.039569	-0.024058	-0.029316	-0.032086
-0.068498	-0.06663	-0.046155	-0.029972	-0.039116	-0.040854
-0.07467	-0.075203	-0.053168	-0.038639	-0.050438	-0.048928
-0.080399	-0.083028	-0.060603	-0.049417	-0.062003	-0.058913
-0.086296	-0.09127	-0.068103	-0.062469	-0.073638	-0.069856
-0.0946	-0.10319	-0.077647	-0.075025	-0.085368	-0.081598
-0.10494	-0.11564	-0.088017	-0.086382	-0.096066	-0.09228
-0.11596	-0.12651	-0.098491	-0.096508	-0.10622	-0.10181
-0.12593	-0.13643	-0.10848	-0.1051	-0.11615	-0.10946
-0.13499	-0.14625	-0.11965	-0.11323	-0.12398	-0.11775
-0.14365	-0.14625	-0.13084	-0.12054	-0.12982	-0.12403
-0.14966	-0.16216	-0.14192	-0.1259	-0.12982	-0.12876
-0.15355	-0.16761	-0.15045	-0.13031	-0.14099	-0.13247
-0.15416	-0.17043	-0.15765	-0.1356	-0.14399	-0.13641
-0.15568	-0.17296	-0.16274	-0.13937	-0.14595	-0.13856
-0.1573	-0.17468	-0.16587	-0.14062	-0.14767	-0.13957
-0.15866	-0.1758	-0.16895	-0.14084	-0.14985	-0.14207
-0.15991	-0.17584	-0.17063	-0.14071	-0.15204	-0.14445
-0.16122	-0.17562	-0.17015	-0.1401	-0.15249	-0.14581
-0.16122	-0.17458	-0.16891	-0.13882	-0.1521	-0.14627
-0.15907	-0.17251	-0.16652	-0.13737	-0.15206	-0.14491
-0.15567	-0.16945	-0.16337	-0.13505	-0.15063	-0.14224
-0.15174	-0.16569	-0.15953	-0.13113	-0.14747	-0.13755
-0.14847	-0.16066	-0.15457	-0.12637	-0.14313	-0.13046
-0.14513	-0.15602	-0.14716	-0.12033	-0.13905	-0.12282
-0.14147	-0.14911	-0.14081	-0.11423	-0.13495	-0.11621
-0.1382	-0.1417	-0.13468	-0.10953	-0.13071	-0.11156
-0.13597	-0.13595	-0.12897	-0.10474	-0.12725	-0.10806
-0.13453	-0.12994	-0.12535	-0.098922	-0.12398	-0.10485
-0.13179	-0.12305	-0.12426	-0.09311	-0.12041	-0.10171
-0.12972	-0.11747	-0.12364	-0.087892	-0.11574	-0.098202
-0.13072	-0.11409	-0.12156	-0.08273	-0.11239	-0.094248
-0.13306	-0.11119	-0.11895	-0.077101	-0.11015	-0.090608
-0.13197	-0.10995	-0.11766	-0.07052	-0.10745	-0.086029
-0.12822	-0.10935	-0.11815	-0.063448	-0.10371	-0.083432
-0.12637	-0.1084	-0.11772	-0.058805	-0.10091	-0.083043
-0.12662	-0.10681	-0.11584	-0.055012	-0.098104	-0.083924
-0.12587	-0.10572	-0.11533	-0.052328	-0.095537	-0.084491
-0.12217	-0.10597	-0.11556	-0.050673	-0.092664	-0.084202
-0.11948	-0.10586	-0.11377	-0.049313	-0.090179	-0.085291
-0.11978	-0.10554	-0.11004	-0.048243	-0.089032	-0.085227
-0.12083	-0.10431	-0.10914	-0.046997	-0.088807	-0.084343
-0.1213	-0.10226	-0.11091	-0.045705	-0.088146	-0.083983
-0.11852	-0.10077	-0.11121	-0.043656	-0.087371	-0.083051
-0.11579	-0.098438	-0.10958	-0.042085	-0.086104	-0.081082
-0.11389	-0.094968	-0.10728	-0.041883	-0.083249	-0.078202
-0.1119	-0.092072	-0.10543	-0.040725	-0.08007	-0.075954
-0.11024	-0.089875	-0.10451	-0.038409	-0.077648	-0.074515
-0.10728	-0.087705	-0.10629	-0.036237	-0.074726	-0.072322
-0.10486	-0.083417	-0.10629	-0.033197	-0.070761	-0.070678
-0.10143	-0.079386	-0.10804	-0.02932	-0.066458	-0.069551
-0.097697	-0.077394	-0.1091	-0.023891	-0.063323	-0.068333
-0.094148	-0.075625	-0.11021	-0.018849	-0.061396	-0.067937
-0.09439	-0.075613	-0.10947	-0.014204	-0.057008	-0.067068
-0.096858	-0.075912	-0.10955	-0.011399	-0.052362	-0.068111
-0.099508	-0.076029	-0.11007	-0.010963	-0.049319	-0.069176
-0.10143	-0.076891	-0.11175	-0.011165	-0.047481	-0.070513
-0.10266	-0.078931	-0.11346	-0.011159	-0.045157	-0.070983
-0.10395	-0.079901	-0.11469	-0.011907	-0.043204	-0.068988
-0.10446	-0.07899	-0.11669	-0.011607	-0.042081	-0.06641
-0.10306	-0.078222	-0.11867	-0.009902	-0.041154	-0.064255
-0.099225	-0.078285	-0.11948	-0.0082707	-0.039308	-0.061985
-0.094401	-0.078937	-0.12104	-0.0077015	-0.03633	-0.058075
-0.090333	-0.07992	-0.12152	-0.0079315	-0.033201	-0.054778
-0.088498	-0.081912	-0.1199	-0.0068526	-0.030762	-0.053131
-0.088428	-0.083372	-0.11656	-0.0042569	-0.02782	-0.050108
-0.089381	-0.083228	-0.11405	-0.0015778	-0.024882	-0.046467
-0.091234	-0.083154	-0.11177	0.00082185	-0.02286	-0.044016
-0.092342	-0.083636	-0.10962	0.0010701	-0.022914	-0.042784
-0.09336	-0.084186	-0.10805	0.00058366	-0.020973	-0.041363
-0.094551	-0.083631	-0.10736	0.00094185	-0.019229	-0.040927
-0.097002	-0.081693	-0.10662	0.0017938	-0.019774	-0.041091
-0.098807	-0.079109	-0.10589	0.0028383	-0.019149	-0.040029
-0.098874	-0.077597	-0.10624	0.0026276	-0.017002	-0.039509
-0.098556	-0.077865	-0.10646	0.0014692	-0.014681	-0.038866
-0.098316	-0.078718	-0.10678	0.0022657	-0.0145	-0.036418
-0.1002	-0.077581	-0.10754	0.0014064	-0.015805	-0.034406
-0.10256	-0.075006	-0.10769	0.0013514	-0.016271	-0.035541
-0.10367	-0.073061	-0.10879	0.0035584	-0.015726	-0.037452
-0.10554	-0.071962	-0.11049	0.0068178	-0.012844	-0.03628
-0.10678	-0.07127	-0.11249	0.010433	-0.0078315	-0.033385
-0.10974	-0.069917	-0.11358	0.014215	-0.0032597	-0.031173
-0.11364	-0.069834	-0.11413	0.019653	-0.00033952	-0.028778
-0.11478	-0.070134	-0.11319	0.024364	0.0006266	-0.026633
-0.1125	-0.070184	-0.11352	0.02909	0.00066935	-0.023855
-0.1125	-0.071251	-0.1137	0.032958	0.00062728	-0.021925
-0.10359	-0.071495	-0.11302	0.036936	0.0016525	-0.018838
-0.1007	-0.073276	-0.11196	0.039199	0.0042019	-0.016446
-0.099737	-0.076427	-0.11012	0.040152	0.00834	-0.016405
-0.099232	-0.078834	-0.10897	0.040734	0.010704	-0.017125
-0.096563	-0.079552	-0.10841	0.041381	0.011986	-0.017189
-0.093371	-0.079842	-0.10739	0.042621	0.012054	-0.017048
-0.092078	-0.079641	-0.10647	0.044518	0.013117	-0.0183
-0.09226	-0.079586	-0.10557	0.046429	0.016302	-0.018644
-0.090426	-0.08048	-0.10557	0.044389	0.019163	-0.018491
-0.086096	-0.081281	-0.10426	0.039835	0.020925	-0.017724
-0.08204	-0.080517	-0.10015	0.037051	0.02256	-0.018896
-0.076855	-0.078553	-0.095322	0.035996	0.023989	-0.020726
-0.075906	-0.0762	-0.09207	0.034019	0.02452	-0.021668
-0.078534	-0.073163	-0.088698	0.032452	0.023698	-0.02384
-0.081008	-0.069484	-0.08612	0.031298	0.023907	-0.026042
-0.082084	-0.068164	-0.084841	0.030032	0.023696	-0.026507
-0.082805	-0.066645	-0.084802	0.028667	0.023772	-0.027047
-0.082374	-0.064155	-0.083612	0.027797	0.022958	-0.028037
-0.079492	-0.061642	-0.084816	0.027545	0.020473	-0.0296
-0.077486	-0.058397	-0.086085	0.027941	0.018503	-0.030646
-0.078623	-0.053197	-0.08695	0.029756	0.016188	-0.029551
-0.080221	-0.04816	-0.088671	0.032261	0.012876	-0.02619
-0.080657	-0.044047	-0.090198	0.035781	0.011021	-0.022846
-0.078415	-0.044026	-0.091947	0.036524	0.011312	-0.019929
-0.074688	-0.045709	-0.092641	0.035528	0.011729	-0.015947
-0.070812	-0.046945	-0.09391	0.034933	0.010849	-0.012024
-0.067064	-0.048096	-0.09547	0.032025	0.0086963	-0.0090413
-0.06464	-0.049947	-0.095766	0.027048	0.0063378	-0.0065642
-0.064299	-0.05132	-0.096014	0.022421	0.0045726	-0.0046988
-0.063051	-0.052012	-0.097007	0.020536	0.0022983	-0.0025802
-0.060034	-0.051753	-0.098685	0.020391	0.00075945	-0.0019131
-0.058485	-0.049738	-0.10169	0.020082	-0.76286	-0.00085304
-0.058498	-0.046406	-0.10223	0.020059	-0.0021296	0.00081981
-0.058748	-0.043776	-0.10221	0.021561	-0.0051244	0.003112
-0.060542	-0.041002	-0.10378	0.022931	-0.010753	0.0043837
-0.064023	-0.040013	-0.10391	0.022505	-0.015215	0.0042772
-0.068048	-0.040449	-0.10449	0.021616	-0.016763	0.0029372
-0.071036	-0.041775	-0.10644	0.019796	-0.017857	0.0019417
-0.073317	-0.043874	-0.10644	0.018434	-0.019108	0.0028298
-0.074676	-0.045209	-0.10677	0.017466	-0.021045	0.0056417
-0.076789	-0.047015	-0.10476	0.015627	-0.02242	0.0080944
-0.076472	-0.05016	-0.10123	0.01476	-0.022393	0.0077342
-0.074522	-0.053097	-0.098195	0.013092	-0.022514	0.0072342
-0.072866	-0.055275	-0.096607	0.0096592	-0.022853	0.0069863
-0.072243	-0.05776	-0.095387	0.0056903	-0.022921	0.0051682
-0.072507	-0.060539	-0.092607	0.0022862	-0.022708	0.0044623
-0.072136	-0.061696	-0.089867	0.00060822	-0.021455	0.0053445
-0.072528	-0.062193	-0.086781	-0.00089318	-0.019701	0.0065841
-0.073255	-0.06187	-0.082202	-0.0024559	-0.018483	0.0057766
-0.071036	-0.060811	-0.079028	-0.0030428	-0.017638	0.0034128
-0.070046	-0.057353	-0.078964	-0.0048392	-0.017885	0.0019911
-0.070439	-0.053604	-0.078411	-0.0075431	-0.018497	0.0015425
-0.071795	-0.051374	-0.077899	-0.0089777	-0.017876	0.0021699
-0.072343	-0.050965	-0.078474	-0.010198	-0.01723	0.0031354
-0.07165	-0.051529	-0.080174	-0.011678	-0.01749	0.003328
-0.070762	-0.052125	-0.083498	-0.014046	-0.017866	0.0025393
-0.071654	-0.051598	-0.088021	-0.016996	-0.019477	-0.00033199
-0.074762	-0.050548	-0.093274	-0.019466	-0.020131	-0.0026659
-0.078796	-0.050083	-0.096294	-0.019425	-0.018112	-0.0044318
-0.078796	-0.051394	-0.097059	-0.018017	-0.016729	-0.0074407
-0.085584	-0.053884	-0.095884	-0.018412	-0.018333	-0.010409
-0.087306	-0.055871	-0.095065	-0.021982	-0.019856	-0.010206
-0.085538	-0.056482	-0.09416	-0.02562	-0.021648	-0.0096191
-0.083192	-0.056749	-0.094409	-0.028106	-0.023176	-0.0092435
-0.082778	-0.060489	-0.093414	-0.028652	-0.023086	-0.0065243
-0.081462	-0.065526	-0.090604	-0.030055	-0.022491	-0.0029349
-0.080452	-0.066684	-0.089991	-0.03081	-0.022696	0.00092015
-0.082103	-0.06559	-0.0881	-0.031166	-0.023122	0.0052716
-0.084208	-0.063594	-0.085219	-0.031351	-0.023773	0.0086703
-0.086417	-0.061732	-0.084422	-0.030817	-0.02458	0.010469
-0.087472	-0.063081	-0.084204	-0.030762	-0.026322	0.010213
-0.088078	-0.064933	-0.083649	-0.030111	-0.026698	0.010477
-0.088948	-0.064185	-0.082809	-0.028543	-0.026782	0.010633
-0.091689	-0.060072	-0.082668	-0.027704	-0.027123	0.010736
-0.09558	-0.057206	-0.082592	-0.027435	-0.026959	0.010822
-0.097533	-0.056457	-0.080009	-0.026895	-0.025537	0.0087976
-0.094398	-0.055583	-0.078996	-0.027456	-0.023319	0.0055044
-0.094398	-0.053429	-0.080245	-0.029854	-0.022421	0.0013244
-0.088979	-0.051642	-0.083286	-0.030817	-0.022182	-0.00020674
-0.087184	-0.050687	-0.086334	-0.029528	-0.022582	0.39468
-0.085841	-0.05158	-0.0888	-0.027776	-0.022375	0.0010426
-0.084271	-0.051204	-0.090141	-0.026748	-0.021895	0.00232
-0.0831	-0.050403	-0.090956	-0.025855	-0.021338	0.0034656
-0.083085	-0.051567	-0.09104	-0.025641	-0.021409	0.0048127
-0.085577	-0.052822	-0.091538	-0.026226	-0.021238	0.0062038
-0.086679	-0.051927	-0.091684	-0.026032	-0.020378	0.0089822
-0.085412	-0.050536	-0.091782	-0.02645	-0.021916	0.011527
-0.083523	-0.050471	-0.091292	-0.027657	-0.024922	0.011744
-0.084088	-0.050852	-0.091556	-0.028084	-0.026442	0.01146
-0.085461	-0.052462	-0.091197	-0.02913	-0.026536	0.011276
-0.087059	-0.055539	-0.088154	-0.030214	-0.025739	0.011337
-0.08821	-0.057921	-0.084312	-0.030931	-0.024507	0.011759
-0.087578	-0.060404	-0.082684	-0.029736	-0.023417	0.011518
-0.085985	-0.062319	-0.082159	-0.027891	-0.024001	0.010037
-0.084849	-0.063561	-0.081487	-0.026237	-0.025957	0.0069757
-0.083471	-0.062992	-0.08118	-0.028121	-0.028123	0.004361
-0.081409	-0.063604	-0.08129	-0.031395	-0.030315	0.001964
-0.08136	-0.064454	-0.08006	-0.033335	-0.031433	-0.00027009
-0.083188	-0.065016	-0.076785	-0.034558	-0.031255	0.60311
-0.08373	-0.066315	-0.074427	-0.035662	-0.031003	0.0017101
-0.083595	-0.066026	-0.0748	-0.037017	-0.031995	0.0016234
-0.085093	-0.065077	-0.076682	-0.038159	-0.033702	0.0030465
-0.088137	-0.063031	-0.076748	-0.037745	-0.033506	0.0047593
-0.091269	-0.060234	-0.076649	-0.038337	-0.032903	0.0057534
-0.092668	-0.058468	-0.077017	-0.039204	-0.032445	0.0072022
-0.092079	-0.059337	-0.077996	-0.039063	-0.031992	0.0076426
-0.089673	-0.061645	-0.078219	-0.037327	-0.032931	0.0057948
-0.086843	-0.063325	-0.077806	-0.034714	-0.033294	0.0035378
-0.085454	-0.065669	-0.076821	-0.032059	-0.032005	0.0034928
-0.084955	-0.068173	-0.074415	-0.030959	-0.029661	0.0054016
-0.084208	-0.066813	-0.070224	-0.031128	-0.027624	0.0069229
-0.085429	-0.063176	-0.0661	-0.030154	-0.024639	0.0080243
-0.086431	-0.059036	-0.064528	-0.027858	-0.021949	0.0083723
-0.086074	-0.055962	-0.064293	-0.023688	-0.020487	0.0072128
-0.084833	-0.054367	-0.062975	-0.019887	-0.019453	0.0059257
-0.082651	-0.05488	-0.058431	-0.017637	-0.019588	0.0051137
-0.078712	-0.055271	-0.054487	-0.016576	-0.019433	0.0055508
-0.075264	-0.055946	-0.052658	-0.01526	-0.018937	0.0063998
-0.07452	-0.053562	-0.053251	-0.015673	-0.019377	0.006568
-0.07326	-0.050133	-0.055463	-0.017045	-0.020753	0.0071236
-0.069066	-0.04867	-0.057629	-0.017778	-0.021265	0.0098426
-0.064536	-0.047739	-0.056899	-0.017431	-0.021719	0.012599
-0.062623	-0.046136	-0.055484	-0.017021	-0.022656	0.014495
-0.060767	-0.04678	-0.053386	-0.015604	-0.023738	0.016853
-0.059727	-0.047442	-0.050445	-0.014256	-0.022448	0.018855
-0.059145	-0.048771	-0.047322	-0.013489	-0.0205	0.022101
-0.058043	-0.048539	-0.045314	-0.011985	-0.018872	0.025557
-0.05689	-0.046668	-0.044278	-0.010831	-0.018871	0.028643
-0.055554	-0.045049	-0.044054	-0.009865	-0.018167	0.029037
-0.055433	-0.043936	-0.044096	-0.0092143	-0.016726	0.02756
-0.054232	-0.043533	-0.044741	-0.010918	-0.015441	0.027469
-0.054182	-0.042597	-0.045845	-0.013579	-0.01454	0.028143
-0.054247	-0.04386	-0.046566	-0.014999	-0.013804	0.028873
-0.055226	-0.047172	-0.04747	-0.015973	-0.014229	0.029574
-0.057637	-0.048877	-0.049775	-0.016711	-0.014584	0.029857
-0.059284	-0.048655	-0.051962	-0.017206	-0.015134	0.032548
-0.059342	-0.047358	-0.052626	-0.018139	-0.01527	0.035375
-0.059943	-0.043618	-0.052265	-0.018262	-0.014288	0.034846
-0.059832	-0.040552	-0.051399	-0.018409	-0.013139	0.033544
-0.060626	-0.039692	-0.050844	-0.016605	-0.012071	0.03417
-0.062531	-0.041328	-0.051016	-0.013273	-0.012526	0.034166
-0.063079	-0.043416	-0.048441	-0.0096768	-0.010841	0.03136
-0.060526	-0.044741	-0.043959	-0.0073414	-0.0082713	0.028874
-0.056284	-0.044169	-0.039534	-0.0065762	-0.0071873	0.028518
-0.05205	-0.042878	-0.035846	-0.0063325	-0.0069639	0.026984
-0.048005	-0.041786	-0.034704	-0.005853	-0.0063833	0.025039
-0.04474	-0.041662	-0.034703	-0.0042832	-0.0057427	0.02277
-0.041357	-0.042275	-0.035029	-0.0026738	-0.0026258	0.018738
-0.039646	-0.04336	-0.036202	-0.00023114	0.0019446	0.015394
-0.040401	-0.043012	-0.038812	-0.0002192	0.0051756	0.014567
-0.042639	-0.040969	-0.040871	-0.0018316	0.0063908	0.015018
-0.045175	-0.038817	-0.042868	-0.0038333	0.0064302	0.014215
-0.048239	-0.037635	-0.044434	-0.0055493	0.0060755	0.010386
-0.051132	-0.038932	-0.045909	-0.0067069	0.0052972	0.0059767
-0.054047	-0.041219	-0.048638	-0.0075756	0.0055658	0.0017869
-0.056029	-0.042238	-0.0514	-0.0079347	0.003878	-0.0027158
-0.055766	-0.041714	-0.05378	-0.0081349	0.0014123	-0.0059446
-0.056218	-0.040695	-0.055576	-0.0073588	0.00092621	-0.0058125
-0.058145	-0.039676	-0.056043	-0.0056979	0.002217	-0.0049195
-0.059476	-0.039155	-0.055956	-0.0045389	0.0038984	-0.0041191
-0.059701	-0.039636	-0.055522	-0.00523	0.0043847	-0.0046432
-0.058283	-0.039301	-0.05788	-0.0077056	0.0021238	-0.0064145
-0.056836	-0.037926	-0.059343	-0.0097494	-0.0014729	-0.0073658
-0.056399	-0.035803	-0.058616	-0.0096365	-0.004039	-0.0079139
-0.055143	-0.036337	-0.05696	-0.0098657	-0.005644	-0.0082095
-0.055266	-0.037837	-0.055813	-0.01151	-0.0077344	-0.0090257
-0.056195	-0.040337	-0.05423	-0.013794	-0.01005	-0.010101
-0.057075	-0.043783	-0.050385	-0.013889	-0.011781	-0.011132
-0.057396	-0.046678	-0.046029	-0.013427	-0.013709	-0.012777
-0.057735	-0.048296	-0.041117	-0.01357	-0.016752	-0.012553
-0.057604	-0.048297	-0.037554	-0.013693	-0.020151	-0.01078
-0.060291	-0.048957	-0.034286	-0.015534	-0.022262	-0.0066789
-0.064727	-0.050564	-0.031965	-0.018416	-0.022864	-0.0049037
-0.068712	-0.052473	-0.030678	-0.021741	-0.022592	-0.0058631
-0.071247	-0.053986	-0.030415	-0.025133	-0.022056	-0.0070555
-0.073292	-0.057214	-0.03119	-0.027492	-0.02311	-0.0097398
-0.074974	-0.061006	-0.02967	-0.02877	-0.024298	-0.012611
-0.076583	-0.063396	-0.028755	-0.030182	-0.025383	-0.016009
-0.078505	-0.06387	-0.030415	-0.032284	-0.02451	-0.018405
-0.08007	-0.063363	-0.032358	-0.033646	-0.023164	-0.018451
-0.080404	-0.06347	-0.033576	-0.031321	-0.021035	-0.017195
-0.078113	-0.064129	-0.035649	-0.026908	-0.018402	-0.015454
-0.076542	-0.064847	-0.036914	-0.024591	-0.017872	-0.014252
-0.076908	-0.064452	-0.037197	-0.022978	-0.017865	-0.013912
-0.077173	-0.063009	-0.037708	-0.022425	-0.017596	-0.011564
-0.076634	-0.058669	-0.039941	-0.022007	-0.018771	-0.0080421
-0.075938	-0.053063	-0.044077	-0.021583	-0.019773	-0.0050303
-0.07573	-0.049261	-0.045482	-0.021664	-0.019621	-0.0055952
-0.075885	-0.048825	-0.044754	-0.021351	-0.020125	-0.008014
-0.074834	-0.047211	-0.043187	-0.020769	-0.020766	-0.0096703
-0.071969	-0.044649	-0.041729	-0.020725	-0.021198	-0.011349
-0.069158	-0.042164	-0.039695	-0.018779	-0.021349	-0.012828
-0.064539	-0.037978	-0.037511	-0.016233	-0.020974	-0.014311
-0.060541	-0.033641	-0.032639	-0.01152	-0.019327	-0.013889
-0.059868	-0.031526	-0.024941	-0.0060482	-0.016405	-0.011972
-0.060525	-0.028624	-0.019053	-0.00085831	-0.014134	-0.0090175
-0.059144	-0.024368	-0.017494	0.003652	-0.012855	-0.0059211
-0.057122	-0.020773	-0.018167	0.0061043	-0.011349	-0.0037953
-0.053748	-0.018566	-0.021698	0.0079721	-0.0093017	-0.0014461
-0.04845	-0.01586	-0.024966	0.0093741	-0.0081187	-0.07
-0.044897	-0.013855	-0.025259	0.009777	-0.0079355	-0.00038064
-0.044738	-0.013136	-0.025126	0.0093463	-0.0092893	-0.0025283
-0.046127	-0.013224	-0.024116	0.0095229	-0.010684	-0.0057124
-0.050307	-0.011378	-0.024787	0.012131	-0.0095548	-0.0083356
-0.055551	-0.0091091	-0.025393	0.015593	-0.0071117	-0.0092226
-0.058543	-0.0085972	-0.025793	0.01813	-0.0041838	-0.010257
-0.061861	-0.0095217	-0.027857	0.021914	-0.0012469	-0.011967
-0.065212	-0.0092176	-0.030684	0.025303	0.00069283	-0.012305
-0.065484	-0.0079676	-0.0334	0.027881	0.0013226	-0.011329
-0.065213	-0.0068799	-0.035485	0.029417	0.0013238	-0.009463
-0.063658	-0.0086339	-0.034427	0.030172	0.0012772	-0.0084574
-0.062478	-0.013002	-0.033007	0.02966	0.0015812	-0.0079532
-0.063052	-0.017023	-0.030546	0.029309	0.0020363	-0.0061665
-0.063906	-0.020399	-0.029005	0.029548	0.0026391	-0.0042903
-0.066174	-0.023552	-0.028289	0.028564	0.0024965	-0.0028436
-0.067913	-0.027296	-0.02645	0.0249	0.00050362	-0.0041208
-0.069338	-0.030992	-0.023335	0.020607	-0.0031459	-0.0085359
-0.069509	-0.035434	-0.022198	0.017296	-0.005813	-0.012574
-0.070599	-0.039338	-0.022265	0.015832	-0.0051788	-0.014739
-0.072712	-0.042321	-0.023926	0.013606	-0.0054269	-0.017241
-0.074691	-0.045019	-0.026805	0.011363	-0.0065245	-0.01969
-0.077638	-0.047012	-0.030802	0.010468	-0.0076047	-0.019205
-0.079788	-0.050216	-0.034495	0.0095585	-0.0083023	-0.016572
-0.080234	-0.052333	-0.039618	0.0073737	-0.0090726	-0.014267
Threshold for positive significance:
0.1546	0.1562	0.1520	0.1050	0.1247	0.1216
Threshold for negative significance:
-0.1405	-0.1432	-0.1386	-0.1017	-0.1145	-0.1097

## Sheet: State 4 (Fig S9)
0 back T	1 back T	2 back T	3 back T	4 back T	5 back T
-0.002169	0.014519	0.0048254	0.0048812	0.0032327	-0.0022885
-0.0037695	0.012863	0.0061313	0.0040297	0.0017491	-0.0034011
-0.0038196	0.011491	0.0064748	0.0042536	0.0017816	-0.0028731
-0.002879	0.0099552	0.0051794	0.0038038	0.0014358	-0.0027884
-0.0021548	0.0070145	0.0034944	0.0037451	0.00041069	-0.003699
-0.001031	0.004267	0.0011151	0.0049281	-0.00091496	-0.0043506
0.00056683	0.0057733	-0.00066224	0.0049011	-0.0024696	-0.0045503
0.0018544	0.0074701	-0.0021941	0.0047464	-0.0023649	-0.0048479
0.0029437	0.007279	-0.002871	0.0041304	-0.001564	-0.0038316
0.0026408	0.00808	-0.0039093	0.003293	-0.00045139	-0.002611
0.0032062	0.0065488	-0.0042859	0.0019362	0.00030535	-0.47313
0.0041912	0.0040296	-0.0038015	0.0025606	0.0016203	0.0015509
0.0041865	0.0012617	-0.0031549	0.0015092	0.002147	0.0018882
0.0017411	-0.44611	-0.0030221	0.00052433	0.0010858	0.0027319
0.0014261	-0.00079437	-0.0021992	0.80796	0.00090376	0.0041436
0.0018513	-0.0013882	-0.0015526	0.00063928	0.0024326	0.0045916
0.0015158	-0.0043752	-0.0012372	0.00017803	0.0020107	0.0046065
0.00061533	-0.0079096	-0.0015339	-0.00031063	0.00058175	0.0052921
-0.0013157	-0.0092695	-0.00068315	-0.0015199	0.0004088	0.0044079
-0.00078931	-0.0095212	0.85589	-0.0043711	0.66602	0.0025761
0.00068535	-0.010031	0.00023551	-0.0060363	-0.027922	0.0013939
-0.00022906	-0.0093605	0.00047849	-0.0072426	0.00017743	0.0010997
-0.0018596	-0.010515	0.00022473	-0.0086695	-0.0016644	0.00032704
-0.0025814	-0.012325	0.00046442	-0.0078423	-0.0030988	-0.00029603
-0.0030606	-0.012952	0.0011945	-0.0067861	-0.0035407	-0.00015166
-0.001766	-0.012066	0.0012033	-0.0073625	-0.0042783	0.0011272
-0.0011563	-0.010761	0.00080618	-0.0090503	-0.0046492	0.0014273
-0.0018942	-0.0096729	-0.00089074	-0.0080056	-0.0044028	0.00010417
-0.0011413	-0.0084414	-0.0024914	-0.0057609	-0.0042198	-0.00043517
-0.00082125	-0.0088265	-0.0033078	-0.0031618	-0.0041234	-0.0015235
-0.00084096	-0.0091385	-0.0020242	-0.0027178	-0.0035354	-0.0032027
0.60941	-0.0095076	-0.0011634	-0.0023809	-0.0029937	-0.0044442
0.0017792	-0.0086588	-0.0015831	-0.0024222	-0.0025791	-0.0041058
0.0028729	-0.0068404	-0.0030713	-0.003363	-0.0035008	-0.0043523
0.0028774	-0.0051188	-0.0039407	-0.0048174	-0.005036	-0.0064007
0.0030759	-0.0052862	-0.0043214	-0.0053757	-0.00647	-0.0080433
0.0030096	-0.0057597	-0.0053461	-0.0052946	-0.0067346	-0.0096909
0.0029173	-0.0056804	-0.0053619	-0.0049347	-0.0060668	-0.01075
0.0016966	-0.0080312	-0.0054176	-0.0035997	-0.0057439	-0.010134
0.00076731	-0.0096484	-0.0064292	-0.0036131	-0.0059412	-0.0098682
0.0012068	-0.012662	-0.0065042	-0.004662	-0.0061254	-0.0114
0.0022054	-0.015385	-0.0062009	-0.0053192	-0.0046284	-0.011691
0.002323	-0.018957	-0.005172	-0.0064283	-0.0030944	-0.010469
0.00057735	-0.020341	-0.0040151	-0.0082036	-0.0027812	-0.010027
-0.00010315	-0.021257	-0.0033115	-0.0088917	-0.0037316	-0.010658
0.32195	-0.02355	-0.0026992	-0.0092451	-0.0054703	-0.011146
-0.00099611	-0.026092	-0.0030435	-0.0096698	-0.0061019	-0.0099411
-0.0037308	-0.02701	-0.0026413	-0.011092	-0.0066118	-0.0096125
-0.0037203	-0.0275	-0.0021743	-0.012262	-0.0068416	-0.0097888
-0.0021202	-0.025538	-0.0020613	-0.013063	-0.0080889	-0.0098133
-0.0023272	-0.023855	-0.0013642	-0.013383	-0.0099236	-0.0087338
-0.0031444	-0.024695	-0.00063344	-0.014403	-0.012518	-0.0074291
-0.0036869	-0.022874	-0.0011096	-0.015776	-0.015238	-0.0078361
-0.0039542	-0.021151	-0.0023228	-0.016151	-0.01702	-0.0082006
-0.0031091	-0.021034	-0.0030334	-0.015961	-0.018085	-0.0083975
-0.0038643	-0.021306	-0.0035743	-0.016451	-0.01881	-0.0084356
-0.0053863	-0.0196	-0.0051377	-0.018503	-0.01878	-0.0084739
-0.0067782	-0.018963	-0.0056066	-0.019038	-0.018857	-0.0082984
-0.0085154	-0.018415	-0.0057381	-0.018304	-0.017927	-0.0075116
-0.0087461	-0.017774	-0.005234	-0.017047	-0.01592	-0.0076086
-0.0098199	-0.016555	-0.0045285	-0.016713	-0.013302	-0.0069925
-0.01155	-0.014176	-0.0031676	-0.014667	-0.012259	-0.0054007
-0.011983	-0.011515	-0.0018291	-0.012759	-0.010544	-0.0043177
-0.010789	-0.0098967	-0.00089416	-0.0099208	-0.0074454	-0.0022371
-0.010705	-0.0084018	-0.94422	-0.0064673	-0.0061976	-0.0014309
-0.012174	-0.0068068	0.0026851	-0.0016075	-0.004387	-0.00048989
-0.012571	-0.0051713	0.0058245	0.0015579	-0.0026238	-0.00052662
-0.012807	-0.0023747	0.0085784	0.0057835	0.00038578	0.00037316
-0.011914	0.0020609	0.0099539	0.011884	0.0041151	0.0026037
-0.007139	0.0084558	0.011183	0.017994	0.0072307	0.0059486
-0.00031986	0.017236	0.012904	0.022066	0.0099768	0.010165
0.0088883	0.025723	0.015203	0.025415	0.013796	0.011911
0.01624	0.03117	0.018341	0.027217	0.017609	0.012199
0.021225	0.036002	0.02292	0.030456	0.024333	0.014574
0.027224	0.042851	0.025454	0.036121	0.030758	0.017467
0.030983	0.05037	0.028244	0.041947	0.03677	0.021569
0.03294	0.05908	0.032674	0.049568	0.04392	0.026198
0.037489	0.063822	0.038378	0.057874	0.052848	0.030358
0.040433	0.068167	0.043085	0.063023	0.059762	0.032027
0.041913	0.072022	0.046636	0.066185	0.065651	0.035347
0.04256	0.072703	0.047497	0.070684	0.069502	0.038423
0.042173	0.073502	0.046761	0.072732	0.072812	0.040575
0.041054	0.074292	0.04856	0.074559	0.073493	0.040359
0.040163	0.073336	0.048464	0.075437	0.071488	0.038541
0.037182	0.074781	0.046798	0.075114	0.068507	0.036501
0.031071	0.071847	0.043236	0.071327	0.063452	0.033318
0.02466	0.067971	0.037711	0.066591	0.060248	0.028336
0.020331	0.060798	0.032949	0.060195	0.055864	0.024388
0.016475	0.050425	0.029328	0.055079	0.050589	0.022553
0.011854	0.0419	0.025825	0.048657	0.044258	0.019319
0.0052016	0.03471	0.022464	0.041098	0.03867	0.017161
-0.00053102	0.027988	0.018948	0.032975	0.032641	0.015096
-0.0029738	0.019199	0.016117	0.024186	0.023562	0.012467
-0.0053763	0.0091091	0.013642	0.01438	0.014279	0.0090646
-0.0091572	0.00057809	0.011485	0.0061464	0.0056701	0.0053048
-0.012057	-0.0055874	0.0080872	-0.0017143	-0.0015249	0.0020188
-0.014232	-0.012712	0.002768	-0.0096936	-0.0080477	-0.0016408
-0.017481	-0.01973	-0.00095363	-0.016933	-0.014575	-0.0050917
-0.022318	-0.029154	-0.0030457	-0.023463	-0.02099	-0.0085754
-0.027469	-0.037951	-0.0051483	-0.030328	-0.025723	-0.012068
-0.031201	-0.043499	-0.0071207	-0.036312	-0.030449	-0.016601
-0.034687	-0.047793	-0.0096548	-0.041158	-0.034587	-0.020872
-0.037756	-0.052244	-0.012431	-0.044626	-0.038556	-0.023449
-0.040974	-0.057083	-0.014864	-0.047539	-0.041612	-0.024741
-0.045613	-0.061644	-0.016587	-0.049957	-0.042419	-0.024657
-0.048364	-0.067496	-0.017844	-0.052807	-0.04477	-0.024401
-0.049078	-0.074014	-0.019581	-0.054936	-0.048402	-0.024165
-0.049594	-0.078047	-0.021164	-0.058029	-0.052091	-0.024778
-0.050496	-0.079437	-0.021994	-0.061823	-0.055504	-0.0248
-0.05145	-0.081554	-0.022818	-0.06538	-0.058077	-0.024089
-0.052776	-0.084276	-0.022565	-0.067511	-0.060517	-0.024243
-0.05407	-0.085551	-0.022006	-0.070031	-0.062192	-0.025265
-0.054125	-0.085949	-0.021117	-0.073483	-0.062431	-0.024994
-0.055202	-0.086081	-0.020742	-0.075974	-0.06228	-0.025245
-0.056495	-0.087382	-0.020575	-0.077747	-0.063456	-0.025986
-0.058198	-0.087938	-0.019845	-0.07949	-0.064118	-0.026786
-0.059209	-0.08888	-0.020898	-0.081692	-0.06438	-0.027702
-0.059967	-0.090517	-0.022152	-0.08356	-0.064771	-0.027943
-0.060866	-0.091843	-0.022992	-0.085829	-0.065774	-0.027406
-0.061725	-0.09333	-0.023605	-0.086812	-0.066702	-0.027227
-0.063124	-0.094979	-0.024205	-0.087629	-0.067449	-0.027173
-0.064725	-0.095051	-0.02436	-0.087402	-0.06811	-0.028053
-0.065408	-0.095187	-0.0236	-0.087527	-0.068264	-0.029473
-0.066677	-0.094614	-0.02316	-0.088133	-0.068176	-0.030606
-0.068386	-0.093006	-0.022821	-0.087914	-0.067043	-0.031382
-0.069925	-0.092822	-0.022856	-0.088272	-0.06686	-0.032765
-0.069645	-0.093491	-0.023285	-0.088485	-0.06739	-0.034144
-0.069233	-0.094143	-0.023883	-0.088983	-0.06812	-0.035014
-0.069807	-0.095368	-0.024893	-0.089916	-0.068711	-0.036277
-0.070433	-0.097894	-0.025439	-0.090479	-0.06944	-0.037142
-0.070375	-0.10067	-0.0253	-0.090583	-0.07004	-0.037101
-0.070594	-0.10218	-0.025073	-0.090563	-0.06973	-0.03752
-0.071072	-0.10255	-0.025181	-0.089997	-0.06988	-0.038716
-0.072798	-0.10306	-0.026531	-0.090124	-0.069518	-0.038761
-0.073506	-0.10319	-0.026909	-0.08966	-0.070675	-0.038944
-0.072911	-0.1034	-0.027299	-0.088928	-0.071134	-0.038875
-0.070546	-0.10387	-0.028219	-0.089015	-0.0715	-0.039178
-0.068038	-0.1044	-0.029254	-0.089209	-0.07285	-0.039815
-0.067614	-0.10491	-0.029726	-0.088918	-0.074502	-0.040798
-0.066424	-0.10487	-0.030914	-0.088216	-0.07492	-0.041085
-0.065799	-0.1051	-0.031565	-0.087126	-0.074992	-0.041711
-0.065756	-0.10466	-0.031915	-0.086306	-0.075069	-0.042689
-0.066193	-0.10563	-0.031961	-0.085668	-0.074309	-0.043625
-0.06679	-0.10642	-0.031108	-0.084801	-0.073325	-0.044815
-0.066874	-0.10743	-0.030821	-0.083825	-0.073287	-0.044763
-0.066319	-0.1088	-0.031289	-0.083333	-0.073818	-0.044508
-0.065525	-0.11013	-0.03166	-0.082116	-0.072194	-0.043956
-0.065237	-0.11086	-0.031763	-0.080881	-0.071102	-0.042723
-0.064749	-0.11181	-0.032478	-0.080383	-0.070559	-0.041613
-0.064362	-0.11254	-0.03376	-0.080296	-0.070442	-0.040899
-0.064338	-0.11316	-0.034276	-0.07935	-0.070592	-0.040542
-0.064246	-0.11177	-0.034597	-0.078991	-0.071415	-0.040343
-0.064625	-0.11087	-0.034126	-0.078786	-0.071897	-0.040476
-0.064849	-0.11012	-0.033692	-0.07869	-0.070872	-0.040762
-0.065139	-0.10924	-0.033567	-0.079752	-0.070924	-0.041279
-0.066344	-0.10843	-0.033212	-0.080479	-0.071443	-0.041275
-0.06722	-0.10789	-0.032922	-0.080155	-0.071655	-0.041302
-0.067248	-0.10704	-0.032823	-0.079583	-0.070486	-0.041769
-0.067637	-0.10689	-0.033873	-0.079562	-0.070353	-0.041891
-0.068188	-0.10629	-0.034802	-0.080449	-0.070886	-0.041578
-0.066928	-0.10488	-0.035826	-0.080763	-0.071421	-0.041826
-0.066119	-0.10364	-0.036271	-0.080623	-0.071028	-0.042505
-0.064585	-0.10398	-0.036702	-0.08112	-0.069961	-0.043123
-0.064673	-0.10494	-0.03694	-0.082152	-0.070546	-0.043548
-0.064602	-0.10626	-0.036615	-0.081342	-0.070494	-0.043808
-0.064817	-0.10668	-0.036328	-0.080041	-0.069477	-0.044154
-0.065742	-0.10653	-0.036111	-0.078338	-0.069216	-0.044379
-0.066729	-0.10633	-0.035771	-0.076865	-0.068891	-0.044273
-0.066643	-0.10601	-0.034803	-0.074412	-0.068735	-0.043962
-0.066702	-0.10429	-0.034444	-0.071799	-0.06953	-0.043871
-0.067065	-0.10354	-0.033792	-0.069534	-0.07016	-0.043147
-0.066852	-0.10332	-0.033663	-0.066565	-0.070494	-0.042847
-0.066966	-0.10411	-0.033338	-0.063227	-0.07077	-0.042168
-0.065333	-0.10384	-0.032899	-0.061124	-0.070449	-0.041527
-0.06439	-0.10259	-0.031875	-0.059943	-0.069855	-0.040917
-0.063597	-0.10191	-0.031569	-0.057239	-0.069632	-0.040337
-0.062369	-0.10036	-0.031047	-0.055048	-0.069353	-0.039574
-0.06138	-0.098633	-0.030216	-0.053033	-0.069893	-0.039324
-0.060311	-0.096136	-0.03013	-0.048565	-0.069072	-0.039152
-0.058846	-0.093367	-0.030364	-0.043986	-0.066426	-0.039376
-0.058276	-0.09079	-0.030517	-0.040585	-0.064687	-0.039916
-0.058545	-0.090228	-0.030264	-0.040536	-0.063797	-0.039992
-0.057641	-0.089488	-0.029926	-0.040642	-0.063152	-0.040067
-0.057303	-0.087455	-0.029992	-0.038532	-0.061334	-0.040075
-0.056646	-0.086134	-0.029483	-0.036555	-0.059724	-0.039908
-0.05648	-0.085689	-0.029686	-0.034914	-0.058572	-0.039444
-0.056916	-0.084283	-0.030122	-0.034485	-0.05661	-0.039321
-0.057707	-0.082723	-0.030171	-0.033123	-0.055545	-0.039745
-0.059962	-0.081368	-0.029342	-0.028431	-0.054222	-0.039798
-0.061163	-0.080061	-0.02879	-0.024151	-0.0528	-0.040244
-0.061459	-0.078305	-0.028045	-0.021108	-0.0514	-0.040497
-0.060639	-0.07855	-0.028211	-0.020235	-0.050406	-0.040118
-0.058731	-0.078463	-0.028185	-0.017927	-0.048037	-0.039261
-0.057057	-0.078892	-0.028208	-0.015226	-0.045812	-0.038112
-0.05575	-0.079999	-0.027201	-0.014183	-0.044352	-0.036817
-0.055206	-0.079718	-0.025136	-0.013987	-0.043004	-0.036482
-0.054049	-0.078444	-0.025091	-0.012136	-0.042582	-0.037008
-0.051939	-0.076371	-0.025738	-0.0088423	-0.041519	-0.036882
-0.05074	-0.07574	-0.025677	-0.0070452	-0.040165	-0.036114
-0.048636	-0.075707	-0.025926	-0.0062542	-0.039204	-0.035889
-0.045953	-0.073748	-0.026584	-0.0065654	-0.038736	-0.036542
-0.043023	-0.072393	-0.026036	-0.0056936	-0.037168	-0.036569
-0.041175	-0.070897	-0.025754	-0.0044481	-0.036372	-0.03613
-0.040223	-0.069963	-0.025733	-0.0028739	-0.035161	-0.034684
-0.039377	-0.069748	-0.025617	-0.0026208	-0.032662	-0.033116
-0.040212	-0.068809	-0.025204	-0.00074958	-0.029517	-0.031288
-0.0402	-0.0653	-0.023722	0.0015595	-0.026168	-0.030562
-0.04025	-0.06128	-0.023509	0.0025012	-0.024547	-0.030288
-0.039486	-0.058757	-0.023842	0.0030973	-0.024217	-0.030582
-0.037536	-0.056575	-0.023636	0.0053156	-0.022501	-0.031142
-0.035157	-0.054758	-0.023965	0.0076971	-0.021094	-0.031695
-0.034977	-0.053227	-0.024036	0.010362	-0.019589	-0.032102
-0.03316	-0.052946	-0.023943	0.01222	-0.018037	-0.031541
-0.032266	-0.052001	-0.023544	0.014514	-0.014874	-0.030202
-0.032236	-0.050595	-0.023012	0.015937	-0.011062	-0.029267
-0.031346	-0.049873	-0.022992	0.018265	-0.0091603	-0.028269
-0.03003	-0.049015	-0.023589	0.021164	-0.0089646	-0.027987
-0.029147	-0.048154	-0.023902	0.023745	-0.0077117	-0.02844
-0.02765	-0.047571	-0.024603	0.025713	-0.0063967	-0.028497
-0.027206	-0.045428	-0.024778	0.026841	-0.0072891	-0.029528
-0.02688	-0.043169	-0.025057	0.027626	-0.0095676	-0.030998
-0.025747	-0.040291	-0.025246	0.027881	-0.01036	-0.031543
-0.024213	-0.038099	-0.024845	0.029424	-0.0096298	-0.031575
-0.022854	-0.037623	-0.02393	0.030473	-0.0086335	-0.030462
-0.020435	-0.038459	-0.023707	0.02922	-0.0092893	-0.030064
-0.016092	-0.03957	-0.023729	0.028797	-0.009156	-0.029943
-0.013294	-0.040166	-0.024109	0.028607	-0.0082537	-0.029398
-0.011765	-0.039241	-0.023722	0.028999	-0.0074268	-0.028171
-0.011326	-0.037317	-0.023267	0.029658	-0.0056929	-0.027633
-0.010404	-0.036274	-0.022869	0.030295	-0.0050223	-0.027978
-0.0090533	-0.035254	-0.022454	0.031256	-0.0041648	-0.027765
-0.0092391	-0.035546	-0.021671	0.033613	-0.0043923	-0.027787
-0.0089327	-0.035278	-0.02047	0.034927	-0.0051596	-0.028157
-0.0079311	-0.032824	-0.02056	0.034257	-0.0042323	-0.02847
-0.0078612	-0.030151	-0.020217	0.034981	-0.0022823	-0.028603
-0.0072669	-0.026432	-0.019921	0.036485	-0.0010095	-0.029415
-0.006261	-0.022271	-0.019877	0.035949	0.0004816	-0.030259
-0.0066663	-0.019551	-0.019355	0.035776	0.0010712	-0.030486
-0.0044656	-0.01646	-0.018326	0.036384	0.0021899	-0.030535
-0.0025509	-0.014237	-0.016566	0.03884	0.0044286	-0.029137
-0.0012099	-0.012466	-0.015844	0.041312	0.005283	-0.028039
0.00062837	-0.010841	-0.014502	0.041987	0.0059056	-0.028348
0.001818	-0.010988	-0.013614	0.041321	0.0050242	-0.028685
0.0029669	-0.011059	-0.012689	0.041555	0.0049987	-0.028253
0.0038465	-0.0099482	-0.012375	0.040849	0.0067299	-0.028404
0.0048579	-0.0090688	-0.011817	0.03942	0.0085473	-0.029053
0.0057001	-0.0075445	-0.011435	0.038871	0.0089192	-0.030675
0.0050117	-0.0052375	-0.011248	0.038542	0.0087043	-0.031546
0.00374	-0.0032458	-0.01102	0.037372	0.0091031	-0.031706
0.0031203	-0.0020898	-0.010126	0.036783	0.008523	-0.031748
0.0032091	-0.0029419	-0.0088557	0.038318	0.0097807	-0.031841
0.0036436	-0.0059616	-0.0075948	0.03854	0.010838	-0.03186
0.0048972	-0.0091855	-0.006503	0.037614	0.010738	-0.031588
0.0057126	-0.010606	-0.0059804	0.037228	0.011001	-0.030108
0.0061904	-0.010852	-0.0063107	0.037308	0.011299	-0.028926
0.008091	-0.012218	-0.0061908	0.037522	0.012052	-0.028149
0.0094708	-0.012074	-0.0062219	0.038001	0.012854	-0.0271
0.0099393	-0.0099241	-0.0073597	0.037475	0.013283	-0.02678
0.010068	-0.0060942	-0.0091767	0.037977	0.012552	-0.026238
0.010339	-0.0042034	-0.010511	0.036945	0.012213	-0.025764
0.010625	-0.0023753	-0.011453	0.036407	0.010329	-0.025071
0.0098064	-0.00069199	-0.012104	0.037455	0.0083277	-0.0255
0.0088928	-0.15877	-0.01304	0.036816	0.0079852	-0.025784
0.0088638	-0.29856	-0.012972	0.035363	0.010489	-0.025218
0.0094752	-0.00064022	-0.012423	0.035658	0.011668	-0.024184
0.0093238	0.00064915	-0.012322	0.036476	0.011276	-0.024044
0.011016	0.0039574	-0.013364	0.035907	0.010845	-0.024129
0.01312	0.0073832	-0.014921	0.035978	0.011341	-0.023935
0.014272	0.00939	-0.015527	0.035732	0.011189	-0.023518
0.016311	0.01059	-0.015455	0.033887	0.012059	-0.023487
0.016552	0.013058	-0.015918	0.032435	0.011479	-0.023804
0.017472	0.015328	-0.016185	0.030265	0.010125	-0.024083
0.018386	0.017091	-0.016118	0.028472	0.0087756	-0.024074
0.017885	0.01884	-0.015835	0.026525	0.0074463	-0.024516
0.018203	0.018866	-0.01607	0.024709	0.0051007	-0.025192
0.020048	0.017293	-0.016461	0.023554	0.0037599	-0.02504
0.021356	0.016782	-0.014773	0.022718	0.002773	-0.026169
0.02043	0.019489	-0.013951	0.022518	0.0017779	-0.027055
0.018109	0.020402	-0.013498	0.019469	-0.00099596	-0.027892
0.016628	0.019055	-0.01177	0.016087	-0.0046015	-0.028531
0.018948	0.020189	-0.0091693	0.011758	-0.0055382	-0.029062
0.019918	0.022138	-0.007153	0.0098222	-0.0056856	-0.029714
0.019537	0.023145	-0.0062935	0.0093179	-0.0069347	-0.030742
0.020474	0.022356	-0.0054181	0.0093937	-0.0086119	-0.031285
0.022638	0.021074	-0.0058371	0.0080029	-0.010783	-0.031353
0.022942	0.01916	-0.0073889	0.0066052	-0.012554	-0.032346
0.023728	0.019121	-0.0085244	0.0057136	-0.011637	-0.033174
0.025147	0.018826	-0.0091849	0.0059249	-0.011322	-0.03376
0.027499	0.01963	-0.010285	0.0063602	-0.011835	-0.033719
0.026515	0.019854	-0.011786	0.0063836	-0.011164	-0.033807
0.025242	0.018908	-0.013232	0.0076138	-0.011664	-0.033906
0.025082	0.017755	-0.013486	0.009597	-0.013015	-0.03407
0.024907	0.017956	-0.013247	0.008194	-0.014039	-0.034107
0.02496	0.018434	-0.012528	0.0054901	-0.014218	-0.033544
0.025517	0.016949	-0.011719	0.0042206	-0.014486	-0.033427
0.024739	0.015007	-0.012517	0.003975	-0.015152	-0.033707
0.025673	0.011466	-0.013696	0.0037397	-0.015618	-0.032806
0.025145	0.010032	-0.015166	0.004131	-0.016896	-0.03166
0.023646	0.011616	-0.015756	0.0044428	-0.017713	-0.031458
0.021935	0.016504	-0.017054	0.0052874	-0.018508	-0.031477
0.019504	0.021442	-0.018988	0.0066467	-0.019774	-0.031568
0.017287	0.025117	-0.020607	0.0072695	-0.021128	-0.031441
0.016358	0.02712	-0.021834	0.0075686	-0.021229	-0.030978
0.01701	0.028276	-0.022422	0.0071042	-0.020656	-0.030146
0.016413	0.026723	-0.022252	0.0070024	-0.019967	-0.030515
0.015024	0.027983	-0.021145	0.0081763	-0.019253	-0.031365
0.014488	0.030035	-0.020565	0.0099009	-0.019459	-0.031742
0.014283	0.029889	-0.020477	0.012031	-0.019455	-0.031637
0.013748	0.030111	-0.021184	0.01245	-0.019443	-0.031629
0.014187	0.030911	-0.021365	0.012162	-0.020068	-0.030466
0.01351	0.030954	-0.020267	0.011911	-0.018853	-0.028878
0.012314	0.029654	-0.01979	0.011057	-0.019311	-0.028554
0.010471	0.02902	-0.018849	0.0096694	-0.020124	-0.028854
0.0097294	0.027463	-0.017413	0.0093884	-0.021842	-0.028251
0.010417	0.026929	-0.017282	0.0088701	-0.022492	-0.028605
0.012864	0.028007	-0.016932	0.0064235	-0.021419	-0.029391
0.016185	0.028032	-0.017714	0.0060017	-0.02161	-0.029623
0.018223	0.028546	-0.01822	0.0062703	-0.021111	-0.029881
0.0202	0.026231	-0.017302	0.005849	-0.019792	-0.030988
0.023353	0.023663	-0.015438	0.0039541	-0.017276	-0.031655
0.027138	0.022619	-0.015602	0.0020584	-0.014907	-0.032061
0.02799	0.025789	-0.017019	0.00087051	-0.014092	-0.03322
0.027463	0.028442	-0.017974	0.0017329	-0.012926	-0.033173
0.025856	0.02778	-0.018398	0.002494	-0.013125	-0.031852
0.023849	0.02674	-0.019585	0.0025856	-0.013577	-0.030838
0.020793	0.02537	-0.019088	0.0019307	-0.015126	-0.030404
0.018288	0.025155	-0.018522	0.0010274	-0.016432	-0.030802
0.01705	0.022923	-0.018341	0.0007552	-0.017355	-0.029648
0.017671	0.021256	-0.018927	0.00074378	-0.017955	-0.029177
0.018106	0.019301	-0.019458	-0.00049364	-0.018293	-0.029697
0.017462	0.018362	-0.01965	-0.0030457	-0.020153	-0.029795
0.018007	0.020306	-0.019284	-0.0038551	-0.020586	-0.030347
0.019287	0.021012	-0.017567	-0.0040894	-0.021417	-0.031537
0.01943	0.019434	-0.017468	-0.0054837	-0.022661	-0.031894
0.017573	0.019814	-0.018237	-0.0056228	-0.023391	-0.031646
0.01489	0.020759	-0.017989	-0.0046452	-0.024013	-0.031543
0.01174	0.021865	-0.01816	-0.004655	-0.025055	-0.031147
0.010352	0.023092	-0.018065	-0.0070102	-0.025711	-0.030287
0.010247	0.023813	-0.018719	-0.009609	-0.026601	-0.029852
0.0096968	0.024712	-0.018978	-0.010253	-0.028109	-0.029592
0.0082095	0.023249	-0.018557	-0.011138	-0.029143	-0.028881
0.0075934	0.020515	-0.018433	-0.012921	-0.030813	-0.028309
0.0054137	0.019062	-0.018267	-0.014696	-0.03251	-0.028093
0.0037316	0.016772	-0.01792	-0.016008	-0.032431	-0.028102
0.0045539	0.01351	-0.016869	-0.017051	-0.031273	-0.028304
0.0060683	0.0093008	-0.016262	-0.017914	-0.030773	-0.02856
0.0088645	0.0056465	-0.017581	-0.018863	-0.032283	-0.028694
0.010569	0.0026403	-0.018785	-0.018747	-0.033426	-0.028646
0.011313	0.00093783	-0.019273	-0.018063	-0.033347	-0.028486
0.0084937	-0.0014858	-0.018317	-0.018226	-0.033443	-0.028177
0.0062736	-0.0042867	-0.016961	-0.020103	-0.033561	-0.028451
0.0070436	-0.0056499	-0.015749	-0.02179	-0.033487	-0.029401
0.0080063	-0.0084443	-0.016152	-0.024926	-0.033565	-0.030512
0.0079744	-0.010553	-0.017694	-0.027284	-0.034518	-0.031546
0.007289	-0.011248	-0.017947	-0.028501	-0.036176	-0.032158
0.0052394	-0.010992	-0.017548	-0.028413	-0.037702	-0.033278
0.0036159	-0.01058	-0.017592	-0.029231	-0.039431	-0.035388
0.0038731	-0.010466	-0.018527	-0.030526	-0.041331	-0.036618
0.0029957	-0.010282	-0.019276	-0.030223	-0.043205	-0.037584
0.0012107	-0.0093286	-0.02094	-0.029942	-0.045792	-0.038495
-0.00079614	-0.0096765	-0.020189	-0.029588	-0.047505	-0.039172
-0.002498	-0.0079754	-0.020033	-0.030238	-0.048453	-0.040043
-0.0048771	-0.0061257	-0.01893	-0.030865	-0.049135	-0.040698
-0.0071821	-0.0068594	-0.017718	-0.030451	-0.048321	-0.041213
-0.008499	-0.0082821	-0.016378	-0.031045	-0.047741	-0.041281
-0.0056624	-0.0087771	-0.015689	-0.032074	-0.047296	-0.041319
-0.0047619	-0.0088568	-0.014987	-0.032275	-0.047822	-0.041877
-0.005877	-0.0092216	-0.012787	-0.033241	-0.04832	-0.042149
-0.0063173	-0.010306	-0.010537	-0.033071	-0.04714	-0.04128
-0.0050814	-0.010313	-0.009836	-0.034029	-0.046266	-0.03983
-0.0042757	-0.011275	-0.0091676	-0.034302	-0.045963	-0.038285
-0.0035348	-0.01034	-0.0088427	-0.035491	-0.044105	-0.03702
-0.0027252	-0.0075913	-0.0089619	-0.035852	-0.043219	-0.036762
-0.00044741	-0.0065772	-0.0089038	-0.034607	-0.042689	-0.036457
0.0053568	-0.0055547	-0.0078534	-0.03222	-0.041149	-0.036518
0.010705	-0.0037595	-0.0064928	-0.031807	-0.03936	-0.037165
Threshold for positive significance:
0.1546	0.1562	0.1520	0.1050	0.1247	0.1216
Threshold for negative significance:
-0.1405	-0.1432	-0.1386	-0.1017	-0.1145	-0.1097

[truncated: 2 more sheets: State 5 (Fig 3a), State 6 (Fig S11)]
