# Supplementary material for: A data-driven network decomposition of the temporal, spatial, and spectral dynamics underpinning visual-verbal working memory processes
Source: Commun Biol. 2023 Oct 23;6:1079. doi: 10.1038/s42003-023-05448-z (PMC10593846; doi:10.1038/s42003-023-05448-z)
Supplement: Supplementary file 7 — Supplementary Data 4 [file 42003_2023_5448_MOESM7_ESM.xlsx]

## Sheet: Accuracy Fig S2
Accuracy
0 back T	1 back T	2 back T
1	0.91304	0.85185
1	0.95833	0.96552
1	0.95652	0.96552
1	0.91304	0.88462
1	0.95652	0.82143
1	0.6087	0.6
1	1	1
0.96	0.86957	0.80769
1	0.91304	0.42857
1	1	1
1	1	1
1	1	0.93103
1	1	0.65517
1	1	0.96552
1	1	0.96296
1	1	0.88889
1	1	0.86207
1	1	0.92593
1	1	1
1	0.95652	0.82143
1	1	0.81481
0.96	1	1
1	1	0.96552
1	1	0.85185
1	0.95652	0.74074
1	1	0.96429
1	1	1
1	1	1
1	1	0.96552
1	1	0.53846
0.8	1	0.96429
1	1	0.89655
1	1	1
1	0.95652	0.93103
1	1	1
1	0.95652	0.57143
1	1	0.89655
1	0.95652	0.92308

## Sheet: RT Fig S1
Reaction time
0 back T	1 back T	2 back T
0.61616	0.66129	0.69213
0.37112	0.39004	0.34257
0.39592	0.4445	0.41925
0.52928	0.59471	0.61174
0.5822	0.54818	0.64604
0.57012	0.78721	0.69527
0.33108	0.35552	0.45541
0.59896	0.5201	0.54976
0.54384	0.50238	0.485
0.33592	0.33774	0.33831
0.42604	0.41274	0.57045
0.39804	0.44843	0.45159
0.46324	0.36965	0.41126
0.36712	0.37139	0.37382
0.42068	0.4917	0.63219
0.546	0.57278	0.70112
0.38464	0.38926	0.53564
0.46516	0.44165	0.4994
0.43224	0.44422	0.55182
0.45576	0.46	0.61048
0.44859	0.46687	0.58459
0.39783	0.52417	0.51325
0.39848	0.4166	0.44896
0.41072	0.37904	0.47448
0.54472	0.56473	0.6172
0.41088	0.45561	0.5897
0.34748	0.34104	0.45669
0.4178	0.4473	0.51734
0.36292	0.39239	0.42593
0.44512	0.39052	0.50864
0.49845	0.51078	0.60826
0.49312	0.5137	0.57131
0.46668	0.51613	0.52431
0.47964	0.48014	0.5563
0.44172	0.44878	0.45279
0.4902	0.55573	0.5755
0.60324	0.56087	0.5915
0.5406	0.63218	0.71792

## Sheet: Average PSD (Figure 1b)
State 1
Subject 1	Subject 2	Subject 3	Subject 4	Subject 5	Subject 6	Subject 7	Subject 8	Subject 9	Subject 10	Subject 11	Subject 12	Subject 13	Subject 14	Subject 15	Subject 16	Subject 17	Subject 18	Subject 19	Subject 20	Subject 21	Subject 22	Subject 23	Subject 24	Subject 25	Subject 26	Subject 27	Subject 28	Subject 29	Subject 30	Subject 31	Subject 32	Subject 33	Subject 34	Subject 35	Subject 36	Subject 37	Subject 38
0.027805	0.031083	0.025188	0.04068	0.034592	0.029106	0.03018	0.03095	0.038861	0.025321	0.028104	0.02816	0.025132	0.024223	0.023946	0.024169	0.024798	0.023973	0.025918	0.025936	0.02633	0.024194	0.032995	0.046441	0.031553	0.025407	0.023353	0.029906	0.027042	0.025873	0.031296	0.027408	0.024128	0.035936	0.031982	0.023679	0.022721	0.027021
0.02911	0.032127	0.026293	0.041366	0.035798	0.030438	0.032123	0.032752	0.039211	0.026606	0.029014	0.028997	0.025918	0.025015	0.025894	0.025072	0.026039	0.025193	0.026851	0.02654	0.028099	0.025645	0.03478	0.048398	0.033583	0.026423	0.023925	0.030677	0.028166	0.027042	0.03281	0.028533	0.024974	0.036669	0.032356	0.024303	0.023457	0.028895
0.030039	0.032739	0.027198	0.041359	0.036478	0.031293	0.03364	0.034088	0.039171	0.027628	0.029671	0.029605	0.026516	0.025631	0.027648	0.025649	0.027049	0.026209	0.02757	0.02693	0.029674	0.026864	0.036145	0.049514	0.035194	0.027163	0.024378	0.031192	0.028976	0.028044	0.033954	0.029384	0.025609	0.036772	0.032556	0.024776	0.023992	0.030443
0.029916	0.032079	0.027395	0.039873	0.035724	0.031273	0.033936	0.034013	0.037356	0.027815	0.029502	0.029189	0.026709	0.025578	0.028738	0.025644	0.027296	0.026622	0.027742	0.026505	0.030333	0.02714	0.036455	0.048488	0.035254	0.027194	0.024427	0.030546	0.02852	0.028238	0.033964	0.029432	0.025669	0.035569	0.031796	0.02465	0.024045	0.031193
0.027115	0.02876	0.025959	0.033627	0.031384	0.028638	0.031757	0.030388	0.031884	0.025862	0.027837	0.02688	0.025672	0.024008	0.027898	0.02413	0.025802	0.025224	0.026366	0.024291	0.028987	0.025143	0.033671	0.04184	0.031702	0.025657	0.023493	0.027275	0.026208	0.026563	0.031227	0.027433	0.024485	0.030607	0.028908	0.023254	0.023147	0.029776
0.024652	0.025999	0.02455	0.028284	0.027865	0.025942	0.029574	0.027367	0.026809	0.024274	0.026078	0.024713	0.024733	0.022593	0.026452	0.022502	0.024351	0.023901	0.025355	0.022443	0.027468	0.02302	0.030854	0.036001	0.028313	0.024149	0.022505	0.024807	0.02425	0.024599	0.028505	0.025532	0.023111	0.026901	0.026469	0.021964	0.022044	0.028074
0.022809	0.02396	0.023386	0.024917	0.025166	0.02377	0.027728	0.025129	0.023586	0.02304	0.024635	0.023119	0.023958	0.021399	0.025159	0.021255	0.023287	0.022778	0.024774	0.021159	0.02605	0.021534	0.02859	0.031878	0.025697	0.022709	0.021845	0.023191	0.022791	0.022846	0.026305	0.023982	0.021955	0.02404	0.024175	0.020998	0.021089	0.026466
0.021494	0.022249	0.022284	0.02257	0.023098	0.022176	0.026019	0.023604	0.021645	0.022141	0.023638	0.0219	0.023557	0.020466	0.02384	0.02019	0.022474	0.021866	0.024238	0.020066	0.024827	0.020205	0.026842	0.028707	0.023653	0.021605	0.021185	0.022147	0.021428	0.021397	0.024374	0.022853	0.021068	0.022017	0.02266	0.020359	0.020297	0.024933
0.020399	0.020888	0.021443	0.021407	0.021582	0.020917	0.024505	0.022314	0.020431	0.021431	0.023134	0.020838	0.023505	0.019705	0.022619	0.019302	0.021825	0.021131	0.023881	0.019281	0.023742	0.019236	0.025434	0.026145	0.022117	0.020536	0.020735	0.021246	0.020374	0.020209	0.022759	0.021971	0.020378	0.020489	0.021748	0.019819	0.01965	0.023579
0.019574	0.019776	0.020702	0.02109	0.020493	0.019814	0.023318	0.021228	0.019401	0.020838	0.023027	0.019962	0.023731	0.019113	0.021408	0.018482	0.021265	0.020375	0.023818	0.01853	0.02267	0.018391	0.024274	0.024204	0.020771	0.019702	0.020432	0.020556	0.019549	0.019197	0.0215	0.021249	0.019792	0.019252	0.02134	0.019455	0.019103	0.02236
0.018853	0.018823	0.019978	0.021121	0.019573	0.018884	0.022293	0.02013	0.018611	0.020358	0.023077	0.019158	0.024206	0.018608	0.020249	0.017694	0.020692	0.019758	0.023864	0.017889	0.021593	0.017638	0.023254	0.022728	0.019732	0.018915	0.020351	0.02	0.018958	0.018337	0.020354	0.020627	0.019298	0.018361	0.021273	0.019238	0.018591	0.021176
0.018185	0.018028	0.019348	0.021573	0.018767	0.017966	0.021374	0.01929	0.017986	0.019972	0.023197	0.018427	0.025098	0.018163	0.019065	0.017028	0.020172	0.019175	0.023937	0.017278	0.02065	0.016957	0.022412	0.021537	0.018842	0.01826	0.020411	0.019556	0.018591	0.017526	0.019333	0.020029	0.018843	0.017639	0.0216	0.019227	0.018175	0.020164
0.017636	0.017339	0.018594	0.022005	0.018007	0.017283	0.020664	0.018617	0.017656	0.019574	0.023227	0.017901	0.026015	0.017804	0.01803	0.016429	0.019616	0.01868	0.023777	0.016658	0.019755	0.016319	0.021723	0.020559	0.018148	0.017637	0.020611	0.019313	0.018219	0.016852	0.018523	0.019566	0.018523	0.017047	0.022042	0.01923	0.017839	0.019254
0.017132	0.016745	0.01796	0.022388	0.017466	0.016635	0.020135	0.017987	0.017314	0.019247	0.023059	0.017509	0.026683	0.017396	0.017125	0.015897	0.019125	0.018175	0.023159	0.016076	0.018948	0.015767	0.021237	0.019637	0.017531	0.017075	0.020809	0.019044	0.017933	0.016288	0.017807	0.01912	0.018267	0.016672	0.022553	0.019253	0.017669	0.018457
0.01666	0.016313	0.017475	0.022673	0.016969	0.016105	0.019703	0.017456	0.016887	0.01885	0.022716	0.01716	0.026952	0.017072	0.016417	0.015441	0.018796	0.017676	0.022678	0.015646	0.018235	0.015215	0.020798	0.018737	0.01692	0.016588	0.020841	0.01877	0.01772	0.015874	0.017221	0.018703	0.018137	0.016322	0.022742	0.019321	0.017735	0.017802
0.016191	0.015911	0.017068	0.022692	0.016506	0.015592	0.019318	0.016958	0.016644	0.018477	0.022208	0.016942	0.026818	0.016788	0.015787	0.015001	0.018515	0.017247	0.022181	0.015238	0.017622	0.014732	0.020378	0.017947	0.016287	0.016166	0.020932	0.01845	0.017582	0.015514	0.016776	0.018322	0.018016	0.016012	0.022679	0.019255	0.017886	0.017231
0.015855	0.015601	0.016647	0.02239	0.016065	0.015187	0.018904	0.01647	0.016371	0.01808	0.021484	0.016713	0.026243	0.016445	0.015226	0.014606	0.01836	0.016908	0.021512	0.014813	0.017127	0.014309	0.019926	0.017238	0.015695	0.015772	0.02084	0.018062	0.01741	0.015201	0.016304	0.01797	0.017949	0.015803	0.022407	0.019176	0.017965	0.016727
0.015531	0.015355	0.016257	0.021601	0.015669	0.014812	0.018446	0.016032	0.016082	0.017664	0.020581	0.016474	0.025387	0.016051	0.014745	0.014258	0.018178	0.01663	0.020654	0.014472	0.016792	0.013935	0.019349	0.016528	0.015172	0.015446	0.020438	0.017606	0.017196	0.014958	0.015912	0.017635	0.0179	0.015626	0.021822	0.019024	0.017908	0.016355
0.015198	0.015217	0.015835	0.020587	0.015261	0.014488	0.017946	0.015594	0.015659	0.017191	0.019638	0.016218	0.024072	0.015691	0.014344	0.013978	0.017977	0.016324	0.019565	0.014212	0.016437	0.013586	0.018723	0.015665	0.014654	0.015088	0.019839	0.017154	0.016946	0.014673	0.015564	0.017329	0.017786	0.015475	0.020749	0.018811	0.017804	0.016037
0.014886	0.015021	0.015347	0.019502	0.01488	0.014189	0.017383	0.015067	0.015311	0.016677	0.018618	0.015903	0.022337	0.015348	0.013948	0.013711	0.017608	0.016053	0.01856	0.013981	0.016106	0.013281	0.017984	0.014818	0.01409	0.014748	0.01904	0.016596	0.016648	0.014431	0.015191	0.016981	0.017583	0.015304	0.019521	0.018546	0.017526	0.015736
0.01453	0.014794	0.014879	0.018465	0.014504	0.013861	0.016757	0.014516	0.014904	0.016091	0.017723	0.015488	0.020668	0.015065	0.013585	0.013521	0.017144	0.015736	0.017643	0.013757	0.015756	0.013049	0.017155	0.014122	0.013607	0.014432	0.018144	0.016011	0.016412	0.014219	0.014833	0.016725	0.017261	0.015115	0.018263	0.018256	0.017135	0.01545
0.014162	0.014561	0.014415	0.017513	0.014085	0.013556	0.016145	0.014103	0.014529	0.015506	0.017003	0.015133	0.019237	0.014778	0.013322	0.013275	0.016555	0.015452	0.016883	0.01352	0.015387	0.012821	0.016222	0.013529	0.01316	0.014188	0.017296	0.015455	0.016167	0.013973	0.014478	0.016437	0.016967	0.01494	0.017082	0.0179	0.016637	0.01516
0.013875	0.01432	0.013947	0.016636	0.013766	0.013285	0.015464	0.013636	0.014087	0.014899	0.016318	0.014738	0.018141	0.014525	0.013025	0.013056	0.015952	0.015175	0.016124	0.013336	0.015048	0.012613	0.01529	0.013003	0.01279	0.013965	0.016518	0.0149	0.015832	0.013812	0.014225	0.016232	0.01667	0.014782	0.016178	0.017499	0.015908	0.014921
0.013573	0.014026	0.013458	0.015912	0.013456	0.013029	0.014795	0.013217	0.013677	0.014301	0.01564	0.01434	0.017206	0.014267	0.01283	0.012873	0.015281	0.014766	0.015429	0.01309	0.014714	0.012371	0.014522	0.012527	0.012495	0.013819	0.015745	0.014436	0.015517	0.013722	0.013959	0.01601	0.016323	0.014594	0.015468	0.017129	0.015205	0.014658
0.013268	0.013741	0.013008	0.015208	0.013115	0.012769	0.014258	0.012852	0.013316	0.01374	0.015054	0.013984	0.016414	0.013959	0.012612	0.012724	0.014655	0.014314	0.014875	0.012875	0.01441	0.012208	0.01386	0.01212	0.012256	0.013671	0.015026	0.01407	0.015222	0.013556	0.013653	0.015769	16	0.014406	0.014905	0.016735	0.01464	0.014375
0.013024	0.013409	0.012687	0.01464	0.012825	0.012574	0.01384	0.012543	0.013075	0.013244	0.014501	0.013649	0.015698	0.013672	0.012575	0.012611	0.014292	0.013987	0.014415	0.012718	0.014109	0.012121	0.013361	0.011838	0.012155	0.01358	0.014454	0.0138	0.01498	0.01348	0.013441	0.015546	0.015738	0.014232	0.014463	0.016342	0.014191	0.014146
0.012796	0.013082	0.01244	0.014202	0.012552	0.012346	0.01347	0.012287	0.012751	0.012838	0.014005	0.013348	0.01511	0.013389	0.012701	0.012551	0.014191	0.013736	0.014125	0.012543	0.013856	0.012228	0.013079	0.011734	0.012233	0.013576	0.014041	0.013664	0.014771	0.01342	0.01329	0.015379	0.015573	0.014073	0.014244	0.015964	0.013874	0.013987
0.012571	0.012782	0.012187	0.013705	0.012247	0.01209	0.013061	0.01205	0.012561	0.012507	0.013474	0.01306	0.014538	0.013066	0.012642	0.012427	0.013972	0.013369	0.013726	0.012372	0.01359	0.012115	0.012877	0.011471	0.01224	0.013602	0.013698	0.01364	0.014543	0.013546	0.013248	0.01513	0.015401	0.014034	0.014043	0.015516	0.01355	0.013711
0.012227	0.012391	0.011938	0.013208	0.011884	0.011747	0.012616	0.011741	0.012311	0.012119	0.012932	0.012694	0.013969	0.012634	0.0124	0.012243	0.01368	0.012884	0.01328	0.012162	0.013237	0.011822	0.012485	0.011098	0.012027	0.013496	0.013355	0.013422	0.014211	0.013466	0.013027	0.014725	0.015058	0.013879	0.013696	0.014991	0.013158	0.0133
0.012083	0.012134	0.011807	0.012829	0.011693	0.011571	0.012267	0.011664	0.012242	0.011858	0.012468	0.012461	0.013496	0.012326	0.012206	0.012115	0.013519	0.012558	0.012898	0.012065	0.01302	0.011688	0.01216	0.010861	0.011898	0.013392	0.013043	0.013199	0.013907	0.013443	0.012823	0.01439	0.014741	0.013672	0.013434	0.014543	0.012838	0.013009
0.011961	0.011983	0.011701	0.012442	0.011515	0.011431	0.012002	0.011601	0.012161	0.011647	0.01208	0.012246	0.013068	0.011995	0.012022	0.012007	0.013353	0.012208	0.012523	0.011933	0.012845	0.011557	0.011808	0.010614	0.011757	0.013272	0.012695	0.012966	0.013598	0.01335	0.012569	0.013958	0.014421	0.013533	0.013273	0.014111	0.012534	0.012637
0.011875	0.011842	0.011679	0.012113	0.011361	0.011297	0.011744	0.011542	0.012166	0.011534	0.01167	0.012036	0.012638	0.011715	0.011837	0.011897	0.013154	0.011939	0.01216	0.011904	0.012606	0.01143	0.011483	0.010363	0.01162	0.013098	0.012429	0.012814	0.013305	0.013212	0.012336	0.013543	0.014108	0.013379	0.013102	0.013696	0.01224	0.012339
0.011769	0.011679	0.011653	0.011797	0.011206	0.011189	0.011457	0.011536	0.012154	0.011394	0.011288	0.011822	0.012184	0.011452	0.01168	0.011815	0.012921	0.011684	0.011817	0.011837	0.012385	0.011342	0.011172	0.01016	0.011442	0.012931	0.012171	0.012625	0.013024	0.013093	0.012149	0.013119	0.013737	0.013223	0.012835	0.013286	0.011997	0.012016
0.011657	0.011475	0.011617	0.011502	0.011045	0.011084	0.011142	0.011497	0.012117	0.011261	0.010911	0.011614	0.011841	0.011162	0.011219	0.011684	0.012365	0.011239	0.011325	0.011705	0.012129	0.01098	0.010741	0.0097748	0.011058	0.012635	0.011852	0.012373	0.012653	0.01292	0.011842	0.012574	0.013288	0.013006	0.012542	0.012872	0.011662	0.011555
0.01153	0.011374	0.01162	0.011198	0.010888	0.010968	0.010847	0.011427	0.012047	0.011071	0.010619	0.011404	0.011431	0.010894	0.010877	0.011521	0.01207	0.010918	0.010929	0.011672	0.011908	0.010797	0.010265	0.0095049	0.010738	0.012286	0.011604	0.012044	0.01222	0.012642	0.011505	0.012086	0.012903	0.012719	0.012192	0.012464	0.011414	0.011186
0.011559	0.011352	0.011658	0.010969	0.010869	0.010963	0.01069	0.011467	0.011982	0.011039	0.01038	0.01129	0.011092	0.01077	0.010819	0.01144	0.01189	0.010809	0.010676	0.011658	0.01178	0.010755	0.0098435	0.0094392	0.010595	0.011966	0.011357	0.011729	0.011895	0.012295	0.011146	0.011623	0.012539	0.012433	0.011862	0.012213	0.01127	0.01094
0.011477	0.011241	0.011619	0.010662	0.010706	0.010913	0.010447	0.011389	0.011873	0.010949	0.010108	0.011173	0.010746	0.010561	0.010716	0.01133	0.011681	0.010653	0.01041	0.011584	0.01158	0.010711	0.0095367	0.0092978	0.010477	0.011706	0.011118	0.011494	0.011601	0.012067	0.010879	0.011264	0.012251	0.01222	0.011564	0.011894	0.011155	0.010713
0.01133	0.011049	0.011474	0.010318	0.010419	0.010742	0.010083	0.011226	0.011597	0.010803	0.0098049	0.010955	0.010324	0.010315	0.010617	0.011195	0.011444	0.010472	0.010126	0.011476	0.011353	0.010616	0.009265	0.0091841	0.010356	0.011475	0.010845	0.01126	0.011297	0.011808	0.010603	0.010915	0.01193	0.012018	0.011209	0.011599	0.011007	0.010473
0.011107	0.010843	0.011337	0.0099521	0.010128	0.010574	0.0097153	0.011017	0.011369	0.010574	0.0095238	0.010709	0.0099259	0.010091	0.010509	0.011028	0.011194	0.010316	0.0098649	0.011341	0.011076	0.010479	0.008998	0.0090736	0.010227	0.011219	0.010584	0.011028	0.010947	0.011576	0.0104	0.010563	0.01159	0.011834	0.010841	0.011281	0.01085	0.010245
0.010928	0.010632	0.011128	0.0095886	0.0098587	0.010355	0.0093725	0.010771	0.011094	0.010319	0.0092731	0.010439	0.0095513	0.009842	0.010417	0.010862	0.010947	0.010121	0.0096044	0.011204	0.010825	0.010329	0.0087367	0.0089405	0.010089	0.010965	0.010313	0.010752	0.010612	0.011344	0.010198	0.010186	0.011252	0.011606	0.01051	0.010931	0.010673	0.010019
0.010783	0.010419	0.010934	0.0092597	0.0096281	0.010165	0.009068	0.010507	0.010768	0.01011	0.0090228	0.010243	0.0091767	0.0096225	0.010298	0.010682	0.010657	0.0099551	0.0093231	0.011042	0.010524	0.010232	0.0084986	0.0087723	0.0099007	0.010726	0.010058	0.010474	0.010245	0.011095	0.0099433	0.0098443	0.01089	0.011384	0.010207	0.01058	0.010503	0.0097877
0.010653	0.010238	0.010708	0.0089598	0.009407	0.010002	0.0088121	0.010312	0.010474	0.00994	0.008786	0.010047	0.0088575	0.0094177	0.010201	0.010502	0.010399	0.0097995	0.009062	0.010846	0.010217	0.010107	0.0082686	0.0086659	0.0097473	0.01051	0.0097427	0.010199	0.0099249	0.010857	0.009741	0.0095417	0.010532	0.011174	0.009861	0.010255	0.010328	0.0095714
0.0105	0.010008	0.010502	0.0086835	0.0092331	0.0098488	0.0085692	0.010129	0.010215	0.0097616	0.008549	0.0098664	0.0085924	0.0092045	0.010107	0.010356	0.010141	0.0096308	0.008826	0.010682	0.009969	0.0099949	0.0080493	0.008539	0.0096129	0.010287	0.0094286	0.0099267	0.0096604	0.010625	0.0095376	0.0092716	0.010198	0.010946	0.0095757	0.0099354	0.010155	0.0093562
0.010415	0.0098115	0.010257	0.0084713	0.0090119	0.0096824	0.0083368	0.0099506	0.0099603	0.009558	0.0083642	0.009731	0.00831	0.0090234	0.010011	0.010208	0.009901	0.0094628	0.0086059	0.010506	0.0097107	0.0099091	0.0078316	0.0083977	0.0094486	0.010051	0.0091211	0.0096436	0.0093512	0.010382	0.0093228	0.0090338	0.0098638	0.010731	0.0093119	0.0096072	0.009968	0.0091589
0.01036	0.0096463	0.010134	0.0082625	0.0089286	0.0095994	0.0081663	0.0098021	0.0096946	0.0093859	0.0082695	0.0096173	0.0080883	0.0088426	0.0099202	0.010041	0.0096511	0.0093084	0.0084244	0.010319	0.0094242	0.0097737	0.0076399	0.0082591	0.0093206	0.0097992	0.0088634	0.0093629	0.0090533	0.010138	0.0091292	0.008761	0.0095533	0.010483	0.0090766	0.0092943	0.0097284	0.0089186
0.010285	0.0095445	0.010071	0.008142	0.0089175	0.0095125	0.008088	0.0097824	0.009521	0.0093314	0.0081519	0.0095024	0.0080089	0.0086749	0.0098059	0.0098695	0.009359	0.0091253	0.0082381	0.010154	0.0091596	0.0096736	0.0074329	0.0081574	0.0091645	0.0095699	0.0086022	0.0090933	0.0087689	0.0099084	0.0089258	0.0085329	0.0092565	0.010239	0.0088614	0.0090253	0.0095296	0.0086993
0.010236	0.0094585	0.0099938	0.0080539	0.0089376	0.0094604	0.0081334	0.0097591	0.0093057	0.0093053	0.0080139	0.0094745	0.0080623	0.0085261	0.009664	0.0096764	0.0090933	0.0089605	0.008041	0.010016	0.0089389	0.0095884	0.0072508	0.0080483	0.0090112	0.0093698	0.0083618	0.008863	0.0085571	0.0096762	0.0087326	0.0083269	0.0089737	0.010001	0.0086776	0.0087435	0.0093317	0.0084999
0.01011	0.0093105	0.0098561	0.0079006	0.0088284	0.0093377	0.0080031	0.0096651	0.0091084	0.0091657	0.0078546	0.0093138	0.0078839	0.0083752	0.0095265	0.0094899	0.0088484	0.0088194	0.0078478	0.0098682	0.0086785	0.009499	0.0070552	0.0079254	0.0088704	0.0091814	0.0081149	0.0086397	0.0082938	0.0094369	0.0085428	0.0081418	0.0087239	0.0097496	0.008503	0.0085017	0.0091399	0.0083014
0.0099708	0.0091342	0.0096913	0.0077657	0.0087422	0.0092401	0.007868	0.0095731	0.0089091	0.008999	0.0076869	0.0091481	0.0077042	0.0082397	0.0093817	0.0092977	0.0086096	0.0086912	0.0076607	0.0097418	0.0084591	0.0094136	0.0068444	0.0078274	0.0086992	0.0089853	0.007874	0.008385	0.0080417	0.0092401	0.0083981	0.0079807	0.0084847	0.0095063	0.0082986	0.0083204	0.008941	0.0081448
0.0097896	0.0089625	0.0095256	0.0075955	0.0086281	0.0091263	0.0076992	0.0094683	0.0087061	0.0088316	0.007519	0.0089695	0.0074937	0.0081045	0.0092536	0.0091013	0.0083717	0.0085359	0.0074641	0.0095809	0.0082213	0.0093155	0.006686	0.0076797	0.0085516	0.0087789	0.0076939	0.0081596	0.0078272	0.00904	0.0082207	0.0077999	0.0082543	0.0092355	0.008094	0.0081024	0.008752	0.0079897
0.0096098	0.0088214	0.0093027	0.0074365	0.0085199	0.0089826	0.0075391	0.0093439	0.0085239	0.0086549	0.0073452	0.0087763	0.0072619	0.0079891	0.0090926	0.0089186	0.0081564	0.0083657	0.0072757	0.0094212	0.0079731	0.0092362	0.0065512	0.0075397	0.0084046	0.0085952	0.007509	0.0079648	0.0076014	0.0088082	0.0080639	0.0076281	0.0080061	0.0089526	0.007914	0.0078767	0.0085761	0.0078259
0.009378	0.0086154	0.0090642	0.0072371	0.0084006	0.0088217	0.0073446	0.009177	0.0083572	0.008491	0.0071571	0.0085225	0.0070461	0.0078688	0.0089275	0.008724	0.0079698	0.0082473	0.0070669	0.0093066	0.0077416	0.0091936	0.0064176	0.0074244	0.0082336	0.0084091	0.0073505	0.0077457	0.0074218	0.0086097	0.0079207	0.0074692	0.0077773	0.0086777	0.0077279	0.007681	0.008378	0.0076902
0.0090829	0.008374	0.0087494	0.0070769	0.008149	0.0086115	0.0071167	0.008931	0.0081417	0.0082394	0.0069105	0.0082648	0.0067829	0.0077309	0.0087446	0.0085759	0.0077812	0.0080946	0.0068574	0.0091355	0.0075345	0.0091244	0.0062927	0.0073014	0.0080639	0.0082218	0.0071972	0.007537	0.0072209	0.0084141	0.0077544	0.0073395	0.0075598	0.0084262	0.0075544	0.0074912	0.0081875	0.0075671
0.0087603	0.0080572	0.0083389	0.0067861	0.0078551	0.008423	0.0066867	0.0085806	0.0078851	0.0078659	0.0066759	0.0079323	0.0062388	0.007594	0.0085856	0.0084089	0.0076256	0.0079559	0.0066726	0.0089522	0.0073215	0.0090517	0.0061502	0.0071398	0.0079098	0.0080151	0.0070418	0.0073282	0.0069962	0.0082209	0.0075989	0.0072205	0.0073371	0.008137	0.0073486	0.0073241	0.0079954	0.0074271
0.0085285	0.0078288	0.0080727	0.0065934	0.0076408	0.0082163	0.0064627	0.0083562	0.0076761	0.007668	0.0065196	0.0077005	0.0059508	0.0074537	0.0084307	0.0082429	0.0074444	0.0078033	0.006476	0.0087624	0.0070874	0.0089712	0.0060023	0.006958	0.0077374	0.0078091	0.0068796	0.007116	0.0067775	0.0080363	0.0074334	0.0070786	0.0071525	0.0078265	0.0071543	0.007121	0.0077983	0.0072688
0.0083303	0.007654	0.0078552	0.0064127	0.0074756	0.0080706	0.006288	0.0081497	0.007464	0.0074811	0.0063702	0.0075019	0.005733	0.0072935	0.0082705	0.0080783	0.0072402	0.007659	0.0062773	0.0085588	0.0068753	0.0088554	0.005868	0.0067941	0.0075857	0.0076389	0.0067187	0.0069409	0.0065703	0.0078709	0.0072656	0.0069387	0.0069425	0.0075288	0.0069311	0.0069105	0.0076254	0.0070949
0.008126	0.0074812	0.0076214	0.0062739	0.007299	0.0078762	0.0060975	0.0079132	0.0072848	0.0073203	0.0062261	0.0073283	0.005522	0.0071848	0.008087	0.0079043	0.0070727	0.0075048	0.0061287	0.0083732	0.0066831	0.0087786	0.0057444	0.0066131	0.0074069	0.0074462	0.0065664	0.0067448	0.0063985	0.0076573	0.0071039	0.006795	0.006726	0.0072384	0.0067552	0.0067339	0.0074468	0.0069167
0.0079452	0.0072944	0.0074234	0.0061097	0.0071097	0.0077499	0.0059302	0.007665	0.0070952	0.0071557	0.0061023	0.0071489	0.0053543	0.0070356	0.0079124	0.0077473	0.0068903	0.007358	0.0059738	0.0081953	0.0065027	0.0087303	0.0056288	0.0064604	0.007233	0.0072863	0.0063889	0.0065472	0.00621	0.0074705	0.0069363	0.006666	0.0065484	0.0069716	0.0065627	0.0065503	0.0072711	0.0067579
0.0077624	0.007094	0.0072332	0.0059602	0.0069248	0.0075868	0.0057734	0.0074544	0.0068801	0.0069418	0.0059618	0.0069707	0.0051772	0.0069045	0.0077553	0.0075785	0.0067114	0.0072141	0.005826	0.007987	0.0063251	0.008694	0.0055172	0.0063131	0.0070733	0.0071296	0.0062177	0.0063583	0.0060124	0.0073026	0.0067797	0.0065454	0.0063616	0.0067153	0.0063976	0.0063645	0.0070913	0.0066127
0.0076077	0.0069111	0.007031	0.0058288	0.0067977	0.0074668	0.0056228	0.0072391	0.0067051	0.0067825	0.0058359	0.0068194	0.0050111	0.0068352	0.0076339	0.0074179	0.0065535	0.0070276	0.0056965	0.0078129	0.0061733	0.0085911	0.0054082	0.006162	0.0069359	0.0069742	0.0060588	0.0062044	0.0058188	0.0071367	0.0066434	0.0064258	0.0061857	0.0064728	0.0062121	0.0061932	0.0069401	0.0064616
0.0074413	0.0067711	0.0068425	0.005714	0.006657	0.0073502	0.0055272	0.0070244	0.0065411	0.0066179	0.0057178	0.0066872	0.0048522	0.0067406	0.0075064	0.0072535	0.0063836	0.0068833	0.005545	0.0076547	0.0060326	0.008501	0.0053283	0.006036	0.0068063	0.0068208	0.005903	0.0060968	0.005645	0.0069838	0.0065159	0.0062978	0.0060287	0.0062572	0.0060423	0.0060132	0.0068216	0.0063354
0.0072498	0.0066207	0.0066853	0.005629	0.006532	0.007225	0.0054017	0.0068339	0.0063723	0.006488	0.005604	0.0065412	0.0046954	0.0066584	0.0073592	0.0071091	0.006219	0.0067211	0.0054274	0.0075037	0.005898	0.0083977	0.0052441	0.0059255	0.0066589	0.0067208	0.0057237	0.0059819	0.0055193	0.0068517	0.0064055	0.006202	0.0059003	0.0060667	0.0058815	0.0058679	0.0067138	0.0062136
0.0070993	0.0065026	0.0065095	0.0055862	0.0064502	0.0071248	0.0052845	0.0066704	0.0062308	0.0063457	0.0055064	0.0064112	0.0045457	0.006588	0.0072362	0.0069764	0.0060754	0.0065898	0.0053326	0.0073373	0.005796	0.0083161	0.0051676	0.0058208	0.0065288	0.0066168	0.0055872	0.005863	0.0053804	0.0067379	0.00631	0.0060733	0.0057519	0.0059032	0.0057609	0.0057301	0.0065791	0.0061355
0.0069276	0.0063885	0.0063434	0.0055438	0.0063466	0.0070421	0.0051918	0.0064932	0.0060492	0.0062202	0.0054056	0.0062827	0.0044055	0.0064839	0.0071049	0.0068486	0.0059601	0.0064561	0.0052288	0.0071958	0.0056892	0.0082482	0.0051168	0.0057334	0.0064056	0.0064948	0.0054468	0.005778	0.0052415	0.0066	0.0062253	0.0059631	0.0056177	0.0057536	0.0056426	0.0056157	0.0064457	0.006036
0.0067694	0.0062937	0.0061914	0.0054792	0.0062387	0.0069527	0.0051131	0.0063412	0.0059298	0.006121	0.0052997	0.0061947	0.0042852	0.0064109	0.0070049	0.0067117	0.0058267	0.0063338	0.0051257	0.0070337	0.005589	0.0081589	0.0050402	0.0056375	0.0063477	0.0063593	0.0053041	0.0057047	0.0050921	0.0064977	0.0061529	0.0058839	0.0054686	0.0055838	0.0055064	0.0054937	0.0063285	0.0059405
0.0066256	0.006229	0.0060379	0.0054134	0.0061508	0.0068563	0.0050476	0.0062132	0.0057901	0.0060378	0.0051949	0.0061032	0.0041561	0.0063414	0.0068905	0.0065885	0.0057219	0.0062038	0.0050539	0.006903	0.0054816	0.0080684	0.004948	0.005534	0.0062896	0.0062616	0.0051721	0.0056119	0.0049706	0.0063714	0.0060755	0.0057768	0.0053412	0.0054181	0.0053821	0.0053627	0.0062168	0.005844
0.0064815	0.0061703	0.0058932	0.0054148	0.0060688	0.006771	0.0049812	0.0060907	0.0056736	0.0059557	0.0051122	0.0060144	0.0040446	0.0062393	0.0067557	0.0064739	0.0056108	0.0060687	0.0049743	0.0067766	0.0053682	0.0079564	0.0048617	0.0054442	0.0062265	0.006157	0.0050434	0.0055295	0.004863	0.0062504	0.0059824	0.00566	0.0052262	0.0052875	0.0052573	0.0052295	0.0061207	0.0057364
0.0063296	0.0060968	0.0057349	0.0054026	0.0059753	0.0066846	0.0049169	0.0059582	0.0055513	0.0058926	0.0050139	0.005927	0.003939	0.0061524	0.006628	0.0063713	0.0055153	0.0059532	0.0048697	0.0066583	0.0052661	0.0078898	0.0047699	0.0053539	0.0061441	0.0060824	0.0049095	0.0054327	0.0047408	0.0061054	0.0059114	0.005575	0.0050846	0.0051601	0.0051354	0.0051064	0.0059941	0.0056154
0.0061771	0.0060206	0.0056098	0.005389	0.0059176	0.0065853	0.0048441	0.0058245	0.005399	0.0058024	0.0049183	0.0058116	0.0038305	0.0060804	0.0065176	0.0062506	0.0054233	0.0058382	0.0047888	0.0065038	0.0051557	0.0078351	0.0046842	0.0052801	0.0060829	0.0059927	0.0047759	0.005334	0.0046232	0.0059547	0.0058248	0.0054571	0.0049474	0.0050048	0.0049974	0.0049828	0.0058859	0.0055032
0.0060101	0.0059433	0.0054633	0.0053314	0.005828	0.0064784	0.0047951	0.0056799	0.0052654	0.0056989	0.0048042	0.005718	0.0037335	0.0059801	0.0063989	0.0061117	0.0053171	0.0056934	0.0047143	0.0063618	0.0050435	0.0077482	0.0045862	0.0051988	0.0060476	0.0058754	0.004647	0.0052125	0.004515	0.0057914	0.0057025	0.0053435	0.0048006	0.0048296	0.0048756	0.0048671	0.0057625	0.0053707
0.0058398	0.0058269	0.0053225	0.0052728	0.0057157	0.0063327	0.0047338	0.0055255	0.0051134	0.0055806	0.0046879	0.005619	0.0036378	0.0058655	0.0062699	0.0059534	0.0051964	0.0055457	0.0046353	0.006214	0.0049219	0.0076308	0.0044623	0.0050977	0.0059381	0.0057679	0.0045231	0.0050759	0.0043959	0.0056254	0.0055613	0.0052102	0.004646	0.0046736	0.004742	0.0047396	0.0056367	0.0052197
0.0056591	0.0057173	0.0051513	0.0052706	0.0055717	0.0061637	0.0046538	0.0053532	0.0049635	0.0054795	0.004551	0.0055049	0.0035357	0.0057183	0.0061171	0.0057891	0.0050466	0.0053641	0.0045439	0.0060726	0.004794	0.0075079	0.0043432	0.0049821	0.0058198	0.0056928	0.0043796	0.0049841	0.0042988	0.0054472	0.0054155	0.0050708	0.0044959	0.0045002	0.0046432	0.0045972	0.0055061	0.0050734
0.0054768	0.005633	0.0049504	0.0052366	0.0054204	0.0059556	0.0045592	0.0051787	0.0047767	0.0053271	0.0044177	0.0054017	0.0034257	0.0055506	0.0059373	0.0056164	0.0048868	0.0051861	0.0044597	0.0059307	0.0046291	0.0073346	0.0042318	0.004842	0.0056216	0.005602	0.0042368	0.0048853	0.0041922	0.0052578	0.0052638	0.0049054	0.004344	0.0043346	0.0045237	0.0044543	0.0053577	0.0049136
0.0052479	0.005526	0.0047651	0.0052097	0.0052591	0.0057619	0.0044449	0.0049937	0.0046066	0.0051828	0.0042599	0.0053053	0.0033241	0.0053596	0.0057515	0.0054072	0.0047267	0.0049839	0.0044661	0.0057631	0.0044639	0.0071341	0.0041052	0.0046883	0.0054228	0.0054863	0.0040998	0.0048351	0.0040925	0.0050747	0.005088	0.0047383	0.0041844	0.0041561	0.0044123	0.004289	0.0052081	0.0047396
0.0049989	0.0054768	0.0045816	0.0051791	0.00508	0.0055204	0.0043646	0.0047881	0.0044022	0.005097	0.0041032	0.0051655	0.0032053	0.0051661	0.0055471	0.0051855	0.0045339	0.004791	0.0044075	0.0055909	0.0042918	0.0068828	0.0039564	0.0045007	0.0051927	0.0053704	0.0039408	0.0047585	0.0040622	0.0048806	0.0049254	0.004545	0.0040088	0.0039569	0.0042736	0.0041315	0.0050317	0.0045304
0.004755	0.005423	0.0043808	0.0051628	0.0048997	0.005257	0.0042754	0.0045996	0.0041864	0.0049837	0.0039285	0.0050684	0.0030718	0.0049527	0.0052984	0.0049504	0.004324	0.0045581	0.0043116	0.0053915	0.0040852	0.0065821	0.0037884	0.0043213	0.0049424	0.0052544	0.003789	0.0047394	0.0040359	0.004675	0.004705	0.0043539	0.0038256	0.0037686	0.0041386	0.0039773	0.0048302	0.0043031
0.0045125	0.0053604	0.0041665	0.0051086	0.0046862	0.0049959	0.004148	0.0043806	0.0039961	0.0048825	0.0037538	0.0049714	0.0029372	0.0047327	0.0050227	0.0046982	0.0041137	0.0043246	0.0041734	0.0052009	0.0038802	0.0062639	0.0035939	0.0041592	0.0046554	0.0051033	0.00362	0.004761	0.0039911	0.0044425	0.004484	0.0041522	0.0036322	0.003592	0.0040611	0.0038011	0.0046208	0.0040737
0.0042626	0.0052273	0.0039417	0.0050811	0.0044858	0.0047437	0.0039953	0.0041673	0.0038139	0.0047382	0.0035719	0.004874	0.0027988	0.0045319	0.0047574	0.0044352	0.003908	0.0040935	0.0040116	0.0049998	0.0036556	0.0059278	0.0034086	0.003964	0.0043435	0.0049415	0.003442	0.0048183	0.0039272	0.0042029	0.0042596	0.0039572	0.0034562	0.0033997	0.003935	0.0036308	0.0043994	0.0038441
0.0040128	0.0051383	0.0037276	0.0051189	0.0042768	0.0044705	0.0038529	0.0039527	0.0036064	0.0046084	0.0033886	0.0047742	0.0026601	0.004334	0.0044821	0.0042015	0.0037011	0.0038701	0.0038571	0.0047794	0.0034269	0.0055848	0.0032204	0.0037582	0.0040804	0.0047442	0.0032662	0.0047887	0.0038963	0.0039797	0.0040448	0.0037512	0.0032722	0.0031966	0.0037613	0.0034554	0.0041725	0.0036168
State 2
Subject 1	Subject 2	Subject 3	Subject 4	Subject 5	Subject 6	Subject 7	Subject 8	Subject 9	Subject 10	Subject 11	Subject 12	Subject 13	Subject 14	Subject 15	Subject 16	Subject 17	Subject 18	Subject 19	Subject 20	Subject 21	Subject 22	Subject 23	Subject 24	Subject 25	Subject 26	Subject 27	Subject 28	Subject 29	Subject 30	Subject 31	Subject 32	Subject 33	Subject 34	Subject 35	Subject 36	Subject 37	Subject 38
0.016081	0.015684	0.015728	0.012048	0.016223	0.017895	0.018167	0.016187	0.014688	0.01694	0.015603	0.015393	0.013754	0.015691	0.015964	0.014841	0.015794	0.017165	0.016456	0.01464	0.016132	0.015456	0.019187	0.017274	0.016797	0.015729	0.014889	0.014946	0.014147	0.016289	0.01744	0.016105	0.015467	0.015409	0.013647	0.014962	0.014624	0.017731
0.016521	0.016201	0.016388	0.012691	0.016908	0.018287	0.018838	0.016655	0.015186	0.01746	0.016448	0.016003	0.014523	0.016324	0.016609	0.015425	0.016438	0.017903	0.017212	0.015433	0.016859	0.016113	0.019916	0.017689	0.017387	0.016273	0.015637	0.015738	0.014897	0.016747	0.018041	0.016799	0.016168	0.016167	0.014423	0.015522	0.015485	0.018215
0.016903	0.016642	0.016987	0.013296	0.017446	0.018594	0.019416	0.017044	0.015689	0.017943	0.017201	0.016539	0.015218	0.016881	0.017202	0.01592	0.017052	0.018564	0.017871	0.01615	0.017538	0.016706	0.020497	0.018106	0.01786	0.016773	0.016303	0.016488	0.015584	0.017085	0.018535	0.017468	0.016811	0.016751	0.015148	0.016005	0.016263	0.018623
0.017065	0.016869	0.017235	0.013667	0.017579	0.018629	0.019771	0.017187	0.015906	0.018195	0.017543	0.016848	0.015651	0.017194	0.017599	0.016121	0.017434	0.018942	0.018237	0.016479	0.017954	0.017038	0.020727	0.018286	0.017897	0.016985	0.016553	0.016908	0.01598	0.017225	0.018784	0.017845	0.017109	0.016826	0.015562	0.016213	0.016686	0.018747
0.01654	0.016417	0.016722	0.013477	0.016845	0.017925	0.019523	0.01683	0.015471	0.017704	0.017069	0.016458	0.015334	0.016616	0.017313	0.015623	0.017167	0.018457	0.017657	0.015924	0.017694	0.016433	0.020142	0.017942	0.017153	0.016589	0.016013	0.016624	0.015655	0.016772	0.018305	0.017353	0.016533	0.015922	0.015229	0.015642	0.016149	0.018354
0.016077	0.016103	0.016314	0.01338	0.016084	0.017277	0.019098	0.01647	0.015067	0.017253	0.016577	0.015967	0.015092	0.016071	0.016948	0.015034	0.016946	0.017928	0.01718	0.015394	0.017423	0.015941	0.01949	0.017618	0.016511	0.016154	0.015417	0.016332	0.015197	0.016252	0.01777	0.016908	0.015971	0.014902	0.014948	0.015145	0.015595	0.017846
0.015762	0.015834	0.016043	0.013424	0.015559	0.016733	0.018691	0.016249	0.014776	0.016966	0.016348	0.015621	0.015141	0.015624	0.016604	0.014596	0.016846	0.017541	0.017002	0.01501	0.017194	0.01555	0.01899	0.017443	0.016002	0.015771	0.015011	0.016234	0.01486	0.015804	0.017306	0.016559	0.015531	0.014118	0.014845	0.014806	0.015239	0.017455
0.015638	0.015654	0.015789	0.013682	0.015216	0.01634	0.018292	0.016077	0.014614	0.016805	0.016416	0.015276	0.0155	0.015302	0.016265	0.014246	0.016807	0.017255	0.016948	0.014624	0.017083	0.015267	0.018664	0.017278	0.01566	0.015455	0.014773	0.016188	0.014538	0.015446	0.016905	0.01641	0.01523	0.013516	0.014928	0.01465	0.014988	0.017119
0.015557	0.015558	0.015632	0.014243	0.015049	0.016025	0.017972	0.015937	0.014545	0.016743	0.01692	0.015003	0.016157	0.015073	0.016003	0.01408	0.016845	0.017057	0.01706	0.014389	0.016925	0.015089	0.018387	0.017069	0.015386	0.015209	0.014743	0.01631	0.014274	0.015132	0.016586	0.016359	0.015022	0.01306	0.015289	0.014653	0.014894	0.01678
0.015501	0.015453	0.015463	0.01532	0.014962	0.015765	0.017812	0.01577	0.014597	0.01672	0.017829	0.014819	0.017123	0.014981	0.015772	0.013938	0.016808	0.016865	0.017312	0.014157	0.016763	0.014888	0.01815	0.016882	0.015235	0.014986	0.014938	0.016571	0.014075	0.014927	0.016245	0.016316	0.014899	0.012748	0.016207	0.014812	0.014842	0.016487
0.015489	0.015363	0.01535	0.017412	0.014992	0.015597	0.017732	0.015677	0.014778	0.016805	0.0189	0.014689	0.018538	0.014911	0.015509	0.013883	0.016792	0.016683	0.017931	0.014025	0.016583	0.014641	0.018102	0.01671	0.015197	0.014772	0.015366	0.01696	0.014026	0.014764	0.016018	0.016303	0.014837	0.012515	0.01847	0.01517	0.014945	0.016264
0.015382	0.015321	0.015271	0.020058	0.015097	0.015482	0.017756	0.015596	0.015067	0.016925	0.020239	0.014662	0.020547	0.014926	0.015246	0.013876	0.016705	0.016556	0.018809	0.013904	0.016433	0.014453	0.018229	0.016598	0.01523	0.014588	0.016071	0.017442	0.014143	0.014649	0.015802	0.016378	0.01493	0.012401	0.021196	0.015665	0.015216	0.016092
0.015355	0.01527	0.015146	0.022696	0.015375	0.015414	0.017881	0.015491	0.015497	0.017155	0.021657	0.014769	0.023266	0.014883	0.015026	0.014014	0.016624	0.016492	0.019547	0.013783	0.016213	0.014267	0.018619	0.01645	0.015295	0.014487	0.017257	0.018088	0.014367	0.014577	0.015632	0.016504	0.01503	0.01246	0.024076	0.016318	0.015738	0.016028
0.015397	0.015287	0.015089	0.025254	0.015984	0.015412	0.018231	0.015361	0.01617	0.01736	0.023283	0.015061	0.026222	0.014915	0.014813	0.014273	0.016569	0.016494	0.020277	0.013703	0.01609	0.014053	0.019327	0.016266	0.015353	0.014417	0.01928	0.018762	0.014695	0.014532	0.015507	0.016717	0.015274	0.01262	0.027632	0.017027	0.016726	0.015995
0.015465	0.015425	0.015164	0.027925	0.016968	0.015424	0.018876	0.015273	0.017203	0.01763	0.025033	0.015485	0.028829	0.014968	0.014729	0.014544	0.016622	0.01653	0.021021	0.013771	0.016032	0.013861	0.02033	0.016012	0.015284	0.014357	0.022169	0.019359	0.015138	0.01452	0.015494	0.016944	0.015629	0.012869	0.030237	0.017824	0.019032	0.015995
0.015671	0.015593	0.015484	0.030373	0.018539	0.015461	0.019557	0.01515	0.018467	0.017873	0.026767	0.015942	0.030315	0.015007	0.01474	0.014728	0.016816	0.016677	0.021683	0.014068	0.016095	0.013585	0.021179	0.015771	0.015276	0.014278	0.025477	0.01985	0.015709	0.014537	0.015484	0.017203	0.016099	0.013208	0.031386	0.01871	0.022732	0.01606
0.016202	0.01577	0.015764	0.031725	0.019936	0.015573	0.020049	0.015019	0.019431	0.017986	0.027655	0.01642	0.030816	0.015003	0.014818	0.014792	0.017112	0.016932	0.02198	0.014454	0.016355	0.013321	0.021641	0.015528	0.015167	0.014248	0.027504	0.020113	0.016361	0.014568	0.015476	0.017538	0.016637	0.01359	0.031501	0.019479	0.024939	0.016187
0.016669	0.016003	0.01597	0.031527	0.020694	0.015603	0.020195	0.014839	0.020014	0.017985	0.027453	0.016784	0.030482	0.014952	0.014986	0.014752	0.017435	0.017342	0.02197	0.01503	0.016524	0.01315	0.021713	0.015252	0.014955	0.014213	0.028496	0.019968	0.017122	0.014589	0.015499	0.017835	0.017256	0.014005	0.030426	0.01993	0.025702	0.016276
0.016911	0.016159	0.016009	0.029767	0.020983	0.015565	0.020101	0.014638	0.020168	0.017806	0.026642	0.017025	0.029292	0.014897	0.015158	0.014728	0.017561	0.017741	0.021423	0.015692	0.016569	0.013008	0.021435	0.014881	0.014745	0.014191	0.028672	0.019494	0.017851	0.014583	0.015435	0.01821	0.017947	0.014491	0.027834	0.020195	0.025898	0.016363
0.016899	0.016284	0.015945	0.027474	0.020801	0.015491	0.019747	0.014478	0.020103	0.017422	0.025418	0.017136	0.027164	0.014788	0.015246	0.014633	0.017511	0.018084	0.020601	0.016329	0.016533	0.012826	0.020753	0.014488	0.014434	0.014182	0.02804	0.018771	0.018526	0.014566	0.015332	0.018528	0.018477	0.01501	0.024991	0.020183	0.025609	0.01643
0.016745	0.016266	0.015803	0.025031	0.020249	0.015345	0.019232	0.014258	0.019622	0.016979	0.023935	0.017088	0.024182	0.014723	0.015167	0.01446	0.017301	0.018308	0.01968	0.016992	0.016481	0.012701	0.019659	0.014025	0.014164	0.014133	0.026637	0.01784	0.019152	0.014525	0.015159	0.018887	0.018832	0.015601	0.021556	0.01999	0.024791	0.016404
0.016479	0.016144	0.015565	0.022283	0.019335	0.015067	0.018467	0.014031	0.018814	0.016389	0.021998	0.016814	0.021017	0.014624	0.014977	0.014222	0.016979	0.018353	0.01858	0.017388	0.016267	0.01259	0.018262	0.013594	0.013936	0.014124	0.024122	0.016845	0.019665	0.014567	0.014938	0.019105	0.018974	0.016238	0.017806	0.019624	0.023221	0.016334
0.016058	0.015924	0.015195	0.019398	0.017779	0.014765	0.017451	0.013812	0.01753	0.015703	0.019712	0.016412	0.018394	0.014476	0.014751	0.014065	0.016532	0.018187	0.017392	0.017511	0.01598	0.012473	0.016704	0.013156	0.013762	0.014163	0.02074	0.015919	0.020047	0.014555	0.014681	0.019217	0.019086	0.01688	0.015576	0.018973	0.019806	0.016213
0.015459	0.015633	0.014691	0.016764	0.015933	0.01447	0.016426	0.013592	0.016234	0.015003	0.017432	0.015923	0.016641	0.014307	0.014362	0.014065	0.015889	0.017841	0.016315	0.017395	0.015589	0.012377	0.015336	0.012746	0.013638	0.014171	0.017559	0.014929	0.020281	0.014541	0.01437	0.019168	0.019039	0.017511	0.014306	0.018266	0.016266	0.016028
0.014534	0.015213	0.014296	0.01497	0.014609	0.014167	0.015613	0.013374	0.015203	0.014402	0.015783	0.01546	0.015381	0.014106	0.013857	0.014088	0.015182	0.017193	0.01541	0.017051	0.01514	0.012248	0.014436	0.012403	0.013578	0.014164	0.01555	0.014162	0.020267	0.014567	0.014032	0.019021	0.018811	0.018083	0.013393	0.017541	0.014618	0.015719
0.013831	0.014879	0.014063	0.013982	0.013796	0.013923	0.014953	0.013189	0.01449	0.013879	0.014726	0.014982	0.014452	0.0139	0.01347	0.014124	0.014701	0.016465	0.014667	0.016608	0.014859	0.012165	0.013853	0.01208	0.013566	0.014271	0.014259	0.013726	0.020094	0.014585	0.013748	0.018778	0.018545	0.018476	0.012881	0.016925	0.013851	0.015394
0.013366	0.01459	0.013944	0.013358	0.013268	0.013631	0.014437	0.013044	0.014002	0.01343	0.013862	0.014516	0.013706	0.013666	0.013224	0.014167	0.014612	0.015777	0.014209	0.016057	0.014713	0.012189	0.013434	0.011773	0.013544	0.014457	0.013541	0.013603	0.019771	0.01463	0.01354	0.01844	0.018299	0.018766	0.012752	0.016313	0.013562	0.015068
0.013006	0.014197	0.013797	0.012934	0.012887	0.013355	0.013956	0.012892	0.013557	0.013061	0.013127	0.014046	0.013022	0.013338	0.012925	0.014152	0.014325	0.014996	0.013553	0.015393	0.014498	0.012033	0.013175	0.011506	0.013432	0.014642	0.013021	0.013671	0.019281	0.014689	0.013357	0.0179	0.018023	0.018849	0.012817	0.015749	0.013154	0.014677
0.012596	0.013802	0.013595	0.012436	0.012457	0.013026	0.013401	0.012646	0.013157	0.012589	0.012406	0.01353	0.012368	0.012871	0.012608	0.01396	0.013936	0.014201	0.012879	0.01468	0.014188	0.011755	0.012794	0.011165	0.013194	0.014578	0.012508	0.013504	0.018496	0.014549	0.013102	0.017007	0.017482	0.018455	0.012658	0.015015	0.012711	0.014233
0.01233	0.013584	0.013557	0.012077	0.012212	0.012801	0.012948	0.012541	0.01301	0.012264	0.011877	0.013177	0.011932	0.012468	0.012389	0.013855	0.013698	0.013642	0.012458	0.014333	0.013965	0.01156	0.012452	0.010912	0.012977	0.014567	0.01213	0.013395	0.017779	0.014504	0.012825	0.016243	0.017094	0.018043	0.01256	0.014503	0.012389	0.013793
0.012115	0.013386	0.013572	0.011825	0.012	0.012616	0.012526	0.012516	0.012929	0.012023	0.011419	0.012875	0.011548	0.012041	0.01214	0.01372	0.013443	0.013118	0.011996	0.014064	0.013808	0.011368	0.012082	0.010649	0.012698	0.014437	0.011803	0.013247	0.016998	0.01437	0.012565	0.01541	0.01657	0.017501	0.012479	0.013994	0.012136	0.013366
0.01194	0.013206	0.013561	0.011608	0.011764	0.012459	0.012132	0.012451	0.012882	0.01187	0.011004	0.012631	0.011189	0.011647	0.011934	0.013591	0.013232	0.012623	0.01161	0.013908	0.0136	0.011205	0.011777	0.010408	0.012405	0.014309	0.011602	0.013163	0.016173	0.014173	0.012332	0.014584	0.016029	0.016824	0.012468	0.013515	0.011847	0.012945
0.01176	0.012943	0.013543	0.011323	0.011542	0.012259	0.011734	0.012349	0.012852	0.011653	0.010631	0.012384	0.010758	0.011214	0.011737	0.013409	0.012975	0.012213	0.011227	0.013768	0.013343	0.011054	0.011418	0.010157	0.012088	0.014079	0.011399	0.012983	0.015379	0.013927	0.012096	0.013771	0.015493	0.016184	0.012442	0.013063	0.011551	0.012589
0.011607	0.012682	0.013427	0.010953	0.011299	0.012066	0.011352	0.012199	0.012724	0.011436	0.010289	0.012172	0.010375	0.010742	0.011334	0.013216	0.012352	0.011666	0.010634	0.013531	0.012985	0.010733	0.010999	0.0098155	0.011652	0.0137	0.011139	0.012724	0.01452	0.013653	0.011788	0.012915	0.0147	0.01558	0.012325	0.01255	0.011066	0.012177
0.011528	0.012387	0.013316	0.010591	0.011106	0.011855	0.011001	0.01204	0.012664	0.011199	0.0099648	0.01194	0.01	0.010279	0.011026	0.013006	0.01194	0.011271	0.01026	0.013381	0.012633	0.010517	0.010533	0.0095889	0.011299	0.013261	0.010899	0.012367	0.013719	0.01329	0.011455	0.012155	0.013986	0.014899	0.011974	0.012074	0.010826	0.011786
0.011494	0.012209	0.013371	0.010337	0.010999	0.011744	0.010741	0.011905	0.012702	0.011103	0.0097924	0.011837	0.0097577	0.010027	0.01086	0.012886	0.011722	0.011062	0.010048	0.013401	0.012423	0.010438	0.010133	0.0094193	0.011081	0.012859	0.010789	0.011942	0.01317	0.012944	0.011119	0.011559	0.013396	0.014362	0.011534	0.011765	0.010857	0.011486
0.011454	0.011963	0.013237	0.0099795	0.010825	0.011536	0.010432	0.011712	0.01254	0.010939	0.0095913	0.011691	0.0093835	0.0096935	0.010722	0.012697	0.011485	0.010837	0.0097861	0.013218	0.012139	0.010333	0.0098194	0.009253	0.010875	0.012453	0.010707	0.011672	0.012636	0.012649	0.01085	0.011032	0.012831	0.013891	0.01124	0.011418	0.010858	0.011233
0.011331	0.011607	0.012984	0.0095406	0.010509	0.011284	0.010077	0.011442	0.012299	0.010728	0.0092757	0.011417	0.0089036	0.0093325	0.010555	0.01248	0.011187	0.010559	0.0095147	0.012905	0.01178	0.010216	0.009507	0.0090315	0.010687	0.01201	0.010549	0.011369	0.012129	0.012284	0.01062	0.010551	0.012265	0.013314	0.010905	0.011019	0.010829	0.010945
0.011203	0.011276	0.012648	0.0090699	0.010215	0.010982	0.0097136	0.011135	0.01197	0.010467	0.0089623	0.011129	0.0084562	0.0090175	0.010378	0.012183	0.010884	0.010318	0.0092338	0.012566	0.011393	0.010106	0.0092169	0.0088605	0.010472	0.011651	0.01035	0.011073	0.011621	0.011958	0.010374	0.010098	0.011716	0.01283	0.010443	0.01062	0.01074	0.010656
0.011085	0.010937	0.012199	0.0086189	0.0099051	0.010714	0.009375	0.010839	0.011582	0.010177	0.0086257	0.010801	0.0080094	0.0086687	0.010207	0.011864	0.010568	0.010109	0.0089466	0.012199	0.010992	0.0099632	0.0089333	0.0086842	0.010251	0.011255	0.010081	0.010734	0.01117	0.01167	0.010139	0.0096915	0.011228	0.012384	0.009966	0.010214	0.010589	0.010383
0.010973	0.010632	0.011792	0.0082094	0.0095894	0.010421	0.0090541	0.010584	0.011218	0.0099553	0.0083469	0.010484	0.0076189	0.0083891	0.010038	0.011569	0.010256	0.0098905	0.0086746	0.01183	0.01063	0.0097852	0.0086233	0.008509	0.010053	0.010873	0.0097882	0.010392	0.010769	0.01135	0.009887	0.0093272	0.010716	0.011962	0.0094491	0.0098738	0.01042	0.010132
0.010844	0.010335	0.011418	0.0078427	0.0093165	0.010168	0.0087627	0.010336	0.010845	0.0097521	0.0080874	0.010205	0.007272	0.0081405	0.0098845	0.011269	0.0099823	0.0096972	0.0084329	0.011528	0.01031	0.0096314	0.0083425	0.0083232	0.0098127	0.010519	0.0094212	0.010055	0.010371	0.011087	0.0096498	0.0090399	0.010293	0.011572	0.008934	0.0095221	0.01023	0.0098722
0.010707	0.010051	0.011037	0.0075075	0.0090371	0.0099167	0.0085	0.010118	0.010472	0.0095766	0.0078661	0.0099282	0.006981	0.0079286	0.0097312	0.010981	0.0097282	0.0095016	0.0082005	0.011224	0.0099974	0.0094953	0.0080634	0.00816	0.0095887	0.010175	0.0090396	0.0097447	0.009999	0.010845	0.009457	0.0087414	0.0098913	0.011238	0.008557	0.009177	0.010003	0.0096298
0.010586	0.0098586	0.010683	0.0072462	0.0087822	0.0097105	0.0082547	0.0099093	0.010114	0.0093572	0.0076819	0.0097149	0.0067394	0.0077206	0.00958	0.010727	0.0094633	0.0093316	0.0080294	0.010947	0.0096815	0.0093684	0.0078133	0.0080382	0.0093682	0.009875	0.0086712	0.0094017	0.0096516	0.010587	0.0092325	0.0085036	0.0095056	0.011017	0.0082561	0.0088497	0.0096963	0.0093672
0.010465	0.0096531	0.01044	0.007023	0.0086245	0.0095132	0.0080445	0.0097058	0.0097787	0.0091812	0.0075934	0.009516	0.0065999	0.0075053	0.009426	0.010462	0.0091936	0.0091449	0.0078476	0.010706	0.0093746	0.0092391	0.0075604	0.0078763	0.0091431	0.009596	0.0083004	0.009079	0.0092779	0.01031	0.0090201	0.0082564	0.0091387	0.010764	0.0080123	0.008522	0.0093869	0.0091238
0.010357	0.0095272	0.010289	0.006909	0.0085569	0.0093725	0.0079177	0.009567	0.0095007	0.0090674	0.0075292	0.0093299	0.006781	0.0073109	0.0092677	0.010224	0.0089116	0.0089747	0.0076684	0.010459	0.0090988	0.0090937	0.0073291	0.007745	0.0089319	0.0093272	0.0080068	0.0087597	0.0089366	0.010054	0.0088082	0.0080367	0.0087858	0.010527	0.0077939	0.0082347	0.0091043	0.0089199
0.010183	0.0094218	0.010136	0.0068653	0.0085	0.00927	0.0078262	0.0094461	0.0092749	0.0089737	0.0074791	0.0092175	0.0071944	0.007174	0.0090993	0.010004	0.0086614	0.0087937	0.0074842	0.010257	0.0088442	0.008967	0.0070979	0.0076057	0.0087243	0.009078	0.0077499	0.0084662	0.0086227	0.0097992	0.0086208	0.0078267	0.0084842	0.010312	0.007593	0.0079653	0.0088631	0.0087199
0.0099725	0.0092102	0.0099459	0.0067494	0.0083742	0.0090999	0.0076478	0.009299	0.009034	0.0087972	0.0073726	0.0090272	0.0071336	0.0070581	0.008942	0.0097787	0.0084102	0.0086285	0.0073223	0.010019	0.00861	0.0088745	0.0068913	0.0074948	0.0085174	0.0088741	0.0075434	0.0081817	0.0083099	0.0095546	0.0084274	0.0076409	0.008212	0.010105	0.0074173	0.0077073	0.0086754	0.0085086
0.009791	0.0090506	0.0097082	0.0066333	0.0082885	0.009013	0.0074908	0.009152	0.0088059	0.0086147	0.0072417	0.0088312	0.0070204	0.0069197	0.0088008	0.0095706	0.008172	0.0084715	0.0071428	0.0097788	0.0083203	0.0087637	0.0067027	0.0073753	0.0082973	0.0086755	0.007341	0.0078858	0.0080252	0.0093302	0.0082485	0.0074625	0.0079367	0.0098743	0.0072657	0.0074666	0.0085151	0.008299
0.0095778	0.0088416	0.0094862	0.0065284	0.0082144	0.0088846	0.0072879	0.0090229	0.0085905	0.0084428	0.0070832	0.0086239	0.0069008	0.006769	0.0086436	0.0093514	0.0079353	0.0083155	0.006969	0.0095555	0.0080789	0.0086603	0.0065352	0.0072368	0.0081114	0.0084914	0.0071621	0.007604	0.0077395	0.0091191	0.008086	0.0073038	0.007667	0.0095815	0.0071279	0.0072655	0.0083515	0.0081028
0.0093745	0.0086633	0.009253	0.0063703	0.0081189	0.0087486	0.0071067	0.0088437	0.0083584	0.0082583	0.0069028	0.0083706	0.0067725	0.0066415	0.0084825	0.0091069	0.0077472	0.0081825	0.006779	0.0093159	0.0078198	0.0085838	0.0063506	0.0071266	0.0079208	0.0082955	0.0069837	0.0073527	0.0074533	0.0088856	0.0078953	0.0071527	0.007442	0.0092682	0.0069797	0.0070441	0.0081876	0.0079131
0.0091275	0.008417	0.0089803	0.0062236	0.0079725	0.0086103	0.0069241	0.0086893	0.0081186	0.0080873	0.0066934	0.008099	0.0065987	0.0065293	0.0083309	0.008892	0.0075291	0.0080284	0.0065712	0.0090994	0.0075841	0.0085092	0.0061953	0.0069973	0.007753	0.0081151	0.0067909	0.0071296	0.0071832	0.0086762	0.0077337	0.0070155	0.0072188	0.0089343	0.0068673	0.0068874	0.0080207	0.0077402
0.0088508	0.0081858	0.0086161	0.0060516	0.0077307	0.0084381	0.0066819	0.0084605	0.007854	0.00785	0.0064558	0.0078641	0.0062878	0.0064174	0.0081672	0.0086865	0.007341	0.0078814	0.0063856	0.008891	0.0073455	0.0084289	0.0060622	0.0068885	0.0075769	0.007923	0.0066378	0.0069137	0.0069305	0.0084581	0.0075857	0.006883	0.0070081	0.0085692	0.0067403	0.0067051	0.0078186	0.0075579
0.0085892	0.0078484	0.0081808	0.0057156	0.0074627	0.0082361	0.0063461	0.0082212	0.0075721	0.0075269	0.0062074	0.0075277	0.0054355	0.0063052	0.0079966	0.008462	0.0071527	0.0077386	0.0061841	0.0086723	0.007137	0.00834	0.0059178	0.006745	0.0074039	0.0077383	0.0064775	0.0066824	0.0066802	0.0082772	0.0074006	0.0067428	0.0068112	0.0081901	0.0066096	0.0065311	0.0076192	0.0073813
0.0083927	0.0076267	0.0078958	0.0055104	0.0072691	0.0080683	0.0061374	0.0080273	0.0073468	0.0073354	0.0060164	0.0072863	0.0050697	0.0061922	0.0078705	0.008229	0.006961	0.0075921	0.0060085	0.0084467	0.0069234	0.0082326	0.0057753	0.0066313	0.0072222	0.0075272	0.0062979	0.0064735	0.0064267	0.0080773	0.0072141	0.0066122	0.0066174	0.0077957	0.0064699	0.0063632	0.0074115	0.0071958
0.0082299	0.007412	0.0076492	0.0053614	0.0070598	0.0079116	0.0059464	0.0078459	0.0071247	0.0071628	0.0058822	0.0070835	0.004889	0.0060713	0.0077291	0.0080143	0.0068017	0.0074234	0.0058342	0.0082484	0.0067136	0.0081241	0.0056306	0.0064802	0.0070441	0.007334	0.006125	0.0062833	0.0061922	0.007884	0.0070515	0.0064648	0.0064201	0.0073888	0.0063079	0.0062039	0.0072028	0.0070461
0.0080393	0.0072171	0.007425	0.0052064	0.0068757	0.0077015	0.0057591	0.0076289	0.0069026	0.0069824	0.0057791	0.0069125	0.0047155	0.0059701	0.0075596	0.0078074	0.00663	0.0072598	0.0056688	0.0080308	0.0065398	0.0080746	0.0055163	0.0063495	0.0068834	0.0071505	0.0059789	0.0060897	0.0059541	0.0076722	0.0069086	0.0063321	0.00626	0.0070474	0.0061249	0.0060456	0.0070287	0.0068925
0.0078652	0.0070223	0.0071832	0.0050426	0.006676	0.007558	0.0055864	0.0074216	0.0066644	0.00679	0.0056782	0.006729	0.0045461	0.0058659	0.0074176	0.0075968	0.0064593	0.007105	0.0055018	0.0078258	0.0063657	0.0080355	0.0054036	0.0062145	0.0067383	0.0069826	0.0058486	0.0059213	0.0057585	0.0074801	0.0067654	0.0062085	0.0060892	0.0067317	0.0059585	0.0058816	0.0068513	0.0067457
0.0077043	0.006842	0.0069689	0.0049031	0.0064769	0.0074122	0.0054314	0.0072487	0.0064725	0.0066179	0.0055919	0.0065776	0.0043888	0.0057564	0.0072585	0.0073972	0.0063087	0.0069376	0.0053719	0.0076229	0.0062175	0.0079926	0.0053018	0.0060817	0.0065762	0.0068084	0.0057135	0.005751	0.0055475	0.0073031	0.0066162	0.0060677	0.0059351	0.006453	0.005766	0.0057437	0.0066867	0.0066033
0.0075341	0.0066498	0.0067877	0.0047912	0.0063163	0.0072938	0.0052949	0.0070575	0.0063158	0.0064478	0.0055028	0.006417	0.0042549	0.0056463	0.0071118	0.0072425	0.0061687	0.0067862	0.0052433	0.0074425	0.0060728	0.0079152	0.0051988	0.0059298	0.0064563	0.0066337	0.0055818	0.0055981	0.0053664	0.0071372	0.006489	0.0059284	0.0057923	0.00619	0.0055889	0.0056024	0.006541	0.0064501
0.007385	0.0064784	0.0066049	0.0046809	0.0061589	0.0071674	0.0051738	0.0068857	0.006121	0.0063015	0.0054223	0.0062654	0.0041209	0.0055401	0.0069758	0.0070568	0.0060276	0.0066571	0.0051367	0.0072365	0.0059224	0.007814	0.0050996	0.0057812	0.006338	0.006485	0.00547	0.0054588	0.0051975	0.0069615	0.0063619	0.0058251	0.0056426	0.0059675	0.0054322	0.0054894	0.0064048	0.0063098
0.0072146	0.0063302	0.0064239	0.0045862	0.0060203	0.0070385	0.0050465	0.0067044	0.0059323	0.0061607	0.0053507	0.0061099	0.003996	0.0054465	0.0068405	0.0069118	0.0059195	0.0065134	0.0050262	0.0070822	0.0057731	0.0077224	0.0050304	0.005665	0.0061963	0.0063195	0.0053549	0.0053389	0.0050578	0.0068145	0.0062479	0.0057268	0.0055089	0.0057694	0.0052791	0.005388	0.006287	0.0061876
0.0070223	0.0061808	0.0062433	0.0044896	0.0059117	0.0069334	0.004921	0.0065373	0.0057482	0.0060395	0.0052871	0.0059904	0.0038878	0.0053544	0.0066999	0.006763	0.0058055	0.0063913	0.0049175	0.0069515	0.0056518	0.0076519	0.0049444	0.0055454	0.0060912	0.0061897	0.0052661	0.0052306	0.0049243	0.0066837	0.0061398	0.0056205	0.0053978	0.0056034	0.0051505	0.0052818	0.0061831	0.0060686
0.0068391	0.0060675	0.0060801	0.0044027	0.0057742	0.0068344	0.0048197	0.0063741	0.0055982	0.005907	0.0052135	0.0058763	0.0037976	0.0052847	0.0065856	0.006626	0.005696	0.0062764	0.004827	0.0068118	0.0055356	0.0075566	0.0048664	0.0054309	0.0059871	0.006047	0.0051754	0.0051456	0.0048016	0.0065624	0.006034	0.005536	0.0052895	0.0054386	0.0050425	0.0051785	0.0060841	0.0059491
0.0066902	0.0059552	0.0059455	0.0043328	0.0056705	0.006752	0.0047358	0.0062297	0.0054495	0.0057905	0.0051641	0.0057411	0.0036991	0.0051817	0.0064749	0.0064955	0.0055912	0.0061791	0.0047404	0.006673	0.0054232	0.0074265	0.0047804	0.0053102	0.0058776	0.0058994	0.0050589	0.0050625	0.004698	0.006421	0.0059186	0.0054647	0.0051775	0.0052748	0.0049354	0.005092	0.0059761	0.0058313
0.0065203	0.0058464	0.0058193	0.0042674	0.0055754	0.0066676	0.0046536	0.0060917	0.0053249	0.0056714	0.0051168	0.0056277	0.0036196	0.0051134	0.0063545	0.006369	0.0054804	0.0060586	0.0046594	0.0065606	0.0053215	0.0073026	0.0046906	0.0052103	0.0057695	0.0057704	0.0049576	0.0049721	0.004587	0.0062728	0.0058086	0.0053625	0.0050842	0.0051318	0.0048443	0.0050274	0.00586	0.0057274
0.006366	0.0057408	0.0056915	0.0042186	0.0054851	0.0065411	0.0045676	0.005937	0.0051921	0.0055726	0.0050644	0.0055206	0.0035414	0.0050371	0.0062645	0.0062267	0.0053728	0.0059427	0.0045825	0.0064453	0.0052008	0.007197	0.0046064	0.0050993	0.0056631	0.0056561	0.0048576	0.0048781	0.0044909	0.0061363	0.0056991	0.0052759	0.004975	0.0049914	0.0047582	0.0049324	0.0057643	0.0055949
0.0061958	0.0056282	0.0055382	0.0041589	0.0053856	0.0064217	0.0044635	0.0057907	0.0050659	0.0054627	0.0050023	0.0054025	0.0034633	0.0049632	0.0061668	0.0061035	0.0052668	0.0058418	0.004502	0.0063129	0.0050852	0.0071025	0.004516	0.0049815	0.0055471	0.0055076	0.0047458	0.0047838	0.0043942	0.005995	0.0055673	0.0051965	0.0048635	0.0048645	0.0046601	0.0048566	0.0056935	0.0054718
0.0060254	0.0055134	0.0053919	0.0040999	0.0052821	0.0062963	0.0043681	0.0056388	0.0049344	0.0053549	0.0049394	0.0052892	0.0033812	0.0048904	0.0060332	0.0059742	0.0051575	0.0057063	0.0044163	0.0061838	0.0049705	0.0070261	0.0044104	0.004864	0.0054442	0.0053602	0.0046234	0.0046913	0.0042899	0.005852	0.0054444	0.0050985	0.0047514	0.0047276	0.0045347	0.0047606	0.0056117	0.0053341
0.0058541	0.0054051	0.0052499	0.004034	0.005163	0.0061553	0.0042531	0.0054669	0.004794	0.0052115	0.0048608	0.0051663	0.0033008	0.0048062	0.0059066	0.0058284	0.0050193	0.0055595	0.0043303	0.006031	0.004867	0.0069071	0.0043035	0.004724	0.0053229	0.0052243	0.0045122	0.0045795	0.0041646	0.0056879	0.0053178	0.0049852	0.0046217	0.0045804	0.0044362	0.0046683	0.0055243	0.0052041
0.0056815	0.0052689	0.0050924	0.0039481	0.0050409	0.0059955	0.0041349	0.0053015	0.0046554	0.0050598	0.0047611	0.005046	0.003208	0.0046957	0.0057344	0.0056793	0.0048866	0.0053886	0.0042406	0.0058713	0.0047363	0.0067933	0.0041993	0.0045962	0.0051694	0.005103	0.004386	0.0044448	0.0040481	0.0055343	0.0051757	0.0048661	0.0044886	0.004426	0.0043059	0.0045672	0.0054233	0.0050588
0.0054767	0.0051224	0.0049155	0.0038398	0.0049062	0.0058092	0.0039882	0.005131	0.0044967	0.0049165	0.0046156	0.0049042	0.003113	0.0045745	0.0055617	0.0055147	0.00474	0.0052154	0.0041149	0.0057033	0.0045931	0.0066529	0.0040782	0.0044666	0.0050222	0.0049522	0.0042607	0.0042995	0.0039199	0.0053688	0.0049942	0.0047209	0.004348	0.0042841	0.0041754	0.0044343	0.0053021	0.0049019
0.0052669	0.0049505	0.0047348	0.0037108	0.0047387	0.0056241	0.0038525	0.0049371	0.004333	0.0047637	0.0044473	0.004765	0.0030083	0.0044349	0.0053764	0.005322	0.0045776	0.0050212	0.0040002	0.0055106	0.0044227	0.0064904	0.0039452	0.0043298	0.0048682	0.0047802	0.0041189	0.0041398	0.0037582	0.0051828	0.0048147	0.0045618	0.0041877	0.0041115	0.0040286	0.0042888	0.0051408	0.0047337
0.0050567	0.0047792	0.0045263	0.0035929	0.0045465	0.0054377	0.0037028	0.0047392	0.0041415	0.0045879	0.0042805	0.0045972	0.0028941	0.004269	0.0051671	0.0051361	0.0044036	0.0048307	0.003994	0.0052815	0.0042728	0.0063343	0.0038033	0.0041709	0.0047015	0.0046095	0.0039619	0.00399	0.0035956	0.0050004	0.0046294	0.0044048	0.0040317	0.0039293	0.0038631	0.0041277	0.00497	0.0045682
0.0048414	0.0045892	0.0043267	0.0034308	0.0043597	0.0052191	0.0035495	0.004541	0.0039244	0.0044035	0.0040919	0.0044241	0.0027654	0.0041066	0.0049581	0.0049211	0.0042166	0.0046164	0.0038716	0.0050241	0.0040982	0.0061187	0.0036578	0.0040168	0.0045223	0.0044286	0.0037955	0.0038181	0.0034208	0.0047979	0.0044335	0.0042244	0.0038513	0.0037406	0.0036909	0.0039516	0.0047743	0.0043847
0.0046126	0.0044011	0.0041225	0.0032506	0.0041472	0.004992	0.0033849	0.0043297	0.0037215	0.0042151	0.0038818	0.0042323	0.0026222	0.0039148	0.0047348	0.0046956	0.004024	0.0043807	0.0037077	0.0047668	0.0038922	0.0058713	0.0034951	0.0038493	0.0043153	0.0042297	0.0036055	0.003647	0.0032516	0.0045775	0.0042304	0.0040266	0.0036639	0.0035388	0.0035017	0.0037524	0.0045633	0.0041952
0.0043678	0.0041994	0.0039127	0.003068	0.0039388	0.0047579	0.0032197	0.0041071	0.0035179	0.004027	0.0036615	0.004026	0.0024808	0.0037124	0.0045285	0.0044514	0.0038114	0.004152	0.00354	0.0044998	0.0036939	0.0056174	0.0033252	0.0036822	0.0041138	0.0040289	0.0034003	0.0034631	0.0030586	0.0043497	0.0040129	0.0038091	0.0034642	0.0033261	0.0033063	0.0035586	0.004334	0.0039959
0.0041216	0.0039668	0.0037009	0.0028823	0.0037327	0.004531	0.0030499	0.0038981	0.0033181	0.0038187	0.0034468	0.0038116	0.0023337	0.0035265	0.0043166	0.0042124	0.0036057	0.0039303	0.0033452	0.0042362	0.0034796	0.0053352	0.0031524	0.0035106	0.0039114	0.0038056	0.0031796	0.0032728	0.0028804	0.0041338	0.0038084	0.0035949	0.0032642	0.0031136	0.0031025	0.0033506	0.0040802	0.0037926
0.0038898	0.0037568	0.0034797	0.0027068	0.0035068	0.0043074	0.0028866	0.0037007	0.0031146	0.0036103	0.0032194	0.0035891	0.0021895	0.0033284	0.0040817	0.0039797	0.0033968	0.0037076	0.0031451	0.0039654	0.0032744	0.0050568	0.0029685	0.0033275	0.0037075	0.0035772	0.0029517	0.0030772	0.0026933	0.0039143	0.0035944	0.0033853	0.0030538	0.0029021	0.0028944	0.0031542	0.0038301	0.0035924
State 3
Subject 1	Subject 2	Subject 3	Subject 4	Subject 5	Subject 6	Subject 7	Subject 8	Subject 9	Subject 10	Subject 11	Subject 12	Subject 13	Subject 14	Subject 15	Subject 16	Subject 17	Subject 18	Subject 19	Subject 20	Subject 21	Subject 22	Subject 23	Subject 24	Subject 25	Subject 26	Subject 27	Subject 28	Subject 29	Subject 30	Subject 31	Subject 32	Subject 33	Subject 34	Subject 35	Subject 36	Subject 37	Subject 38
0.01535	0.014238	0.014694	0.011954	0.015898	0.016683	0.016783	0.015241	0.013772	0.015839	0.014649	0.014658	0.01327	0.014209	0.015306	0.013608	0.014706	0.016346	0.01573	0.014684	0.015265	0.014306	0.018401	0.016238	0.017031	0.014798	0.014625	0.014332	0.013703	0.01542	0.016277	0.016092	0.015071	0.014795	0.013488	0.014131	0.014325	0.016494
0.015957	0.014788	0.015206	0.012404	0.016474	0.017179	0.017464	0.015901	0.014267	0.01637	0.015174	0.015173	0.01383	0.014632	0.015879	0.014161	0.015389	0.017011	0.016276	0.015242	0.015797	0.014868	0.018921	0.016997	0.017541	0.015323	0.015177	0.015041	0.014291	0.016071	0.01693	0.016586	0.015719	0.015302	0.014124	0.014615	0.01491	0.01712
0.016509	0.015249	0.015645	0.012865	0.016967	0.017605	0.018044	0.016517	0.014663	0.016824	0.015636	0.015657	0.014405	0.014985	0.016421	0.014613	0.015987	0.017547	0.016758	0.015719	0.016284	0.015372	0.019335	0.017602	0.017898	0.015769	0.015619	0.01566	0.014845	0.016564	0.017483	0.017053	0.01623	0.015641	0.014687	0.015056	0.015468	0.01766
0.016716	0.015432	0.015835	0.013034	0.017089	0.017671	0.018328	0.016741	0.014768	17	0.015787	0.015887	0.014743	0.015136	0.016728	0.014741	0.016368	0.017827	0.016979	0.015884	0.016582	0.015615	0.019436	0.017872	0.017908	0.015925	0.015795	0.016013	0.015105	0.016736	0.017665	0.017283	0.016432	0.015641	0.014953	0.015246	0.015746	0.01786
0.015973	0.014754	0.015333	0.012718	0.016304	0.016799	0.017882	0.016082	0.014212	0.016419	0.015277	0.015423	0.014601	0.014714	0.016418	0.014246	0.015962	0.01733	0.016481	0.015359	0.016339	0.015079	0.0188	0.017124	0.01715	0.015424	0.015262	0.015506	0.014688	0.015952	0.01692	0.016779	0.015799	0.014954	0.014463	0.01458	0.015283	0.017205
0.015384	0.014204	0.014922	0.012521	0.015508	0.015895	0.017276	0.015529	0.013676	0.015947	0.014754	0.014899	0.014533	0.014288	0.016052	0.013703	0.015545	0.016818	0.016079	0.014811	0.016128	0.014594	0.018233	0.016377	0.016497	0.014846	0.014681	0.015013	0.0142	0.015091	0.016168	0.016329	0.015225	0.014174	0.013955	0.01458	0.014833	0.016481
0.014983	0.013831	0.014667	0.012443	0.01489	0.015276	0.016806	0.015145	0.013262	0.015638	0.014476	0.0144	0.014675	0.013932	0.015709	0.01326	0.015338	0.01636	0.015852	0.014443	0.015919	0.014196	0.017754	0.015915	0.015906	0.014428	0.014256	0.014695	0.013784	0.014399	0.015557	0.015979	0.014769	0.01355	0.013561	0.013635	0.014455	0.015918
0.014761	0.013532	0.014481	0.012482	0.014462	0.014838	0.016443	0.014856	0.012969	0.01544	0.014405	0.013972	0.014976	0.013644	0.015389	0.012947	0.015305	0.016073	0.015736	0.014146	0.015716	0.013944	0.017361	0.015469	0.015429	0.014113	0.013989	0.014465	0.013449	0.013862	0.01503	0.015737	0.014452	0.013069	0.013357	0.013347	0.01417	0.015489
0.014646	0.013327	0.014302	0.012728	0.014183	0.014436	0.016105	0.014655	0.012776	0.015351	0.014567	0.013652	0.015507	0.013499	0.015079	0.012704	0.015298	0.015846	0.015734	0.013905	0.015595	0.013746	0.017021	0.015161	0.015097	0.013834	0.013829	0.014348	0.013204	0.01345	0.014586	0.015501	0.014233	0.012693	0.01326	0.013221	0.014033	0.015168
0.014552	0.013136	0.014168	0.013288	0.013936	0.014119	0.015854	0.014496	0.012652	0.015294	0.014913	0.013399	0.016284	0.013354	0.014767	0.012453	0.015302	0.015622	0.015814	0.013669	0.015415	0.013542	0.016741	0.014888	0.01478	0.01358	0.013819	0.014294	0.013017	0.013061	0.014196	0.015363	0.014049	0.012365	0.013332	0.013183	0.013879	0.014834
0.014404	0.012973	0.014057	0.014379	0.013738	0.013818	0.015709	0.014292	0.012557	0.015246	0.015259	0.013171	0.017293	0.01334	0.014528	0.012257	0.015292	0.015465	0.016023	0.013415	0.01522	0.013365	0.016507	0.014741	0.014576	0.013423	0.013901	0.014293	0.01295	0.012825	0.013867	0.015287	0.01398	0.012156	0.013657	0.01323	0.013807	0.014501
0.014263	0.012866	0.014019	0.015995	0.013584	0.013518	0.015606	0.014157	0.012594	0.015214	0.01566	0.01302	0.018833	0.013322	0.014174	0.012127	0.015315	0.015299	0.016233	0.013203	0.014965	0.013189	0.016307	0.014729	0.014371	0.013332	0.014171	0.014295	0.012961	0.01264	0.013621	0.01517	0.014006	0.012041	0.014288	0.013466	0.013732	0.014293
0.01415	0.012775	0.013952	0.017685	0.013478	0.013345	0.015606	0.014019	0.012723	0.015245	0.016045	0.012968	0.021085	0.013269	0.013895	0.012061	0.015277	0.015122	0.016464	0.013028	0.01475	0.012947	0.016216	0.014525	0.014166	0.013231	0.014664	0.014357	0.013089	0.012553	0.013429	0.015067	0.014105	0.011964	0.015026	0.01377	0.013716	0.014086
0.014016	0.012687	0.014018	0.019279	0.013416	0.013185	0.015638	0.013958	0.012966	0.015257	0.016309	0.012953	0.023299	0.013223	0.013618	0.011989	0.01538	0.014987	0.016716	0.012858	0.014566	0.012791	0.016107	0.014341	0.014004	0.013121	0.015108	0.014458	0.01324	0.01255	0.013297	0.014953	0.014242	0.011967	0.015955	0.014141	0.013822	0.013984
0.013881	0.012647	0.014383	0.020791	0.013395	0.012996	0.01589	0.013919	0.013275	0.015283	0.016364	0.013069	0.024533	0.01316	0.013384	0.011921	0.015483	0.014901	0.01696	0.012702	0.014409	0.012583	0.016037	0.014116	0.013807	0.013014	0.015604	0.01463	0.013533	0.01255	0.013188	0.014916	0.014524	0.011967	0.016961	0.014549	0.014155	0.013895
0.013693	0.012689	0.014886	0.022011	0.013433	0.01282	0.016083	0.013963	0.01357	0.015275	0.01629	0.013212	0.025104	0.013088	0.013186	0.011846	0.015832	0.014839	0.016952	0.012539	0.014255	0.01236	0.015934	0.013901	0.013664	0.012876	0.01613	0.014708	0.013836	0.012563	0.013128	0.014813	0.014927	0.012079	0.017699	0.014961	0.014555	0.013862
0.013524	0.012727	0.015009	0.022671	0.013501	0.012654	0.016208	0.013977	0.013797	0.015212	0.015976	0.01337	0.025104	0.013001	0.012996	0.011807	0.016529	0.014754	0.016816	0.012473	0.014148	0.012171	0.015856	0.013664	0.013464	0.012761	0.016611	0.014755	0.014152	0.012571	0.013078	0.014727	0.015515	0.012186	0.018049	0.015307	0.014848	0.013821
0.013331	0.012837	0.014906	0.022577	0.013491	0.012507	0.016136	0.013991	0.013901	0.015084	0.015576	0.013494	0.024459	0.01289	0.012829	0.011798	0.017331	0.014683	0.016502	0.012448	0.014071	0.012024	0.015651	0.013348	0.013246	0.012607	0.016914	0.014667	0.014459	0.012611	0.013012	0.014627	0.016085	0.012342	0.018039	0.015622	0.015025	0.013795
0.013174	0.012938	0.014727	0.021592	0.013448	0.01232	0.015881	0.013968	0.013901	0.01493	0.01509	0.013578	0.023351	0.012756	0.012667	0.011779	0.017598	0.014583	0.016076	0.012404	0.013976	0.011852	0.015365	0.012885	0.013246	0.012487	0.016898	0.014528	0.014735	0.012631	0.012881	0.014502	0.016406	0.01246	0.017637	0.015863	0.015069	0.013844
0.013018	0.013022	0.014438	0.02022	0.013317	0.012182	0.015498	0.013857	0.013719	0.014663	0.014534	0.013579	0.021555	0.012651	0.012567	0.01178	0.01757	0.014418	0.015522	0.012362	0.013862	0.011709	0.015017	0.012413	0.012781	0.012366	0.016586	0.014295	0.015028	0.012647	0.012745	0.014389	0.016556	0.012574	0.01699	0.015948	0.015071	0.013828
0.01283	0.013036	0.014071	0.01862	0.013112	0.012025	0.01505	0.013674	0.013438	0.014349	0.014046	0.01354	0.018967	0.012552	0.012452	0.011781	0.017302	0.014218	0.01496	0.012313	0.013744	0.011629	0.014578	0.012028	0.012594	0.012281	0.0161	0.013982	0.015281	0.012652	0.012561	0.014307	0.01659	0.012726	0.016119	0.015959	0.0149	0.013812
0.012673	0.013041	0.013571	0.017083	0.012907	0.011918	0.014451	0.013385	0.013064	0.013951	0.013651	0.013456	0.016769	0.012472	0.012382	0.011803	0.016908	0.01406	0.014288	0.012226	0.013616	0.011526	0.014126	0.011683	0.012397	0.012254	0.015548	0.013644	0.015482	0.012646	0.012411	0.014203	0.016426	0.012866	0.015062	0.015919	0.014582	0.013701
0.012535	0.013005	0.012681	0.015591	0.012663	0.011771	0.013741	0.013017	0.012687	0.013481	0.013268	0.013321	0.015408	0.012414	0.012287	0.011864	0.016379	0.01382	0.013705	0.012174	0.01348	0.011426	0.013644	0.011375	0.012223	0.012277	0.014903	0.013344	0.015709	0.012689	0.012276	0.014135	0.016181	0.013002	0.013991	0.015793	0.014098	0.01358
0.012418	0.012892	0.011967	0.014316	0.012367	0.011629	0.013115	0.012626	0.012368	0.01303	0.012883	0.013197	0.014368	0.012316	0.012182	0.01194	0.015557	0.013472	0.01328	0.012084	0.013339	0.011341	0.013218	0.011115	0.01211	0.012315	0.014171	0.013045	0.015964	0.012792	0.012095	0.01409	0.015758	0.013109	0.013137	0.015623	0.013592	0.013463
0.012293	0.012761	0.011647	0.01338	0.012082	0.011528	0.012688	0.012247	0.012132	0.012635	0.012504	0.013059	0.013636	0.012181	0.012078	0.012077	0.014305	0.013151	0.012929	0.011964	0.013232	0.011277	0.012831	0.010871	0.012043	0.012385	0.013543	0.012836	0.01614	0.012875	0.011928	0.014101	0.015239	0.013195	0.012552	0.01541	0.013213	0.013293
0.012176	0.012563	0.011436	0.012728	0.011839	0.011429	0.012389	0.011902	0.01201	0.012261	0.012184	0.012917	0.01305	0.012037	0.012079	0.012233	0.013489	0.012895	0.012717	0.011852	0.013165	0.011279	0.012576	0.010759	0.012027	0.012544	0.013109	0.012783	0.016403	0.012991	0.011882	0.014117	0.014853	0.013301	0.012175	0.015178	0.013035	0.013179
0.012062	0.01235	0.011338	0.012277	0.011661	0.011363	0.012152	0.011641	0.011956	0.011931	0.01185	0.012807	0.012562	0.0119	0.012164	0.012365	0.013369	0.012806	0.012622	0.011775	0.013174	0.01135	0.012438	0.01076	0.012104	0.012798	0.0129	0.012929	0.01669	0.013179	0.011942	0.014231	0.014796	0.013382	0.012138	0.015007	0.012962	0.013129
0.011917	0.012106	0.011219	0.011852	0.011503	0.011271	0.011937	0.011421	0.011948	0.011661	0.01149	0.012658	0.012068	0.011658	0.01212	0.012561	0.013104	0.012591	0.012353	0.011679	0.013151	0.011276	0.012348	0.010636	0.01216	0.013079	0.01275	0.01342	0.016756	0.013593	0.012073	0.014299	0.014787	0.013563	0.012223	0.014764	0.012709	0.012996
0.011678	0.011828	0.011113	0.011449	0.011268	0.011095	0.011663	0.011143	0.011904	0.011308	0.011053	0.01241	0.011598	0.011311	0.011964	0.012616	0.012837	0.012265	0.01201	0.011563	0.013035	0.011064	0.012078	0.010386	0.012103	0.013211	0.012505	0.013526	0.01659	0.013639	0.012022	0.014154	0.014648	0.013532	0.012058	0.014347	0.012415	0.012693
0.011562	0.011688	0.011174	0.011219	0.011205	0.01099	0.011505	0.011118	0.012113	0.01116	0.010737	0.012271	0.011321	0.011051	0.011837	0.012774	0.012694	0.012007	0.011752	0.011589	0.013052	0.010951	0.011847	0.010263	0.012147	0.013364	0.012367	0.013712	0.016461	0.013747	0.012016	0.014047	0.01456	0.013577	0.011927	0.014089	0.01226	0.012486
0.0115	0.011601	0.011265	0.011019	0.011156	0.011001	0.011364	0.011135	0.012399	0.011067	0.010479	0.012158	0.011097	0.010805	0.011739	0.012883	0.012546	0.011748	0.011512	0.011594	0.013102	0.010894	0.011615	0.010135	0.012175	0.013486	0.012177	0.013796	0.016111	0.01376	0.011973	0.013835	0.014432	0.013563	0.011827	0.013828	0.012057	0.012259
0.011442	0.011641	0.011398	0.010826	0.011119	0.010997	0.011203	0.011193	0.01275	0.011013	0.010211	0.012081	0.010851	0.010542	0.011662	0.012943	0.01241	0.011535	0.011292	0.011688	0.013107	0.010814	0.011361	0.010019	0.012187	0.013541	0.011993	0.013888	0.015708	0.013676	0.011929	0.013548	0.014244	0.013539	0.011766	0.013598	0.011929	0.01204
0.011365	0.011605	0.011546	0.010623	0.011048	0.010951	0.011039	0.011256	0.01306	0.010921	0.0099447	0.012001	0.010599	0.010273	0.011561	0.013023	0.012256	0.011322	0.011107	0.01179	0.013157	0.010738	0.011116	0.0098859	0.012162	0.013569	0.011842	0.013919	0.015207	0.013575	0.011876	0.013191	0.013985	0.013492	0.011676	0.013322	0.011746	0.011824
0.011262	0.011623	0.011721	0.010441	0.010968	0.010896	0.010817	0.011294	0.013325	0.010867	0.00967	0.011894	0.010322	0.0099833	0.01125	0.012971	0.011671	0.010977	0.010725	0.011826	0.013057	0.010461	0.010772	0.0095642	0.012026	0.013403	0.011543	0.013874	0.014531	0.013361	0.011721	0.01269	0.013592	0.013391	0.011416	0.012958	0.011423	0.011467
0.011188	0.01167	0.011912	0.010204	0.010803	0.010813	0.010614	0.011326	0.013549	0.010735	0.0094442	0.011749	0.010029	0.0097348	0.011039	0.012899	0.011344	0.010744	0.010531	0.011882	0.012967	0.010292	0.010372	0.0093734	0.011902	0.013157	0.011171	0.01352	0.013906	0.013037	0.011491	0.012183	0.013174	0.013243	0.011031	0.012534	0.011281	0.011174
0.011285	0.011867	0.012174	0.010078	0.010796	0.010892	0.010473	0.011477	0.013803	0.010762	0.0092857	0.011743	0.0098051	0.0095987	0.010919	0.012873	0.011209	0.010633	0.010442	0.012009	0.012928	0.010282	0.010023	0.0093682	0.011865	0.012919	0.0109	0.01301	0.013363	0.012638	0.011188	0.011694	0.012731	0.012985	0.010669	0.012285	0.011272	0.010909
0.011257	0.011901	0.012374	0.009828	0.010677	0.010847	0.010237	0.011501	0.013783	0.010738	0.0091114	0.011651	0.0094935	0.0093814	0.010866	0.012728	0.011038	0.010516	0.010331	0.012032	0.012733	0.010245	0.0097924	0.0093261	0.011781	0.012716	0.010702	0.012769	0.012874	0.012368	0.011026	0.011251	0.012365	0.012796	0.010509	0.011927	0.011205	0.0107
0.011162	0.011821	0.012429	0.0094647	0.010447	0.010707	0.0099484	0.011433	0.013591	0.010612	0.0088313	0.011477	0.009066	0.0091403	0.010742	0.012531	0.010828	0.010403	0.010148	0.012023	0.012414	0.010165	0.009547	0.0092362	0.011684	0.012453	0.010445	0.012419	0.012312	0.012063	0.010808	0.010819	0.011971	0.012565	0.010266	0.011521	0.011066	0.010501
0.011162	0.011617	0.012409	0.0090965	0.010196	0.010528	0.0096214	0.011311	0.013224	0.010432	0.0085545	0.011289	0.0086522	0.0089001	0.010658	0.012261	0.010658	0.01027	0.0099813	0.011952	0.012081	0.010083	0.0092903	0.0091492	0.011549	0.012205	0.010204	0.012081	0.01184	0.011796	0.01061	0.010437	0.011551	0.012392	0.01	0.011095	0.010927	0.010268
0.010843	0.011374	0.012329	0.0087509	0.0099593	0.010355	0.0092985	0.01115	0.012739	0.010265	0.0083159	0.011038	0.0082461	0.0086867	0.010548	0.011986	0.010387	0.010109	0.0097709	0.011835	0.011679	0.0099623	0.0090386	0.0090477	0.011369	0.011911	0.0099768	0.01171	0.011369	0.01152	0.010377	0.010063	0.011147	0.012178	0.0097037	0.010643	0.010804	0.010032
0.010737	0.011142	0.012219	0.0084377	0.0097482	0.010212	0.0089891	0.011015	0.012241	0.010102	0.0080953	0.010816	0.0078844	0.0084937	0.010425	0.011663	0.010167	0.0099465	0.0095519	0.011665	0.011234	0.0098334	0.0087849	0.0089472	0.011141	0.011649	0.0097285	0.011263	0.010933	0.011246	0.01012	0.0097066	0.010747	0.011975	0.0094072	0.010189	0.010702	0.0098017
0.010622	0.010855	0.012037	0.008118	0.0095665	0.010086	0.0087078	0.010906	0.011747	0.0099677	0.0079109	0.010609	0.007555	0.008322	0.010303	0.011425	0.0099285	0.0097504	0.0093159	0.011493	0.010798	0.009742	0.0085313	0.0088308	0.01091	0.011355	0.0095017	0.010875	0.010508	0.010982	0.0099273	0.0093895	0.010335	0.011754	0.0091114	0.0097912	0.010548	0.0095773
0.010488	0.010556	0.011774	0.0078346	0.0094634	0.0099491	0.0084283	0.0108	0.011248	0.0097943	0.0077595	0.010404	0.0072782	0.0081414	0.010174	0.011141	0.009718	0.0095805	0.0091286	0.011289	0.01038	0.0096455	0.0082904	0.0087265	0.01063	0.011048	0.0092799	0.010452	0.010157	0.010711	0.009717	0.009071	0.0099682	0.011577	0.0088212	0.0094418	0.010398	0.0093966
0.010374	0.010282	0.011461	0.0076034	0.0093153	0.0097721	0.0081648	0.010665	0.010802	0.0095686	0.0075939	0.010255	0.0070529	0.0079866	0.010066	0.010862	0.0095033	0.0094141	0.0089133	0.011082	0.010003	0.0095696	0.0080396	0.0086165	0.010348	0.010756	0.0090453	0.010054	0.0097814	0.010413	0.0094882	0.0087934	0.0095864	0.011381	0.0085345	0.0091132	0.010251	0.0092159
0.010351	0.010038	0.011199	0.0074225	0.009251	0.0097165	0.0079746	0.010563	0.010387	0.0094338	0.0075861	0.010102	0.0069121	0.0078315	0.0098899	0.010636	0.0092264	0.0092254	0.008679	0.01087	0.0096812	0.0094685	0.007783	0.0085046	0.010041	0.010499	0.0088006	0.0096538	0.0094172	0.010154	0.0092876	0.0085382	0.0092551	0.011194	0.0082582	0.0087875	0.010043	0.0089904
0.010281	0.0098733	0.01108	0.0073288	0.0092797	0.0096468	0.0078592	0.010496	0.010063	0.0093561	0.007553	0.0099322	0.0070253	0.0076814	0.0097327	0.010431	0.0089603	0.009052	0.0084377	0.010669	0.0093333	0.0093562	0.0075701	0.008391	0.0096916	0.01024	0.0085604	0.009242	0.0090704	0.0099128	0.0090525	0.0083094	0.0088729	0.01098	0.008014	0.0084751	0.0098468	0.0087907
0.010188	0.0097933	0.010906	0.0072844	0.0092695	0.0095788	0.0078249	0.010478	0.0097663	0.009323	0.0074993	0.0098209	0.0073157	0.0075407	0.0095559	0.010183	0.008643	0.0088924	0.0082078	0.010482	0.0090368	0.0092657	0.0073585	0.0082673	0.0093957	0.010007	0.0083022	0.0088917	0.0087427	0.009647	0.0088478	0.0080929	0.0085365	0.010795	0.0078075	0.0081805	0.00958	0.0086177
0.010069	0.0095803	0.010628	0.0071513	0.0091804	0.0094669	0.0076699	0.010356	0.0094977	0.0091457	0.0073872	0.0096166	0.0072376	0.0074171	0.0093963	0.009965	0.0083953	0.008727	0.007983	0.01027	0.0087414	0.0091719	0.0071324	0.0081277	0.0090988	0.009754	0.0080522	0.0085691	0.0084456	0.0094286	0.008662	0.0079121	0.0082629	0.010536	0.0076079	0.0079228	0.0093221	0.0084201
0.0099222	0.0093752	0.010325	0.0070023	0.0090949	0.0093735	0.0075323	0.010194	0.009243	0.0089369	0.007261	0.0093712	0.0071327	0.00725	0.0092609	0.00978	0.0081382	0.0085792	0.0077425	0.010071	0.0084772	0.0090806	0.0069593	0.0079918	0.0088677	0.0095226	0.0078031	0.0082314	0.008158	0.0092046	0.0084762	0.0077349	0.0079761	0.010227	0.0074328	0.0077023	0.0090783	0.0082541
0.0097579	0.0091518	0.010033	0.0068592	0.0089424	0.0092188	0.0073585	0.010036	0.0089803	0.0087893	0.0071247	0.0090943	0.0070074	0.0071383	0.0091232	0.0095551	0.007892	0.0084192	0.0075131	0.0098529	0.0082339	0.0089891	0.0067975	0.0078261	0.0086264	0.0092873	0.0076057	0.0079273	0.0078575	0.009001	0.0082655	0.0075898	0.007718	0.0098676	0.0072509	0.0074606	0.0088466	0.0080926
0.0095706	0.0089119	0.0097537	0.0066989	0.0087547	0.0090819	0.0071525	0.0097955	0.0087211	0.0086209	0.0069957	0.008799	0.00684	0.0070368	0.0089452	0.0093462	0.0076938	0.0082736	0.0072368	0.0096517	0.0079697	0.0088891	0.0066321	0.0076668	0.0084135	0.0090523	0.0073651	0.00764	0.007598	0.008789	0.0080812	0.0074324	0.0074593	0.009471	0.0071084	0.0072471	0.0086018	0.0079156
0.0093348	0.0086454	0.0094279	0.0065306	0.0085751	0.008904	0.0069703	0.0095398	0.008472	0.0084591	0.006777	0.0084704	0.0066615	0.0069205	0.0087847	0.0091182	0.0074687	0.0081307	0.0070115	0.0094548	0.0077493	0.0088101	0.006479	0.0075031	0.0081882	0.0088157	0.0071701	0.007382	0.0073372	0.0085784	0.0078879	0.0072705	0.0072374	0.009052	0.0069475	0.0070834	0.0083782	0.0077438
0.0090822	0.0083515	0.0090186	0.0063348	0.0082692	0.0086584	0.0067086	0.0092452	0.0081423	0.0082039	0.0065147	0.0081973	0.0063749	0.0067897	0.0086367	0.0088853	0.0072792	0.0079786	0.0067843	0.0091907	0.007509	0.008714	0.0063414	0.0073278	0.0079878	0.008594	0.0069671	0.0071611	0.0070812	0.0083884	0.0076803	0.0071552	0.0070227	0.0086065	0.0067795	0.0068758	0.008128	0.0075533
0.0087782	0.0079329	0.0085603	0.0060587	0.007921	0.0084196	0.0063511	0.008834	0.0077928	0.0078334	0.0062781	0.0078252	0.0056786	0.00664	0.008471	0.0086455	0.0071208	0.0078476	0.006575	0.0089522	0.0072914	0.0086288	0.0062077	0.0071627	0.0077783	0.0083281	0.0067805	0.0069155	0.0068066	0.0081749	0.0074691	0.0070032	0.0068323	0.0081731	0.0066078	0.0067132	0.0079386	0.0073879
0.0085808	0.0076672	0.0082771	0.005859	0.0076661	0.008244	0.0061334	0.0085218	0.0074824	0.0076203	0.0061245	0.0075452	0.005316	0.0065259	0.0082746	0.0084244	0.0069614	0.0077125	0.0063646	0.0087013	0.0070499	0.0085363	0.0060651	0.0069874	0.0075963	0.0080717	0.0065547	0.0066839	0.0065539	0.0079733	0.0072799	0.0068654	0.0066518	0.0077338	0.0064486	0.0065476	0.0077644	0.0072343
0.0083784	0.0074574	0.0080159	0.0057088	0.0074375	0.008067	0.0059514	0.0082579	0.0072038	0.0074257	0.0060002	0.0073178	0.0051302	0.0064091	0.0080751	0.0081838	0.0067924	0.0075676	0.006168	0.0084543	0.0068366	0.0084758	0.0059278	0.0068189	0.0074245	0.007822	0.0063644	0.0064721	0.0062924	0.0077746	0.0071095	0.0067155	0.006478	0.007346	0.0062846	0.0063609	0.0075863	0.0070711
0.0081902	0.0072495	0.0077639	0.0055877	0.0072161	0.0078735	0.0057648	0.007963	0.006953	0.007227	0.0058523	0.0071171	0.0049311	0.0062892	0.0078889	0.0079714	0.0066394	0.0074114	0.0059911	0.008235	0.006645	0.0084416	0.0057859	0.0066408	0.0072478	0.0075878	0.0062029	0.0062811	0.0060701	0.0075677	0.0069385	0.0065837	0.0063103	0.0070245	0.0060994	0.0061912	0.0073958	0.0069148
0.0080175	0.0070536	0.0075401	0.0054305	0.0070089	0.0077455	0.0056227	0.0076689	0.0066853	0.0070304	0.005737	0.0069424	0.0047547	0.0061626	0.0077288	0.0077712	0.0064947	0.0072519	0.0058204	0.0080005	0.0064344	0.008393	0.0056562	0.0064553	0.0070799	0.0073731	0.0060206	0.0060788	0.005855	0.0073821	0.006786	0.0064539	0.006125	0.0067552	0.0059216	0.0060448	0.0072054	0.0067469
0.0078265	0.0068649	0.0073335	0.0052923	0.0067977	0.0075904	0.0054916	0.0074438	0.0064669	0.0068471	0.0056251	0.0067385	0.0045951	0.0060396	0.0075741	0.0075757	0.0063499	0.0071001	0.0056685	0.0077926	0.0062631	0.0083109	0.0055326	0.0062984	0.0069219	0.0071118	0.0058716	0.0058953	0.0056509	0.0071844	0.0066253	0.0063209	0.0059812	0.0064973	0.0057356	0.005894	0.0070261	0.0066065
0.0076138	0.0066898	0.007123	0.0051504	0.0065866	0.007455	0.0053487	0.0072156	0.0062457	0.00667	0.005522	0.0065462	0.0044298	0.0059038	0.007392	0.0073877	0.0062154	0.0069506	0.0055313	0.007591	0.0060853	0.0082204	0.0054211	0.0061244	0.0067717	0.0068857	0.0057281	0.0057236	0.0054813	0.0070187	0.0064739	0.0061943	0.0058449	0.0062513	0.0055569	0.0057205	0.0068621	0.0064768
0.0074375	0.0065367	0.0069147	0.0050402	0.0064136	0.0073244	0.0052359	0.0069885	0.0060574	0.0065012	0.0054118	0.006353	0.004279	0.0058214	0.0072167	0.007217	0.0060984	0.0067717	0.0053949	0.0073988	0.005922	0.0081246	0.0052907	0.0059644	0.0066273	0.0066884	0.00559	0.005601	0.0053107	0.0068562	0.0063548	0.006077	0.0057274	0.0060233	0.0054093	0.0055779	0.0067245	0.006337
0.0072435	0.0064026	0.0067103	0.0049395	0.0062519	0.0071982	0.0051141	0.0067813	0.0058893	0.0063493	0.0053134	0.0062003	0.0041474	0.0057454	0.0071073	0.0070592	0.005962	0.006588	0.0052725	0.0072285	0.0057815	0.0080429	0.0051896	0.0058121	0.0064959	0.0065171	0.0054567	0.0054822	0.0051386	0.0067003	0.0062224	0.0059854	0.005613	0.0058405	0.005276	0.0054369	0.0066026	0.0062018
0.0070662	0.0062666	0.0065295	0.0048242	0.0061146	0.0070662	0.0049955	0.006609	0.005747	0.006206	0.0052299	0.0060558	0.0040234	0.0056345	0.0069825	0.0069166	0.0058454	0.0064513	0.0051419	0.0070756	0.0056544	0.0079516	0.0050905	0.005666	0.0063621	0.0063454	0.0053486	0.0053768	0.0050004	0.0065859	0.0061061	0.0058946	0.0054864	0.0056733	0.00514	0.00533	0.0064812	0.0060895
0.00687	0.0061685	0.0063384	0.0047333	0.0059846	0.0069585	0.0048832	0.0064272	0.0055976	0.0060803	0.0051395	0.0059115	0.0039081	0.0055417	0.0068562	0.0067798	0.0057407	0.006313	0.0050404	0.0069067	0.005507	0.0078506	0.0049925	0.0055397	0.0062084	0.0061803	0.0052087	0.0052639	0.0048686	0.006448	0.0060009	0.0057783	0.005359	0.0054832	0.0050311	0.005235	0.0063672	0.0059739
0.0067116	0.0060482	0.0061374	0.0046641	0.0058594	0.0068489	0.0047746	0.0062762	0.0054575	0.0059359	0.0050843	0.0057742	0.0038116	0.0054594	0.0067142	0.0066201	0.0056374	0.006189	0.0049363	0.0067548	0.0053672	0.0077129	0.0048954	0.0054339	0.0060871	0.0060151	0.0050934	0.0051526	0.0047448	0.0063349	0.0058898	0.0056763	0.0052676	0.0053159	0.0049365	0.0051371	0.0062514	0.0058615
0.0065286	0.0059477	0.005981	0.0045993	0.0057633	0.0067351	0.0046751	0.0061278	0.0053484	0.0058097	0.0050229	0.005656	0.0037139	0.0053743	0.0065992	0.0064992	0.0055306	0.0060685	0.0048443	0.0066204	0.0052341	0.007575	0.0048071	0.0053353	0.0059593	0.0058645	0.0049741	0.00505	0.0046109	0.0062203	0.0057818	0.0055819	0.005169	0.005154	0.0048574	0.00506	0.0061251	0.0057642
0.0063509	0.0058468	0.0058044	0.0045509	0.0056718	0.00662	0.0045912	0.0060019	0.0052416	0.0056828	0.0049241	0.0055577	0.0036275	0.0052741	0.0064765	0.0063457	0.005418	0.0059308	0.004735	0.0064917	0.0050947	0.0074743	0.0047229	0.0052354	0.0058395	0.0057408	0.0048603	0.0049395	0.004488	0.0061018	0.0056828	0.0054946	0.0050428	0.0049994	0.0047654	0.0049742	0.0060398	0.0056442
0.0061714	0.0057478	0.0056353	0.0044894	0.0055736	0.0064876	0.0044985	0.0058611	0.0051325	0.0055576	0.0048481	0.0054583	0.003551	0.0051891	0.0063564	0.0062151	0.0053209	0.0057997	0.0046363	0.0063416	0.004986	0.0073841	0.0046412	0.0051359	0.0057231	0.0055957	0.0047499	0.0048302	0.0043543	0.0059708	0.0055785	0.0053969	0.0049277	0.0048719	0.0046708	0.004876	0.0059173	0.0055283
0.0060096	0.0056492	0.0054966	0.0044084	0.0054625	0.0063859	0.004396	0.0057363	0.0050227	0.0054373	0.004785	0.0053424	0.0034688	0.0050932	0.0062085	0.0060882	0.005188	0.0056739	0.0045442	0.0061889	0.0048794	0.007293	0.0045428	0.0050405	0.0056014	0.0054539	0.0046363	0.0046929	0.00423	0.0058497	0.0054611	0.0052703	0.0048009	0.0047267	0.0045657	0.0047744	0.0057875	0.0054058
0.0058551	0.005529	0.0053353	0.004333	0.0053367	0.006249	0.0042912	0.005581	0.0048923	0.0052847	0.0046913	0.0052202	0.0033748	0.0049908	0.0060614	0.0059358	0.005068	0.0055294	0.0044369	0.0060222	0.0047634	0.0071517	0.0044307	0.0049401	0.0054738	0.0053346	0.0045175	0.0045635	0.0041151	0.0057072	0.0053258	0.0051515	0.0046609	0.0045816	0.0044419	0.0046618	0.005665	0.0052915
0.0056809	0.0053934	0.0051534	0.0042418	0.005202	0.0061057	0.004198	0.0054037	0.0047567	0.005136	0.0045829	0.0051051	0.0032661	0.00488	0.005904	0.0057497	0.0049338	0.0053679	0.0043319	0.0058454	0.0046181	0.0070056	0.0043037	0.0048349	0.0053228	0.0052052	0.0043846	0.0044257	0.0039751	0.0055356	0.0051528	0.005013	0.0045204	0.0044277	0.0043101	0.0045344	0.0055364	0.0051301
0.005486	0.0052195	0.0049904	0.0041302	0.0050352	0.0059181	0.0040747	0.0052297	0.0045864	0.0049646	0.0044549	0.004956	0.0031551	0.0047501	0.0057297	0.0055908	0.0047722	0.0051872	0.0042021	0.0056767	0.0044882	0.0068594	0.0041794	0.0046948	0.0051891	0.0050711	0.0042521	0.0042698	0.0038227	0.0053705	0.0049939	0.0048623	0.0043669	0.0042577	0.0041581	0.0044045	0.0053984	0.004962
0.0052734	0.0050552	0.0047944	0.0039912	0.0048405	0.0057093	0.0039336	0.0050264	0.0044133	0.004791	0.0042932	0.004803	0.0030301	0.0045885	0.0055478	0.0053967	0.0046175	0.0050044	0.004097	0.005478	0.004351	0.006701	0.0040531	0.0045413	0.0050229	0.0049016	0.0041034	0.0041302	0.0036877	0.0051827	0.0048244	0.0047021	0.0041912	0.0040786	0.0039914	0.0042558	0.0052242	0.0047788
0.0050697	0.0048637	0.0045965	0.0038219	0.0046424	0.0055111	0.0037758	0.004816	0.0042189	0.0046014	0.0041531	0.0046287	0.0028971	0.0044254	0.0053322	0.0051937	0.0044452	0.0048094	0.0040426	0.0052572	0.0041859	0.0065136	0.0039104	0.0043644	0.0048284	0.0047191	0.0039309	0.003978	0.0035254	0.0049852	0.0046304	0.0045263	0.0040093	0.0038978	0.0038202	0.0040851	0.0050567	0.0045814
0.0048579	0.0046561	0.0043939	0.0036475	0.0044389	0.0052955	0.0036115	0.004605	0.0040056	0.0044031	0.0039889	0.0044286	0.0027642	0.0042625	0.0051168	0.0049701	0.0042543	0.0045936	0.003922	0.0050405	0.0040112	0.0062932	0.0037536	0.0041709	0.0046463	0.0045369	0.0037452	0.0038059	0.0033514	0.0047761	0.0044186	0.0043328	0.003823	0.0036989	0.00365	0.0039041	0.0048612	0.0043784
0.0046186	0.004423	0.0041764	0.0034696	0.0042141	0.0050598	0.0034407	0.0043566	0.0037858	0.0042009	0.0037995	0.0042238	0.0026232	0.0040744	0.0048829	0.0047306	0.0040535	0.0043648	0.0037655	0.0048102	0.0038221	0.0060145	0.0035994	0.0039641	0.0044493	0.004355	0.0035536	0.0036278	0.0031782	0.0045402	0.0041997	0.0041163	0.0036283	0.0035045	0.0034724	0.0037149	0.0046507	0.0041561
0.0043659	0.0041971	0.0039698	0.0032925	0.0039925	0.0048093	0.0032705	0.0041235	0.0035709	0.0039883	0.0036063	0.0040007	0.0024826	0.0038742	0.0046376	0.0044794	0.0038527	0.0041411	0.0036004	0.00456	0.0036244	0.0057544	0.0034397	0.0037539	0.0042409	0.0041339	0.0033557	0.0034344	0.0029948	0.004314	0.0039653	0.0039231	0.0034336	0.0033084	0.0032932	0.0035385	0.004437	0.0039218
0.0041157	0.0039624	0.0037494	0.003104	0.0037606	0.0045717	0.0030907	0.0038984	0.0033576	0.0038048	0.0034157	0.0037769	0.0023455	0.0036751	0.0043983	0.0042457	0.0036421	0.0039182	0.0034274	0.0043097	0.0034269	0.0054649	0.003275	0.0035348	0.0040243	0.0038998	0.0031536	0.0032426	0.0028171	0.0040607	0.0037442	0.0036944	0.0032471	0.0031128	0.0031016	0.0033387	0.004201	0.0036942
0.0038614	0.0037188	0.0035352	0.0029237	0.00355	0.0043229	0.0029101	0.0036854	0.0031365	0.0035987	0.0032197	0.0035542	0.0022106	0.0034847	0.0041604	0.0040041	0.0034294	0.0036924	0.0032429	0.0040621	0.0032352	0.0051676	0.0030979	0.0033148	0.0038128	0.0036573	0.002957	0.0030519	0.0026452	0.0038312	0.0035202	0.003484	0.0030502	0.0029206	0.0029246	0.0031344	0.003973	0.0034716
State 4
Subject 1	Subject 2	Subject 3	Subject 4	Subject 5	Subject 6	Subject 7	Subject 8	Subject 9	Subject 10	Subject 11	Subject 12	Subject 13	Subject 14	Subject 15	Subject 16	Subject 17	Subject 18	Subject 19	Subject 20	Subject 21	Subject 22	Subject 23	Subject 24	Subject 25	Subject 26	Subject 27	Subject 28	Subject 29	Subject 30	Subject 31	Subject 32	Subject 33	Subject 34	Subject 35	Subject 36	Subject 37	Subject 38
0.032008	0.034489	0.02764	0.023718	0.047309	0.032003	0.036124	0.034084	0.032249	0.028099	0.028868	0.032457	0.026841	0.040496	0.02638	0.029208	0.026763	0.026743	0.032022	0.03178	0.029288	0.031309	0.038945	0.089163	0.033524	0.030541	0.020685	0.037224	0.024283	0.027429	0.04722	0.02467	0.022827	0.03513	0.024939	0.024827	0.02004	0.029961
0.033398	0.035509	0.028887	0.02538	0.049626	0.033188	0.038057	0.035142	0.033713	0.029542	0.031326	0.034132	0.029003	0.043623	0.027956	0.030747	0.028054	0.028074	0.033846	0.033329	0.03056	0.03231	0.040803	0.093485	0.035083	0.032228	0.022691	0.038916	0.025964	0.028633	0.049051	0.025677	0.024316	0.036361	0.02687	0.026214	0.021344	0.031461
0.034274	0.036484	0.029847	0.026908	0.050874	0.034136	0.039727	0.036056	0.034729	0.030888	0.033336	0.035398	0.030952	0.046157	0.029282	0.031902	0.029323	0.029118	0.035672	0.03451	0.031777	0.033267	0.042246	0.095599	0.036205	0.033717	0.024593	0.040296	0.027404	0.029633	0.050083	0.026729	0.025539	0.037015	0.02851	0.027334	0.022511	0.032732
0.03382	0.035924	0.029988	0.027461	0.049143	0.034062	0.040148	0.035698	0.034621	0.031424	0.034044	0.035136	0.032146	0.046457	0.030148	0.032065	0.030069	0.029588	0.036662	0.03374	0.032261	0.033828	0.042321	0.093738	0.03549	0.033966	0.025714	0.039755	0.027992	0.029993	0.048879	0.027275	0.026182	0.035943	0.029265	0.027461	0.023098	0.033371
0.031555	0.032366	0.028569	0.025904	0.042465	0.032209	0.03817	0.03315	0.031417	0.03034	0.032294	0.032041	0.03193	0.041024	0.029535	0.029915	0.029545	0.028957	0.035102	0.029628	0.031642	0.032198	0.03928	0.083326	0.031169	0.031419	0.025121	0.035991	0.02684	0.029071	0.044159	0.026466	0.025486	0.032284	0.027512	0.025388	0.022687	0.032614
0.028892	0.02979	0.027114	0.024288	0.036366	0.030108	0.036027	0.031208	0.028273	0.029325	0.030244	0.029422	0.031685	0.036529	0.028667	0.02748	0.029167	0.027988	0.033489	0.026111	0.0308	0.030525	0.036311	0.071918	0.028752	0.029232	0.024595	0.03316	0.025588	0.02796	0.039322	0.025818	0.024721	0.028597	0.025891	0.023586	0.022107	0.031437
0.026959	0.028337	0.026183	0.02388	0.032005	0.028252	0.03441	0.029931	0.02697	0.028385	0.029027	0.027508	0.031876	0.033509	0.02796	0.025709	0.028988	0.026985	0.032902	0.023888	0.029862	0.029184	0.03409	0.063989	0.027556	0.02746	0.024908	0.030909	0.024538	0.026706	0.035866	0.025284	0.024225	0.025195	0.025164	0.022572	0.021474	0.030132
0.025586	0.027314	0.025727	0.02455	0.02949	0.026694	0.033236	0.029168	0.026934	0.02806	0.028985	0.026499	0.032683	0.031726	0.027226	0.024667	0.029035	0.02629	0.033441	0.022316	0.029109	0.027854	0.032583	0.056871	0.02677	0.026343	0.026466	0.029729	0.02394	0.025673	0.03351	0.025036	0.023896	0.023316	0.025766	0.02208	0.021116	0.028898
0.02448	0.026782	0.025461	0.026984	0.027999	0.02562	0.032619	0.028489	0.028214	0.028165	0.030412	0.026058	0.034422	0.030455	0.026393	0.024246	0.029108	0.02566	0.034857	0.021242	0.028365	0.027333	0.031583	0.051127	0.026588	0.025573	0.029453	0.029302	0.02347	0.024849	0.031666	0.025044	0.023912	0.022128	0.027672	0.022183	0.02095	0.027928
0.02362	0.026547	0.025331	0.032589	0.026839	0.024836	0.03241	0.028078	0.030336	0.028551	0.033184	0.026212	0.03687	0.029925	0.0258	0.023955	0.029633	0.025414	0.037497	0.020528	0.027758	0.026801	0.031382	0.046874	0.027171	0.025222	0.034769	0.029764	0.023342	0.024132	0.030232	0.025365	0.024248	0.021741	0.031755	0.023357	0.021152	0.027195
0.023173	0.026583	0.025388	0.041228	0.026385	0.024391	0.032748	0.027898	0.033264	0.02928	0.03684	0.026974	0.040019	0.029385	0.025184	0.023922	0.030427	0.025333	0.04097	0.020013	0.027232	0.026159	0.032089	0.043574	0.028684	0.025196	0.042347	0.031138	0.023773	0.023732	0.029408	0.025702	0.025007	0.021796	0.038748	0.025417	0.021792	0.026747
0.022874	0.02691	0.02563	0.049345	0.026317	0.024331	0.033559	0.028122	0.036445	0.030655	0.040726	0.02866	0.044136	0.029092	0.024486	0.023922	0.03112	0.025482	0.043966	0.019733	0.026831	0.025432	0.033688	0.040677	0.030927	0.025403	0.051258	0.033031	0.02464	0.023462	0.029097	0.026259	0.026285	0.022558	0.044639	0.028581	0.023022	0.026655
0.022796	0.027681	0.025904	0.055946	0.026317	0.024614	0.034857	0.028437	0.039852	0.032498	0.044654	0.030921	0.048137	0.028915	0.024086	0.024592	0.031825	0.025874	0.045199	0.019708	0.026426	0.024883	0.035849	0.038195	0.033202	0.025871	0.059363	0.035068	0.025846	0.023383	0.029272	0.027074	0.028258	0.02388	0.050657	0.032307	0.025096	0.027014
0.022938	0.028911	0.026354	0.061827	0.028993	0.024974	0.036427	0.02841	0.044012	0.034272	0.04826	0.033636	0.05149	0.028969	0.023825	0.025683	0.032555	0.026339	0.045535	0.019902	0.026273	0.024302	0.038699	0.036121	0.034757	0.026572	0.066257	0.037093	0.027541	0.023435	0.029599	0.028132	0.03063	0.025853	0.05569	0.03663	0.028109	0.027798
0.023646	0.030862	0.026842	0.066895	0.032312	0.025543	0.038013	0.028287	0.048412	0.035821	0.051345	0.03622	0.05383	0.02907	0.023716	0.026981	0.033709	0.027203	0.045607	0.020569	0.026224	0.02373	0.04131	0.034272	0.035376	0.027402	0.072101	0.03867	0.029749	0.023648	0.029874	0.029074	0.033176	0.02816	0.058546	0.041046	0.032641	0.029236
0.02551	0.034408	0.027399	0.070372	0.036845	0.026177	0.039389	0.028116	0.052033	0.036806	0.053839	0.038502	0.054588	0.029157	0.023736	0.028218	0.035384	0.028241	0.045153	0.021707	0.02641	0.023202	0.04348	0.032659	0.035584	0.028181	0.075189	0.039399	0.032323	0.023853	0.030072	0.029853	0.035804	0.030258	0.058797	0.044493	0.038691	0.031093
0.028972	0.038411	0.028032	0.070096	0.040102	0.026819	0.039846	0.027584	0.053162	0.037275	0.054526	0.040075	0.05355	0.029093	0.023837	0.02956	0.03712	0.029445	0.043855	0.023196	0.026708	0.02269	0.044682	0.030955	0.035021	0.028744	0.074613	0.039281	0.034928	0.024184	0.03012	0.030541	0.038706	0.03222	0.056638	0.046577	0.043107	0.033129
0.031876	0.041106	0.028499	0.064936	0.041883	0.027348	0.039657	0.026697	0.052612	0.037121	0.052362	0.040656	0.051306	0.029064	0.023892	0.030934	0.03784	0.030789	0.041004	0.02484	0.027146	0.022323	0.044438	0.029318	0.033506	0.029111	0.070128	0.038046	0.037183	0.024637	0.029936	0.031228	0.041166	0.033962	0.05129	0.047492	0.045275	0.035073
0.033305	0.042426	0.028538	0.056876	0.042549	0.027708	0.038697	0.025755	0.050467	0.035904	0.04903	0.040204	0.047811	0.029002	0.023731	0.03213	0.037598	0.031962	0.037226	0.02622	0.027454	0.02216	0.043036	0.027717	0.031369	0.029103	0.062492	0.035795	0.03924	0.025053	0.029437	0.031811	0.042716	0.035355	0.044273	0.047121	0.046003	0.036739
0.033933	0.042647	0.028203	0.04993	0.042468	0.027806	0.037013	0.024431	0.047491	0.033922	0.044835	0.038771	0.043097	0.029102	0.023438	0.033077	0.03676	0.03258	0.03417	0.027353	0.02773	0.021909	0.040504	0.026384	0.028647	0.028945	0.054153	0.033207	0.040596	0.02544	0.028679	0.032196	0.042937	0.036339	0.037813	0.045612	0.045488	0.03805
0.034023	0.042187	0.027605	0.0433	0.041132	0.027641	0.034994	0.023308	0.043577	0.031347	0.040345	0.036835	0.038015	0.028892	0.022946	0.033887	0.035385	0.032622	0.031962	0.028135	0.027903	0.021608	0.037058	0.025186	0.026177	0.028748	0.045945	0.030299	0.041589	0.025852	0.027727	0.032119	0.042151	0.037003	0.031164	0.043379	0.043501	0.0386
0.033523	0.041057	0.026825	0.037107	0.038311	0.027231	0.032762	0.022425	0.038508	0.028682	0.035902	0.034423	0.033691	0.02883	0.022408	0.034394	0.033672	0.032153	0.029759	0.028397	0.02784	0.021163	0.033094	0.023912	0.02471	0.028253	0.038388	0.027483	0.041787	0.02609	0.026998	0.032072	0.040838	0.037234	0.025717	0.040447	0.040353	0.038609
0.032053	0.038537	0.025928	0.031329	0.034043	0.026609	0.030605	0.021578	0.032812	0.026143	0.031402	0.031991	0.030068	0.028615	0.021916	0.034734	0.031355	0.03117	0.02761	0.027939	0.027588	0.020879	0.029151	0.022809	0.023863	0.027844	0.031811	0.025338	0.041238	0.026161	0.026278	0.031789	0.039252	0.037415	0.022282	0.037506	0.035195	0.037795
0.028896	0.034523	0.02482	0.026667	0.029543	0.025987	0.028577	0.020812	0.028073	0.023801	0.026954	0.029744	0.027414	0.02835	0.021196	0.0349	0.028653	0.029809	0.025501	0.026921	0.027274	0.020449	0.025919	0.021584	0.023192	0.027588	0.027135	0.023923	0.040146	0.02624	0.025633	0.031498	0.037167	0.037632	0.020083	0.034999	0.029644	0.036389
0.025059	0.030401	0.023736	0.023541	0.026776	0.025314	0.027232	0.020447	0.025186	0.021905	0.02376	0.027892	0.025294	0.027601	0.020449	0.034874	0.025924	0.028094	0.023842	0.025602	0.02674	0.020072	0.023561	0.020813	0.022741	0.027373	0.024347	0.022982	0.038839	0.02611	0.025017	0.030929	0.034873	0.037772	0.018844	0.032914	0.026096	0.034505
0.022242	0.027885	0.022917	0.021984	0.025049	0.024516	0.025962	0.020195	0.023158	0.020382	0.021893	0.026311	0.023603	0.027003	0.019929	0.034684	0.024096	0.026078	0.022624	0.024379	0.026385	0.019763	0.021962	0.020096	0.022507	0.02753	0.022687	0.022632	0.037221	0.025929	0.024462	0.029969	0.032776	0.037708	0.018256	0.030957	0.023966	0.032391
0.020631	0.026036	0.022357	0.021161	0.023763	0.023653	0.025962	0.020068	0.021763	0.019193	0.020523	0.025149	0.022087	0.026517	0.019799	0.034273	0.023186	0.024163	0.021759	0.023305	0.025807	0.019407	0.020823	0.019407	0.022288	0.027723	0.021895	0.0227	0.035534	0.025645	0.023809	0.028768	0.03146	0.037638	0.018296	0.029148	0.022635	0.030281
0.01943	0.02452	0.021899	0.020371	0.02246	0.022695	0.023894	0.019911	0.020633	0.018292	0.019288	0.024041	0.020853	0.025619	0.019483	0.033225	0.022405	0.022487	0.020689	0.022212	0.025244	0.019025	0.020007	0.018523	0.02184	0.027685	0.021268	0.022977	0.033652	0.025359	0.023111	0.027378	0.030108	0.037016	0.018483	0.027292	0.0213	0.028164
0.018421	0.0232	0.021485	0.019501	0.021131	0.021752	0.022573	0.019725	0.019712	0.017391	0.018016	0.022796	0.019637	0.024152	0.018948	0.03157	0.021542	0.021042	0.019594	0.021137	0.024529	0.01847	0.019048	0.017592	0.021222	0.027168	0.02056	0.022788	0.031411	0.024797	0.022207	0.025638	0.02852	0.035907	0.018149	0.025312	0.020107	0.026041
0.017776	0.022168	0.021486	0.019002	0.020388	0.021076	0.021635	0.019907	0.019332	0.016804	0.017155	0.022001	0.01875	0.023324	0.018502	0.030244	0.020866	0.019855	0.018767	0.020546	0.023958	0.018177	0.01835	0.016847	0.020717	0.026731	0.020229	0.022645	0.029512	0.024276	0.021373	0.023898	0.027434	0.034949	0.018237	0.023823	0.019165	0.024099
0.017377	0.021409	0.021671	0.01844	0.019917	0.020468	0.02072	0.020115	0.019026	0.016432	0.016505	0.021364	0.017881	0.022515	0.018181	0.028806	0.020191	0.018758	0.01811	0.020306	0.023189	0.017945	0.01776	0.01631	0.0202	0.026207	0.019888	0.022422	0.027759	0.023644	0.020521	0.022182	0.026101	0.03389	0.018284	0.022488	0.018399	0.022355
0.017059	0.020894	0.021942	0.01791	0.019535	0.019798	0.019834	0.020034	0.018892	0.016277	0.015813	0.02083	0.017104	0.021807	0.017911	0.027284	0.019585	0.017815	0.017409	0.020236	0.022463	0.017642	0.017199	0.015841	0.019717	0.025635	0.019454	0.021988	0.026238	0.022926	0.01971	0.020469	0.02472	0.032748	0.018244	0.021234	0.01773	0.02092
0.016736	0.020506	0.022058	0.017214	0.019186	0.019134	0.018963	0.019865	0.018744	0.016122	0.01518	0.020232	0.016554	0.021135	0.017557	0.025841	0.018914	0.017128	0.016662	0.020168	0.021692	0.017359	0.016658	0.015197	0.01911	0.024974	0.018962	0.02142	0.024762	0.022143	0.018885	0.018906	0.023265	0.031511	0.018076	0.020317	0.017135	0.01968
0.016537	0.02008	0.022007	0.016263	0.018637	0.018471	0.018171	0.019483	0.01864	0.015919	0.014606	0.019754	0.016056	0.020438	0.017053	0.024514	0.01802	0.016508	0.015716	0.019863	0.020746	0.017035	0.015919	0.014598	0.018336	0.024021	0.018353	0.020709	0.023305	0.021209	0.018127	0.017505	0.021749	0.030222	0.017458	0.019286	0.016517	0.018495
0.016374	0.019663	0.021921	0.015217	0.018133	0.017923	0.017358	0.019069	0.018611	0.015699	0.014237	0.019116	0.015637	0.019618	0.016591	0.023377	0.017246	0.016006	0.01497	0.019652	0.01986	0.016727	0.01504	0.014192	0.017666	0.023123	0.01761	0.019699	0.021951	0.020382	0.017414	0.016295	0.020395	0.028913	0.016565	0.018357	0.016113	0.017568
0.016446	0.019564	0.021904	0.014718	0.01809	0.017452	0.016835	0.018816	0.018737	0.015632	0.014207	0.018809	0.015229	0.019582	0.016426	0.022681	0.016775	0.015688	0.01461	0.019659	0.019144	0.016588	0.014397	0.014053	0.017306	0.022316	0.017202	0.0188	0.020985	0.019511	0.016751	0.015401	0.019428	0.027951	0.01587	0.017904	0.016064	0.016842
0.016493	0.019287	0.021424	0.014099	0.017836	0.016915	0.016218	0.018148	0.018553	0.015496	0.014015	0.018306	0.014857	0.019133	0.016135	0.021916	0.016294	0.015345	0.014333	0.019466	0.018328	0.016454	0.0139	0.013898	0.016899	0.021528	0.016627	0.018021	0.020055	0.018718	0.016199	0.014646	0.01846	0.026827	0.015274	0.017322	0.016111	0.016238
0.016399	0.018816	0.020663	0.013304	0.017265	0.016254	0.015528	0.0174	0.018143	0.015195	0.013622	0.017576	0.014222	0.018567	0.015853	0.021059	0.015722	0.015027	0.013981	0.019038	0.017565	0.016362	0.013379	0.013655	0.016455	0.020622	0.01586	0.017164	0.019124	0.017938	0.015661	0.013935	0.01736	0.025387	0.014477	0.016547	0.016031	0.015601
0.016318	0.018178	0.019822	0.01257	0.016647	0.015575	0.014824	0.016714	0.017682	0.014766	0.013195	0.016825	0.013614	0.018002	0.015656	0.020174	0.015173	0.01482	0.013557	0.018627	0.016817	0.016331	0.012792	0.013295	0.015961	0.019715	0.015059	0.016382	0.018093	0.017225	0.015118	0.013349	0.016464	0.023884	0.013685	0.015757	0.015846	0.014984
0.016213	0.017449	0.018969	0.011833	0.015865	0.014842	0.014154	0.016074	0.017078	0.014212	0.012761	0.016012	0.012986	0.017365	0.015482	0.019358	0.014698	0.014547	0.013178	0.017997	0.016011	0.016231	0.012316	0.013022	0.015479	0.018881	0.014287	0.015733	0.017143	0.016515	0.014556	0.012795	0.015593	0.022584	0.01298	0.014992	0.015612	0.014376
0.016051	0.016735	0.018122	0.011196	0.015228	0.014203	0.013505	0.015438	0.016423	0.013745	0.012391	0.01539	0.01251	0.01708	0.015204	0.018618	0.014102	0.014169	0.012886	0.017416	0.015268	0.016108	0.011757	0.012846	0.015008	0.017978	0.013514	0.015028	0.016313	0.015922	0.014081	0.012243	0.014831	0.021327	0.01225	0.014165	0.015235	0.013796
0.015864	0.016083	0.017345	0.010646	0.014909	0.013647	0.01291	0.014957	0.015678	0.013325	0.012088	0.014803	0.01203	0.016773	0.015007	0.017923	0.013486	0.013793	0.012572	0.016959	0.0146	0.015891	0.011349	0.012702	0.014557	0.017149	0.012762	0.014365	0.015481	0.015412	0.013624	0.011761	0.014132	0.020194	0.01164	0.013499	0.014795	0.013267
0.015622	0.015395	0.016581	0.010185	0.014547	0.013225	0.01242	0.0145	0.014945	0.012888	0.01174	0.01433	0.011633	0.016597	0.014855	0.017319	0.012954	0.01345	0.012312	0.016519	0.014004	0.015789	0.011003	0.01262	0.01416	0.016408	0.012109	0.013776	0.014675	0.014883	0.013233	0.011275	0.013351	0.019194	0.011168	0.012826	0.014275	0.012763
0.015283	0.014805	0.01593	0.0097892	0.01418	0.012903	0.012009	0.014027	0.014289	0.012547	0.011509	0.01397	0.011254	0.016392	0.014529	0.016692	0.012479	0.013081	0.011976	0.01617	0.01337	0.015719	0.010609	0.012498	0.013764	0.015742	0.01149	0.013234	0.013975	0.014366	0.012794	0.01085	0.012694	0.018123	0.010805	0.012166	0.013643	0.012291
0.014834	0.014301	0.015466	0.0094465	0.014004	0.012594	0.011696	0.013602	0.013693	0.012251	0.01141	0.01364	0.011123	0.016182	0.014282	0.016155	0.011993	0.012818	0.011613	0.015931	0.012727	0.015505	0.010177	0.012275	0.013337	0.015233	0.010977	0.01271	0.013299	0.013852	0.012379	0.010437	0.012008	0.017188	0.010461	0.011541	0.012998	0.011775
0.01432	0.013875	0.015092	0.0092554	0.013911	0.01231	0.011507	0.013231	0.013255	0.012041	0.011393	0.013363	0.0114	0.015943	0.014044	0.015639	0.011585	0.012492	0.011301	0.01558	0.012161	0.015371	0.009805	0.012036	0.012956	0.014738	0.010523	0.012226	0.012672	0.0134	0.012031	0.010053	0.011426	0.016363	0.010131	0.011042	0.012356	0.011351
0.013736	0.013605	0.014684	0.0091049	0.013911	0.012074	0.011505	0.012911	0.012822	0.011895	0.011368	0.013142	0.011927	0.015762	0.014001	0.015227	0.011147	0.012138	0.010928	0.015169	0.011644	0.0152	0.0095149	0.011892	0.012563	0.014256	0.010134	0.011716	0.012105	0.012958	0.011777	0.0096979	0.010808	0.015579	0.0098209	0.010542	0.01178	0.010934
0.013273	0.01322	0.014279	0.0088683	0.013792	0.011837	0.011372	0.012575	0.012418	0.011684	0.011309	0.012908	0.011925	0.015691	0.013878	0.014803	0.010758	0.01178	0.010688	0.014811	0.01118	0.015007	0.0092097	0.011777	0.012196	0.013855	0.0097724	0.011249	0.011584	0.012536	0.01155	0.0093885	0.010266	0.014772	0.0095354	0.010089	0.011261	0.010576
0.01279	0.012835	0.013898	0.0086404	0.01367	0.011628	0.011147	0.012251	0.012043	0.011494	0.011135	0.012579	0.011815	0.015528	0.013745	0.014391	0.010362	0.011497	0.01041	0.014419	0.010821	0.014865	0.0089376	0.011625	0.011902	0.013492	0.0094371	0.010838	0.011074	0.012139	0.011262	0.0091039	0.0097909	0.014058	0.0092558	0.0096891	0.010782	0.010217
0.012378	0.01251	0.013522	0.0084303	0.013476	0.011349	0.010927	0.011917	0.011685	0.011237	0.010953	0.012239	0.011643	0.015374	0.013504	0.013971	0.0099801	0.01122	0.010115	0.014051	0.010388	0.014679	0.0086719	0.011406	0.011645	0.013065	0.0091233	0.010531	0.010641	0.011741	0.011029	0.0088565	0.0093771	0.013316	0.0089915	0.0093026	0.010387	0.0098746
0.01195	0.012124	0.013126	0.0082024	0.013333	0.011067	0.010681	0.011541	0.01135	0.011002	0.0108	0.011847	0.011597	0.015243	0.013259	0.013648	0.0096361	0.010964	0.0098676	0.013691	0.010001	0.014532	0.008413	0.01127	0.011383	0.012729	0.0088354	0.010176	0.010193	0.011401	0.010775	0.0086201	0.0090118	0.012661	0.0087558	0.0090124	0.010044	0.009586
0.011489	0.011746	0.012708	0.0079552	0.013211	0.010802	0.010421	0.011169	0.01102	0.010728	0.010463	0.011361	0.011311	0.01519	0.013154	0.013327	0.0092767	0.010871	0.0096868	0.013299	0.0096549	0.014378	0.0082581	0.011113	0.011126	0.012383	0.0085447	0.0098248	0.0097793	0.011054	0.010563	0.0084213	0.0086849	0.012072	0.008538	0.0087906	0.0097051	0.0092849
0.011035	0.011296	0.012177	0.007693	0.012966	0.010507	0.010098	0.010782	0.010663	0.010406	0.010095	0.010936	0.010838	0.014986	0.012883	0.012983	0.008959	0.010577	0.0094704	0.012885	0.009314	0.014227	0.0081314	0.010953	0.010852	0.012084	0.008245	0.0095307	0.0094043	0.01075	0.010344	0.0082543	0.0083806	0.011492	0.0083092	0.0085405	0.0093313	0.0090119
0.010622	0.010718	0.011568	0.0072814	0.012623	0.010207	0.0095833	0.010351	0.010272	0.010015	0.0097869	0.010452	0.0098718	0.014842	0.012655	0.012637	0.0086527	0.010494	0.0092026	0.012484	0.0089852	0.014026	0.0079378	0.010783	0.010631	0.011733	0.0079556	0.0092405	0.0090165	0.010445	0.010084	0.0080835	0.0080793	0.010891	0.0080463	0.0082684	0.0090981	0.0087506
0.010262	0.010262	0.011084	0.0069841	0.01233	0.0099321	0.009223	0.0099663	0.0099149	0.0097214	0.0095796	0.010108	0.0092514	0.014766	0.012314	0.012363	0.0084075	0.010343	0.0089472	0.012123	0.0086728	0.013734	0.0077451	0.010491	0.010409	0.011389	0.0076758	0.0090423	0.0086651	0.010192	0.0098651	0.007874	0.0077808	0.01035	0.0078053	0.0080155	0.008877	0.0084841
0.0099623	0.0099448	0.010663	0.006758	0.012149	0.0096786	0.0090216	0.0096093	0.0095946	0.009479	0.0094268	0.0098088	0.0088661	0.014421	0.012034	0.012029	0.0081465	0.010283	0.0086667	0.011816	0.0083965	0.013453	0.0075368	0.010135	0.01013	0.01097	0.007427	0.0088309	0.0083302	0.0099404	0.0096229	0.0076972	0.0075223	0.009862	0.0075663	0.0077745	0.0085877	0.0082323
0.0096432	0.0096163	0.01027	0.0065655	0.012018	0.0094352	0.008785	0.0092611	0.0092842	0.0091645	0.0092619	0.0095977	0.0085539	0.014118	0.011758	0.011664	0.0079873	0.010103	0.0084451	0.011441	0.0080913	0.013201	0.007346	0.0098065	0.0098208	0.010624	0.0072278	0.0085412	0.008022	0.0096451	0.009424	0.0075252	0.0072696	0.0094103	0.0073415	0.0075452	0.0083317	0.0080079
0.0093354	0.0092933	0.0099524	0.0063269	0.011827	0.0091906	0.0086229	0.0089229	0.0089662	0.0089378	0.0091255	0.0093404	0.0081583	0.013876	0.011398	0.011364	0.007839	0.0099145	0.0082451	0.011128	0.0078203	0.013073	0.0071973	0.0094625	0.009553	0.010289	0.0070049	0.0083057	0.0077121	0.0093831	0.0092344	0.0073733	0.007043	0.0090014	0.0070655	0.0072953	0.0081082	0.0077983
0.0090796	0.0090207	0.0095965	0.0061393	0.0115	0.0089705	0.0084422	0.0086351	0.0086809	0.0087303	0.009016	0.009138	0.0079112	0.013674	0.011256	0.011027	0.0076436	0.0096647	0.0080574	0.010771	0.0075767	0.012939	0.006995	0.009107	0.0092957	0.0099568	0.0067984	0.0081006	0.0073995	0.0091324	0.0090719	0.0071996	0.0068243	0.0085982	0.0068201	0.0071082	0.0079112	0.0075694
0.0088593	0.0087316	0.0093382	0.0059779	0.011136	0.0087907	0.0083715	0.0083832	0.0083683	0.0085302	0.0089124	0.0090149	0.0077112	0.013392	0.011014	0.010744	0.0074321	0.0094145	0.0078448	0.010525	0.0073475	0.012782	0.0067826	0.0088942	0.0090281	0.0096561	0.0066199	0.0078711	0.0071187	0.0088644	0.0088681	0.0070381	0.0066302	0.0082608	0.0065601	0.0068699	0.0077205	0.0073744
0.0086715	0.0084911	0.0090856	0.0058234	0.010771	0.0086249	0.0082875	0.0081387	0.0081014	0.0083211	0.0088605	0.0087814	0.0075566	0.013229	0.010845	0.010418	0.0072465	0.0092113	0.007658	0.010274	0.0071313	0.0126	0.0066482	0.0086762	0.0087829	0.0093667	0.0064463	0.007692	0.0068606	0.0086264	0.008686	0.0068897	0.0064531	0.0079305	0.0063593	0.0066693	0.0075434	0.0072054
0.0084319	0.0082927	0.0088438	0.0056938	0.010487	0.0084708	0.0081923	0.0079188	0.0078257	0.0081443	0.0087645	0.0086083	0.0074612	0.013052	0.010567	0.010124	0.0071231	0.0089844	0.0074529	0.009997	0.0069437	0.012526	0.0065447	0.0085889	0.0085784	0.009151	0.006309	0.0075581	0.0066155	0.0084253	0.0085292	0.0067734	0.0063059	0.0075596	0.0061995	0.0064875	0.007374	0.0070973
0.0081942	0.0080881	0.0086894	0.0055841	0.010227	0.0083318	0.0080734	0.0076879	0.0076041	0.0080267	0.008713	0.0083858	0.007398	0.012949	0.010378	0.0098767	0.0069425	0.0087789	0.0073517	0.0098114	0.006732	0.012538	0.0064792	0.0085515	0.00841	0.0089155	0.006178	0.0074104	0.0063941	0.0082463	0.0084199	0.0066395	0.0061711	0.0072638	0.0060446	0.0063553	0.007227	0.0069665
0.0079829	0.0079166	0.0084673	0.0055162	0.0099608	0.0082069	0.0079604	0.0074634	0.0073984	0.0078929	0.0086832	0.0082187	0.0073666	0.012978	0.010286	0.0097357	0.0068044	0.0085061	0.0072704	0.0096059	0.0065408	0.012589	0.0064003	0.0085568	0.0082547	0.0087566	0.006015	0.0072885	0.0062115	0.0080843	0.0082759	0.0065215	0.0060003	0.0070203	0.0059207	0.0062285	0.0070625	0.0068072
0.0077879	0.0077736	0.0082429	0.0054544	0.0097363	0.0081284	0.0078853	0.0073028	0.0072585	0.0077901	0.008628	0.0080482	0.0073465	0.01286	0.01014	0.0095855	0.0066003	0.0082967	0.0072054	0.0095197	0.0063702	0.012512	0.0063439	0.0085555	0.0080616	0.0086284	0.0058682	0.0072353	0.0060594	0.00793	0.0081638	0.0063945	0.0058739	0.0068085	0.0058036	0.0060838	0.0069442	0.0066484
0.007572	0.0076424	0.0080791	0.005414	0.0095834	0.0080385	0.0078541	0.0070939	0.0071429	0.0076815	0.0086832	0.0079515	0.0074075	0.012902	0.0099938	0.0094642	0.0064547	0.0080795	0.0071554	0.0094219	0.0062126	0.012434	0.0062737	0.0084831	0.0079011	0.0085041	0.0057443	0.0071714	0.0059298	0.007818	0.0080429	0.0062884	0.0057238	0.0065689	0.0057102	0.0059572	0.0068054	0.0065155
0.0073462	0.0075779	0.0079743	0.0053691	0.0094355	0.0079475	0.0078659	0.006885	0.0070307	0.0075771	0.0087213	0.0078264	0.0073771	0.01301	0.0098343	0.0093321	0.0063023	0.0078592	0.0070832	0.0092879	0.0060484	0.012347	0.0062612	0.0084525	0.0077667	0.0084127	0.0056182	0.0071518	0.0058144	0.0076519	0.008036	0.0061677	0.0055927	0.0063633	0.005622	0.0058094	0.0066421	0.006385
0.0071205	0.0075345	0.0078204	0.0053433	0.0093468	0.007805	0.0078306	0.0067225	0.0069558	0.0074605	0.008679	0.0077373	0.0073456	0.01291	0.0096494	0.0092499	0.006155	0.0076684	0.0070054	0.0091802	0.0058651	0.0123	0.0061706	0.0083999	0.0076746	0.0083661	0.0054881	0.0071355	0.0057101	0.0074858	0.0080818	0.0060235	0.0054629	0.0061632	0.0055167	0.0056797	0.0064888	0.0062157
0.0069351	0.0074748	0.0076595	0.0052822	0.0093226	0.0076501	0.0078341	0.006549	0.0068163	0.0074058	0.0086606	0.0077709	0.0072086	0.012846	0.0095182	0.0091207	0.0059814	0.0075187	0.0070029	0.009101	0.0057203	0.012197	0.0060508	0.0082527	0.0075595	0.008338	0.0053374	0.0071587	0.0055592	0.0072959	0.0081541	0.0058875	0.0052961	0.0059894	0.0053858	0.0055644	0.0063343	0.0060313
0.0067223	0.0073625	0.0074905	0.0052792	0.0092689	0.0074466	0.0077947	0.0063693	0.0066611	0.0073487	0.0085434	0.0076845	0.0070487	0.012927	0.0093211	0.0089848	0.005813	0.0073408	0.0070159	0.0090489	0.0055475	0.012064	0.0059006	0.0080539	0.0074611	0.0083335	0.0052128	0.0071886	0.0054057	0.0070811	0.0082545	0.0057425	0.0051211	0.0058199	0.005251	0.005438	0.006188	0.0058345
0.0064934	0.0072675	0.007302	0.0052234	0.0091572	0.0072371	0.0077954	0.0061952	0.0064968	0.0072545	0.00839	0.00763	0.0068169	0.012807	0.0091193	0.0087892	0.0056188	0.0071877	0.0069355	0.0089491	0.0054126	0.011841	0.0057212	0.0078257	0.0073112	0.0082939	0.005089	0.0072085	0.0052671	0.0068286	0.0083688	0.0056037	0.0049469	0.0056	0.0051041	0.0052738	0.0060409	0.0056498
0.0062544	0.0071677	0.0071192	0.005118	0.0091176	0.007002	0.0078139	0.0060249	0.0063517	0.0071542	0.0081614	0.0075807	0.006573	0.012705	0.0088773	0.0085512	0.0054544	0.0070816	0.0067968	0.0087315	0.0052309	0.011601	0.0055241	0.0076345	0.0071106	0.0081952	0.0049813	0.0072252	0.0051113	0.0065897	0.0084933	0.005433	0.0047665	0.0053658	0.004932	0.005096	0.0058956	0.0054556
0.0060054	0.0070608	0.0069157	0.0049807	0.0089874	0.0067321	0.0078767	0.0058619	0.0061416	0.0070728	0.0078404	0.0075863	0.006315	0.012577	0.0086498	0.0082807	0.0052557	0.0070042	0.0067166	0.0085256	0.0050319	0.011448	0.0053303	0.0074426	0.0069322	0.0081658	0.0048405	0.0072774	0.0049761	0.0063199	0.0085946	0.0052292	0.0045637	0.0051357	0.0047644	0.0049125	0.0057152	0.0052459
0.0057641	0.0069982	0.0066054	0.0048395	0.0088045	0.0064604	0.0078314	0.0057001	0.0058875	0.0069901	0.0074698	0.0075461	0.0060106	0.012083	0.0083506	0.0079758	0.0050793	0.0068481	0.006748	0.0083952	0.0048337	0.011187	0.0051246	0.0071718	0.0067218	0.0081145	0.0046596	0.0073155	0.0047734	0.0060183	0.0086327	0.0050011	0.0043488	0.0048942	0.004556	0.0047285	0.0055197	0.0050285
0.0054979	0.00703	0.0062795	0.004703	0.0087226	0.006175	0.0079046	0.0055853	0.0056293	0.0069064	0.0070998	0.0075216	0.0057359	0.011644	0.0079387	0.0076486	0.004872	0.0065797	0.0066726	0.008277	0.0046185	0.010903	0.0048764	0.0067866	0.0064839	0.0080278	0.0044419	0.0073212	0.0045452	0.005764	0.0086224	0.0047791	0.0041289	0.0046803	0.0043839	0.0045364	0.0052864	0.0047851
0.0052303	0.007089	0.0059811	0.0045362	0.0085835	0.0058776	0.0079445	0.0054328	0.0052915	0.0068672	0.0067033	0.0075235	0.0054103	0.0112	0.0075706	0.007259	0.0046599	0.0063196	0.0065529	0.0080947	0.0043779	0.010578	0.0046516	0.0064956	0.0061637	0.0079807	0.004205	0.0074624	0.0043111	0.0055006	0.0087054	0.0045267	0.0038948	0.0044301	0.0042297	0.0042945	0.0050369	0.0045181
0.0049463	0.0070864	0.0056731	0.0044279	0.0084834	0.005572	0.0079257	0.0052424	0.0050189	0.0068291	0.0063114	0.0075704	0.0050352	0.010733	0.0072291	0.0068421	0.0044482	0.0060336	0.0064128	0.0078242	0.0041641	0.010109	0.0044156	0.0063052	0.0058624	0.0079378	0.0039416	0.0076301	0.0041177	0.0051813	0.0085978	0.0042637	0.0036624	0.0041417	0.0040036	0.0040255	0.0047713	0.0042609
0.0046636	0.0070998	0.005398	0.0041784	0.0084227	0.0052745	0.0080385	0.0050272	0.0047597	0.0067021	0.0058801	0.007627	0.004753	0.010206	0.0068412	0.0063908	0.0042424	0.0057245	0.0063027	0.0075281	0.0039212	0.0095168	0.0042163	0.0061647	0.0054899	0.0079572	0.0036552	0.0077984	0.0038927	0.004884	0.0084124	0.0040104	0.0034145	0.0038588	0.0037836	0.0037565	0.004469	0.003995
0.0043919	0.0070929	0.0051565	0.0042997	0.0082353	0.0049752	0.0079859	0.0048256	0.0044829	0.0065583	0.0054374	0.0076548	0.0044427	0.0096607	0.0064387	0.0059803	0.0040369	0.0054076	0.0061834	0.0073571	0.0036683	0.0090782	0.0040187	0.0059363	0.005167	0.0078738	0.0033893	0.0079091	0.0037098	0.0046189	0.0083102	0.0037575	0.003173	0.0036042	0.0035729	0.0035108	0.0041799	0.0037271
State 5
Stubject 1	Stubject 2	Stubject 3	Stubject 4	Stubject 5	Stubject 6	Stubject 7	Stubject 8	Stubject 9	Stubject 10	Stubject 11	Stubject 12	Stubject 13	Stubject 14	Stubject 15	Stubject 16	Stubject 17	Stubject 18	Stubject 19	Stubject 20	Stubject 21	Stubject 22	Stubject 23	Stubject 24	Stubject 25	Stubject 26	Stubject 27	Stubject 28	Stubject 29	Stubject 30	Stubject 31	Stubject 32	Stubject 33	Stubject 34	Stubject 35	Stubject 36	Stubject 37	Stubject 38
0.016976	0.01637	0.016649	0.012489	0.018699	0.019206	0.018946	0.017825	0.015891	0.017128	0.015896	0.016739	0.013625	0.015456	0.016987	0.016015	0.016079	0.018266	0.016871	0.016926	0.017062	0.014844	0.021263	0.020489	0.020482	0.016947	0.01663	0.015647	0.016087	0.017663	0.018667	0.017599	0.0166	0.017023	0.014881	0.015201	0.016701	0.018751
0.017631	0.017122	0.017562	0.013258	0.019757	0.019919	0.020324	0.018465	0.016629	0.017782	0.016919	0.017732	0.014285	0.016721	0.017757	0.017007	0.016835	0.019137	0.017812	0.017971	0.018061	0.015256	0.022434	0.021064	0.021444	0.018064	0.018042	0.016412	0.016943	0.018162	0.019334	0.018578	0.017439	0.018051	0.016009	0.015944	0.017942	0.019588
0.01811	0.017736	0.018337	0.01396	0.020595	0.020497	0.021541	0.018971	0.017183	0.018346	0.017757	0.01858	0.014855	0.0178	0.018473	0.017843	0.017443	0.019822	0.018627	0.018846	0.018915	0.015541	0.023399	0.021528	0.022158	0.018947	0.019236	0.017046	0.017738	0.018525	0.019868	0.019422	0.018062	0.018857	0.017017	0.016566	0.018991	0.020227
0.018207	0.017916	0.01865	0.013999	0.020766	0.020539	0.022096	0.019099	0.017192	0.018454	0.017987	0.018839	0.014996	0.018279	0.018843	0.018124	0.017806	0.02012	0.018882	0.01908	0.019437	0.015595	0.023738	0.021418	0.02208	0.019167	0.019651	0.01724	0.017994	0.018503	0.019981	0.019728	0.018211	0.018881	0.017333	0.016723	0.019334	0.020449
0.017278	0.016748	0.017763	0.012687	0.019167	0.019129	0.020993	0.018136	0.015801	0.017468	0.016798	0.017879	0.014175	0.016928	0.018326	0.016898	0.017078	0.019326	0.017705	0.018003	0.018789	0.015013	0.022151	0.019761	0.020348	0.017986	0.018173	0.01652	0.017197	0.017614	0.018957	0.018698	0.017279	0.017438	0.016107	0.01577	0.0184	0.019452
0.016371	0.015675	0.01684	0.011669	0.017473	0.017661	0.019653	0.017183	0.014661	0.016651	0.015538	0.016699	0.013505	0.015677	0.017579	0.015541	0.016409	0.018364	0.016646	0.016785	0.01813	0.014524	0.02056	0.018416	0.018761	0.016829	0.016579	0.015714	0.016146	0.016664	0.017906	0.017697	0.016257	0.015942	0.014925	0.014755	0.017153	0.018342
0.015697	0.014884	0.016203	0.011058	0.016269	0.016442	0.018414	0.016386	0.013788	0.016056	0.014691	0.015758	0.013179	0.014624	0.016924	0.014533	0.015928	0.017629	0.015985	0.015832	0.017539	0.014108	0.019378	0.017463	0.017513	0.015763	0.015351	0.01509	0.015315	0.015821	0.016998	0.016981	0.01545	0.014724	0.013981	0.01401	0.016135	0.017402
0.015216	0.014207	0.015673	0.010645	0.015371	0.015588	0.017444	0.015794	0.013159	0.015585	0.014238	0.014945	0.012942	0.013826	0.016315	0.013737	0.015556	0.016982	0.015508	0.015111	0.017065	0.013783	0.018439	0.016718	0.016526	0.014888	0.014444	0.014654	0.01458	0.014988	0.016207	0.016368	0.01468	0.01369	0.013335	0.01339	0.015309	0.016576
0.014888	0.013653	0.015262	0.010517	0.014728	0.014904	0.016663	0.015289	0.012696	0.015243	0.014152	0.014236	0.012893	0.013337	0.01579	0.013067	0.015331	0.016411	0.015239	0.014516	0.016598	0.013509	0.017682	0.016082	0.015822	0.01418	0.01374	0.014234	0.013944	0.014303	0.015446	0.01578	0.014082	0.012875	0.012832	0.01339	0.014636	0.015867
0.01455	0.013211	0.014841	0.010629	0.014135	0.0143	0.015973	0.014876	0.012282	0.015027	0.014327	0.013611	0.012968	0.012969	0.015185	0.012483	0.015104	0.015908	0.015066	0.013996	0.016089	0.013203	0.01697	0.015511	0.015161	0.013594	0.013249	0.013899	0.01337	0.013711	0.014767	0.015255	0.01358	0.012247	0.012412	0.012794	0.014023	0.015244
0.014253	0.012841	0.014468	0.011162	0.013704	0.013729	0.015383	0.014461	0.011927	0.014786	0.01464	0.013079	0.013232	0.012803	0.014619	0.011924	0.01483	0.015415	0.014939	0.013483	0.01562	0.012962	0.016421	0.015001	0.014682	0.013084	0.012885	0.013626	0.012891	0.013175	0.014213	0.014748	0.013167	0.011773	0.012214	0.012673	0.013473	0.014677
0.013938	0.012453	0.014026	0.011898	0.01327	0.013223	0.014871	0.014087	0.011606	0.014533	0.014963	0.01259	0.013739	0.012617	0.014079	0.011456	0.014531	0.014961	0.015035	0.01299	0.015088	0.012761	0.015892	0.014556	0.01429	0.012607	0.012638	0.013382	0.012552	0.012728	0.013693	0.014326	0.012835	0.011412	0.012302	0.012674	0.013063	0.014232
0.013609	0.012154	0.013524	0.012732	0.012907	0.012826	0.014379	0.013727	0.011377	0.014338	0.015166	0.012191	0.014675	0.012405	0.01357	0.011033	0.014348	0.014584	0.015099	0.012525	0.014621	0.0125	0.015493	0.014074	0.013964	0.012168	0.012633	0.01317	0.012296	0.012351	0.013222	0.013935	0.012558	0.011167	0.012486	0.012762	0.012699	0.013863
0.013345	0.011886	0.013094	0.013541	0.012579	0.012469	0.013935	0.013449	0.011182	0.014043	0.015317	0.011927	0.015672	0.012183	0.013146	0.010688	0.014096	0.014155	0.015077	0.012085	0.014209	0.012248	0.015171	0.0136	0.013627	0.011789	0.012655	0.013051	0.01206	0.012073	0.012815	0.013606	0.012409	0.010977	0.012728	0.012858	0.012507	0.01354
0.013048	0.011631	0.012739	0.014305	0.012337	0.012142	0.013641	0.013212	0.011049	0.013766	0.015308	0.011734	0.016368	0.011959	0.012745	0.010386	0.013925	0.013742	0.015095	0.011712	0.013806	0.011996	0.014942	0.013182	0.013315	0.01148	0.012662	0.012967	0.011954	0.011879	0.012481	0.013284	0.012308	0.010859	0.013068	0.01298	0.012494	0.01326
0.012774	0.011439	0.012567	0.014957	0.012135	0.011805	0.013445	0.012979	0.010968	0.013467	0.015099	0.011612	0.016816	0.011713	0.012369	0.010134	0.013754	0.013428	0.014927	0.01135	0.013458	0.011741	0.01468	0.012767	0.012978	0.011199	0.0127	0.012841	0.011898	0.011674	0.012198	0.01296	0.012224	0.010775	0.013385	0.013059	0.012507	0.013058
0.012461	0.011279	0.012338	0.015414	0.011947	0.011529	0.013273	0.012717	0.010875	0.013144	0.014594	0.01152	0.016963	0.011414	0.012016	0.0099144	0.013545	0.013124	0.014652	0.011066	0.013163	0.011514	0.014383	0.012383	0.012618	0.01091	0.012761	0.012675	0.011901	0.01149	0.01198	0.012659	0.012215	0.010687	0.013604	0.013063	0.012514	0.012819
0.01217	0.011142	0.012044	0.015383	0.011737	0.011272	0.013034	0.012468	0.010792	0.012783	0.013986	0.01141	0.016833	0.011109	0.011733	0.0097265	0.013467	0.012873	0.014255	0.010823	0.012942	0.011287	0.014041	0.011971	0.012276	0.010678	0.012752	0.012478	0.011906	0.011352	0.011786	0.012427	0.012233	0.010605	0.013658	0.013036	0.012536	0.012632
0.011904	0.01103	0.011742	0.014888	0.011479	0.01099	0.012738	0.012208	0.010702	0.012438	0.013278	0.011293	0.016337	0.010765	0.011495	0.0095928	0.01332	0.012615	0.013735	0.010626	0.012693	0.011033	0.013628	0.011553	0.01189	0.01046	0.012647	0.012244	0.011839	0.011221	0.011554	0.012155	0.012246	0.0105	0.013462	0.012956	0.012461	0.012465
0.011658	0.010917	0.01147	0.014109	0.011248	0.01071	0.012367	0.011957	0.010528	0.012111	0.012583	0.011182	0.015468	0.010545	0.011264	0.0094491	0.013101	0.01237	0.013099	0.010479	0.012418	0.010823	0.013187	0.011187	0.01153	0.010293	0.012374	0.011949	0.011744	0.011072	0.011345	0.011892	0.012296	0.010365	0.013047	0.01281	0.012309	0.012316
0.011399	0.01084	0.01119	0.013218	0.010997	0.010475	0.011989	0.011717	0.010371	0.011768	0.012005	0.011016	0.014127	0.010392	0.01103	0.0093555	0.012827	0.012118	0.012464	0.010392	0.012172	0.010614	0.012649	0.010822	0.0112	0.010134	0.011972	0.011572	0.011646	0.010927	0.011097	0.011653	0.01222	0.010276	0.012553	0.012583	0.012078	0.012171
0.011133	0.010732	0.010908	0.012439	0.010717	0.010275	0.011596	0.011469	0.010215	0.01144	0.011502	0.010835	0.012862	0.010299	0.010875	0.0092576	0.012546	0.011908	0.011812	0.010291	0.011876	0.010461	0.012112	0.010498	0.010891	0.010049	0.011524	0.011177	0.011542	0.010758	0.010856	0.011457	0.012149	0.010224	0.011858	0.012365	0.01175	0.011982
0.01091	0.010678	0.010546	0.011641	0.010408	0.010081	0.01114	0.011181	0.010022	0.011168	0.011074	0.01068	0.011821	0.010212	0.010672	0.0091776	0.012237	0.011719	0.011214	0.010207	0.01158	0.010328	0.011574	0.010179	0.010641	0.0099613	0.011082	0.010814	0.011391	0.010658	0.010676	0.011327	0.01203	0.010182	0.011185	0.01214	0.011303	0.011851
0.010668	0.010525	0.010092	0.010799	0.010117	0.0099191	0.010662	0.010899	0.009795	0.010877	0.010708	0.010509	0.010989	0.010133	0.010515	0.0091218	0.011895	0.01146	0.010802	0.0101	0.011284	0.010174	0.011059	0.0099178	0.010408	0.0098984	0.01062	0.010507	0.011248	0.010586	0.010501	0.011197	0.011905	0.010162	0.010596	0.011937	0.010834	0.011645
0.010526	0.010305	0.0097773	0.010105	0.0098542	0.0097627	0.010267	0.010654	0.0095928	0.010601	0.010349	0.010342	0.010293	0.0099884	0.010376	0.0090678	0.011538	0.011226	0.010448	0.0099665	0.011028	0.010025	0.010658	0.0096507	0.010236	0.0098349	0.010108	0.010255	0.011149	0.010532	0.010292	0.011082	0.011763	0.010125	0.010057	0.011737	0.010497	0.011416
0.010367	0.010135	0.0095409	0.009547	0.0096537	0.0096582	0.0099517	0.010435	0.0094364	0.010337	0.010017	0.010214	0.0097668	0.0098954	0.010313	0.0090549	0.011398	0.011074	0.010278	0.0098899	0.010831	0.0099644	0.010395	0.0094849	0.010144	0.0098784	0.0097886	0.010058	0.01114	0.010482	0.010166	0.011024	0.011663	0.010141	0.0096633	0.011527	0.010346	0.011303
0.010239	0.0099643	0.0093699	0.009142	0.0094296	0.0095431	0.009762	0.010195	0.0092721	0.010115	0.0097306	0.010079	0.0093385	0.0097991	0.010393	0.0090643	0.011517	0.010985	0.010276	0.0098722	0.010707	0.0099168	0.010291	0.0094116	0.010191	0.010048	0.0096862	0.010043	0.011146	0.010463	0.010109	0.011069	0.011669	0.010212	0.0095868	0.0114	0.010317	0.011225
0.010053	0.0097247	0.0091813	0.0088084	0.0092078	0.0094051	0.0095273	0.0099786	0.0091325	0.0099112	0.0094025	0.0099121	0.0089411	0.0096559	0.010316	0.0090843	0.011425	0.010791	0.010028	0.0098045	0.010566	0.0098072	0.010257	0.0092606	0.010148	0.010252	0.0096156	0.010176	0.01118	0.0106	0.010102	0.011066	0.011638	0.01036	0.0096903	0.011169	0.010135	0.01109
0.0098524	0.0094402	0.0089757	0.0084615	0.0089547	0.0091995	0.0091961	0.0097773	0.0089387	0.0096558	0.0090076	0.0096897	0.008581	0.0092803	0.010168	0.0090075	0.011211	0.010532	0.0096969	0.0096384	0.010344	0.0096466	0.0099803	0.008997	0.010003	0.010279	0.0093962	0.010176	0.011073	0.010601	0.010027	0.010906	0.011507	0.010333	0.009519	0.010855	0.0098709	0.010826
0.0097353	0.0092824	0.0089116	0.0081987	0.0088525	0.0091379	0.0090327	0.0096762	0.0089198	0.0094783	0.0087699	0.0095818	0.0083598	0.0090752	0.01007	0.0089815	0.011082	0.010298	0.009467	0.0095686	0.010284	0.009539	0.009771	0.0088522	0.0099153	0.010285	0.0092564	0.010113	0.011019	0.010627	0.0099526	0.010779	0.011437	0.010301	0.0094007	0.010595	0.0096876	0.010635
0.0096774	0.0091364	0.0088691	0.0079917	0.00881	0.009114	0.008875	0.0095846	0.0089112	0.0093737	0.0085983	0.0095029	0.0081896	0.0088627	0.0099317	0.0089936	0.010962	0.01008	0.0092596	0.0094727	0.010196	0.0094389	0.0095567	0.0086641	0.0098067	0.010255	0.0091068	0.010023	0.010911	0.010597	0.0098364	0.01057	0.011315	0.010249	0.0092396	0.010407	0.00952	0.010405
0.0096098	0.0090865	0.0089012	0.0078259	0.0087666	0.0090714	0.0087349	0.009555	0.0089522	0.0093455	0.0083978	0.00944	0.0080651	0.0087189	0.0098564	0.0089998	0.010859	0.0099005	0.0090746	0.0094559	0.010117	0.0093429	0.0093561	0.00855	0.00971	0.010244	0.008974	0.009938	0.010748	0.010541	0.009763	0.010373	0.011182	0.010176	0.0091233	0.010189	0.0093818	0.010211
0.0095328	0.0089978	0.0089341	0.0076514	0.0087022	0.0090278	0.0085741	0.0095179	0.0090502	0.0092682	0.0081801	0.0093365	0.0079179	0.0085363	0.0097472	0.0090286	0.010753	0.0097252	0.0088594	0.0094436	0.010053	0.0092396	0.0091504	0.0084233	0.0095949	0.010193	0.0088372	0.0098454	0.010533	0.010455	0.0096624	0.010095	0.010988	0.010073	0.0090021	0.0099754	0.0091906	0.010006
0.009453	0.0088632	0.0089708	0.0074858	0.0086197	0.0089644	0.0083909	0.0094797	0.0091017	0.0091807	0.0079592	0.0092178	0.0077666	0.008253	0.0094255	0.0089669	0.01017	0.0093655	0.0083639	0.0093279	0.0098957	0.0090639	0.0088159	0.0081496	0.0093285	0.0099485	0.0085275	0.0096752	0.010189	0.010367	0.0094971	0.0097132	0.010686	0.0099374	0.0086819	0.0097252	0.0088183	0.0096711
0.0093602	0.0087817	0.0089896	0.0073396	0.0085398	0.008961	0.0081812	0.0094604	0.0091524	0.0090397	0.0077945	0.0091116	0.0076071	0.008005	0.0092563	0.0089145	0.0098943	0.0091621	0.0081006	0.0092399	0.00976	0.008953	0.0084265	0.0079652	0.0091096	0.0096994	0.0082135	0.009399	0.0098613	0.010205	0.0093064	0.0093247	0.010395	0.0097368	0.0082955	0.0095243	0.008598	0.0094304
0.0093733	0.0088342	0.0091161	0.0072705	0.0085501	0.0090105	0.0081562	0.0094839	0.0092415	0.009043	0.0077046	0.0090681	0.0075152	0.0079392	0.0091966	0.0088931	0.0097704	0.0090508	0.0080313	0.0092244	0.0097074	0.0089336	0.0081241	0.0079239	0.0089942	0.0094401	0.0080244	0.0090483	0.0095967	0.0099936	0.0090704	0.0089907	0.010076	0.0094708	0.0078999	0.0093838	0.0085851	0.0092628
0.0093331	0.0088031	0.0091944	0.0071183	0.0084592	0.0089865	0.0080248	0.0094381	0.0092293	0.0089971	0.0075993	0.008989	0.0073273	0.0077947	0.0090988	0.0088759	0.0096476	0.0089633	0.0079127	0.0092111	0.0096348	0.0088642	0.00796	0.0078517	0.0089246	0.0092673	0.0079061	0.0089034	0.0093132	0.0098456	0.0089103	0.0087264	0.0098465	0.0093419	0.0077928	0.0092448	0.008535	0.0091291
0.0092371	0.0086966	0.0091723	0.0069282	0.0082879	0.0088857	0.0078152	0.0093319	0.0091463	0.0088754	0.0073671	0.0088535	0.0070848	0.0076095	0.0090297	0.0088481	0.0095059	0.0088579	0.0077739	0.0091648	0.0095015	0.0087751	0.0077582	0.007732	0.0088358	0.009077	0.0077637	0.0087752	0.0090459	0.0096762	0.0087535	0.0084518	0.0095565	0.0092059	0.0076587	0.0090489	0.0084385	0.0089698
0.0091269	0.0085391	0.0091268	0.0067247	0.0081147	0.0087602	0.0075783	0.009185	0.009036	0.0087196	0.0071228	0.008663	0.0068125	0.0074188	0.0089564	0.0087994	0.0093482	0.0087141	0.007619	0.0090868	0.0093626	0.0086933	0.0075694	0.0076203	0.0087524	0.0089264	0.0076477	0.0086584	0.008811	0.0095664	0.0086005	0.0082289	0.0092657	0.0090662	0.0075378	0.0088397	0.0083553	0.0088004
0.0089894	0.0083988	0.0090335	0.0065025	0.007937	0.0086558	0.0073579	0.0090362	0.008807	0.0085478	0.006917	0.0084645	0.00655	0.0072296	0.0088491	0.0087049	0.0091594	0.0085893	0.0074516	0.0089986	0.0091784	0.0086227	0.0073902	0.0075108	0.0086595	0.0087325	0.0075133	0.0085023	0.0085503	0.0094288	0.0084573	0.0079674	0.0089864	0.0089499	0.007427	0.0086304	0.0082557	0.0086262
0.008887	0.0082954	0.0089532	0.006322	0.0077981	0.0085633	0.0071759	0.0089038	0.0086294	0.0084444	0.0067777	0.0083376	0.0062897	0.0070779	0.00876	0.0086092	0.008977	0.0084579	0.0073028	0.0088961	0.0089899	0.0085211	0.0072229	0.0073987	0.0085571	0.0085155	0.0073751	0.0083576	0.0083228	0.0092761	0.0083025	0.0077417	0.0087099	0.0088287	0.0072685	0.0083899	0.0081813	0.0084694
0.0088382	0.0082057	0.0088646	0.0061427	0.00768	0.0084699	0.0070222	0.0088053	0.0084662	0.0083651	0.0066836	0.0082573	0.0060578	0.0069398	0.0087001	0.0085346	0.0088228	0.0083328	0.0071542	0.0088111	0.0088102	0.0084254	0.0070526	0.0073457	0.0084672	0.008333	0.0072351	0.0082118	0.0081092	0.0091263	0.0081634	0.0075343	0.0084439	0.0087343	0.0071588	0.0081695	0.0081132	0.0083339
0.008774	0.0080924	0.0087923	0.0059826	0.0076022	0.0083997	0.0068889	0.0086927	0.0083061	0.0082493	0.0065804	0.0082191	0.0058972	0.0068255	0.0086323	0.008484	0.008663	0.0082319	0.0070117	0.008722	0.008604	0.0083338	0.0069216	0.0072486	0.0083523	0.0081411	0.0071322	0.0080725	0.0078821	0.0090249	0.0080546	0.0073516	0.0081922	0.0086328	0.0070285	0.0079009	0.0080449	0.0081805
0.0087428	0.0080579	0.0086938	0.0058858	0.0074992	0.0083376	0.0067616	0.0086048	0.0081613	0.0081307	0.0065083	0.0082138	0.0057622	0.0066953	0.0085463	0.0084346	0.0084936	0.008119	0.0068847	0.0086538	0.0084151	0.0082411	0.0067899	0.0071663	0.0082692	0.0079504	0.0070159	0.0079307	0.0076644	0.0088999	0.007925	0.0071775	0.0079577	0.008564	0.0068877	0.0076931	0.0079538	0.0080383
0.0087444	0.0080369	0.0086577	0.0057919	0.0074655	0.0083158	0.0066862	0.008556	0.0080405	0.0080461	0.0066034	0.0082122	0.0057273	0.0065526	0.0084735	0.008367	0.0083045	0.0080012	0.0067627	0.0085723	0.0081872	0.0081557	0.0066337	0.0071212	0.0081586	0.007801	0.0068857	0.0077528	0.0074602	0.0087725	0.0078177	0.0069989	0.0077349	0.0084877	0.0067482	0.0074641	0.0078711	0.0078649
0.008728	0.0080789	0.0087158	0.0058211	0.0075204	0.0083279	0.00672	0.0085441	0.0079654	0.0080433	0.0066634	0.0082351	0.0060016	0.0064545	0.0083709	0.0082786	0.0081039	0.0078639	0.0066364	0.0084702	0.0080145	0.0080956	0.0065026	0.0070532	0.0080637	0.0076612	0.0067536	0.007569	0.0072587	0.0086466	0.0077058	0.0068453	0.00754	0.0084116	0.0065982	0.0072391	0.0078329	0.0077399
0.0087419	0.0081874	0.008799	0.0058978	0.0075854	0.0083212	0.0069103	0.0085269	0.0079001	0.0080677	0.0067373	0.008313	0.0064865	0.0063774	0.0082626	0.0081772	0.0078929	0.0077649	0.0065045	0.0083893	0.0078155	0.0080266	0.0063474	0.0069887	0.0079551	0.0075179	0.0066173	0.007384	0.0070676	0.0085245	0.0075877	0.0066976	0.0073569	0.0083255	0.0064773	0.0070437	0.0077683	0.0076349
0.008684	0.0081213	0.0087237	0.0058575	0.0075649	0.0082938	0.0068313	0.0084865	0.0077855	0.0079616	0.0067157	0.0082468	0.0065155	0.0062751	0.0081701	0.0080893	0.007712	0.0076761	0.0063943	0.0083224	0.0076377	0.0079638	0.0062289	0.0069261	0.0078328	0.0074083	0.0064995	0.0071986	0.0068891	0.0083985	0.0074863	0.0065823	0.0071638	0.0082392	0.006392	0.0068577	0.0076837	0.00752
0.0086173	0.0080726	0.0086266	0.0057979	0.0075428	0.0082667	0.0067467	0.0084114	0.0076582	0.007831	0.0066516	0.0081307	0.0064897	0.0061959	0.0080803	0.0080415	0.007528	0.0075869	0.0062858	0.008231	0.0074546	0.0079008	0.0061199	0.0068461	0.0077262	0.0072907	0.0063804	0.0070326	0.0066972	0.0082828	0.0073665	0.0064637	0.0069796	0.0081453	0.0063239	0.0066965	0.0076044	0.0074116
0.0085216	0.0080726	0.0085226	0.0057373	0.0075223	0.0081783	0.0066399	0.0083324	0.0075704	0.0077529	0.0065559	0.0079584	0.0064453	0.0061065	0.0079822	0.0079494	0.007339	0.007472	0.0062056	0.0081418	0.0072806	0.0078483	0.0059958	0.0067586	0.0075989	0.0071897	0.0062764	0.0068463	0.0065064	0.0081294	0.0072545	0.006359	0.0068111	0.0079825	0.0062171	0.0065402	0.007532	0.0072892
0.0084222	0.0078603	0.0083607	0.0056373	0.0074795	0.0080851	0.0065193	0.0082318	0.0074179	0.0076518	0.0064584	0.0077824	0.0063523	0.006036	0.0078814	0.0078407	0.0071706	0.0073631	0.006108	0.008045	0.0071346	0.0078019	0.005887	0.0066812	0.0074903	0.0070883	0.0061703	0.0066488	0.0063207	0.007974	0.0071292	0.0062551	0.0066268	0.0077889	0.0061127	0.006421	0.0074563	0.007187
0.0082363	0.0076726	0.0081593	0.0055345	0.0073841	0.0079717	0.0063744	0.0080809	0.0072486	0.0075668	0.0062577	0.0075157	0.0062125	0.0059754	0.0077658	0.0076908	0.0070354	0.0072861	0.0060048	0.0079259	0.0069708	0.0077673	0.0057855	0.0065927	0.0073364	0.0069855	0.0060675	0.0064722	0.0061322	0.0078348	0.0070197	0.0061737	0.0064542	0.0075632	0.0060372	0.0063184	0.0073366	0.0070499
0.008034	0.0074657	0.0078548	0.0053664	0.0072094	0.0077925	0.0061518	0.0078913	0.0070189	0.0073777	0.0059977	0.0072744	0.00594	0.0058884	0.0076691	0.0075538	0.0068985	0.0071971	0.0058682	0.0077991	0.0067764	0.0076982	0.005673	0.0064867	0.0072066	0.0068549	0.0059604	0.006308	0.0059594	0.0076723	0.0068897	0.0060669	0.006274	0.0073302	0.0059366	0.0062112	0.0072024	0.0069154
0.007812	0.0070889	0.0074357	0.0050471	0.0069355	0.0076028	0.0056594	0.0076736	0.0067579	0.0071033	0.0057464	0.006898	0.0051234	0.0058238	0.0075365	0.0074019	0.0067588	0.0071193	0.0057402	0.0076787	0.0065898	0.0076447	0.0055869	0.0063913	0.0070535	0.0067024	0.0058361	0.0061401	0.0057819	0.007502	0.006761	0.0059939	0.0061237	0.0070614	0.0058623	0.006109	0.007073	0.0067912
0.0076401	0.0068876	0.0071884	0.0048736	0.006755	0.0074567	0.0054482	0.0075017	0.0065634	0.0069347	0.0055988	0.0066832	0.0047497	0.0056941	0.0074135	0.0072707	0.0066278	0.0070103	0.0056092	0.0075226	0.0064193	0.0075689	0.0054842	0.0063004	0.0069076	0.0065791	0.0056995	0.0059757	0.00562	0.007343	0.0066494	0.0059183	0.0059708	0.0067761	0.0057364	0.0059963	0.0069478	0.0066799
0.0075082	0.0067077	0.0069984	0.0047538	0.006607	0.0073486	0.0053122	0.0073544	0.0064024	0.0068228	0.0054751	0.0065139	0.0045714	0.0055817	0.0072833	0.0071167	0.006495	0.0069073	0.0054813	0.0073859	0.0062592	0.0075256	0.005386	0.0061723	0.0067484	0.0064399	0.0055576	0.0058072	0.0054277	0.0071784	0.0065272	0.0058266	0.0058308	0.006469	0.0056169	0.0058532	0.0068075	0.0065596
0.0073658	0.0065139	0.006807	0.0046495	0.0064348	0.0072309	0.0051633	0.007195	0.0061978	0.0066623	0.0053657	0.0063525	0.0044018	0.0054833	0.0071545	0.0069651	0.0063602	0.0068038	0.0053319	0.0072735	0.0060883	0.0074896	0.0052819	0.0060624	0.0066085	0.0063008	0.0054343	0.0056496	0.0052563	0.0070368	0.006396	0.0057162	0.0056766	0.0062181	0.0054851	0.0057077	0.0066527	0.0064442
0.0072344	0.0063628	0.0066314	0.0044917	0.0062811	0.0071243	0.0050405	0.0069986	0.0060083	0.0065004	0.0052865	0.0062177	0.0042446	0.0054088	0.0070244	0.0068357	0.0062477	0.0067139	0.0052043	0.0071345	0.0059338	0.0074252	0.0051752	0.0059477	0.0064846	0.0061636	0.0053044	0.0055077	0.0050987	0.006889	0.0062775	0.0056251	0.0055573	0.0059851	0.0053822	0.0055779	0.0064853	0.006348
0.00711	0.0062271	0.0064517	0.004391	0.0061346	0.0070377	0.0049287	0.0068074	0.0058541	0.0063242	0.0051996	0.0060969	0.0041144	0.0053242	0.0069195	0.0067092	0.0061197	0.0066062	0.005089	0.0069991	0.0057923	0.007352	0.0050699	0.0058374	0.0063543	0.0060389	0.0051884	0.0053729	0.0049636	0.0067652	0.0061568	0.0055329	0.0054333	0.0057626	0.0052508	0.0054464	0.0063196	0.0062259
0.0069891	0.0060937	0.0062863	0.0043182	0.0060049	0.0069279	0.0048277	0.0066565	0.0057114	0.0061686	0.0051261	0.005964	0.0039952	0.0052414	0.0067933	0.0065967	0.005989	0.0064949	0.0049861	0.0068783	0.0056605	0.0072769	0.004981	0.0057312	0.0062201	0.005894	0.0050734	0.0052449	0.0048332	0.0066245	0.0060488	0.0054428	0.0053185	0.0055765	0.0051343	0.005315	0.0061895	0.0061398
0.0068432	0.005983	0.006133	0.0042454	0.0058779	0.0068383	0.004738	0.0065051	0.0055693	0.0060269	0.0050646	0.0058368	0.0038907	0.0051906	0.0066834	0.0064894	0.0058578	0.0064032	0.0048968	0.0067548	0.0055366	0.0072031	0.0049073	0.0056077	0.0061132	0.005775	0.0049754	0.0051409	0.0047065	0.006523	0.0059625	0.0053827	0.0052262	0.005404	0.005048	0.0052093	0.0060563	0.0060487
0.0067069	0.0058732	0.0059832	0.0041928	0.0057723	0.0067565	0.0046459	0.0063402	0.0054284	0.0059118	0.0050096	0.0057556	0.0037964	0.0051135	0.0065816	0.0064008	0.0057434	0.006301	0.0048071	0.006659	0.0054287	0.0071118	0.0048327	0.005501	0.0060121	0.0056775	0.0049084	0.0050474	0.0045984	0.0064214	0.0058934	0.0053228	0.0051642	0.0052397	0.0049721	0.0051244	0.0059431	0.0059639
0.0065712	0.0057829	0.0058398	0.0041332	0.0056912	0.0066934	0.0045827	0.006207	0.0052925	0.0058081	0.0049569	0.0056464	0.0037099	0.0050883	0.0064769	0.0063149	0.005631	0.0061869	0.00473	0.0065671	0.0053402	0.0070266	0.0047575	0.0053981	0.0059287	0.0055984	0.0048545	0.0049699	0.0045019	0.0063293	0.0058411	0.0052687	0.0050827	0.0051085	0.0049185	0.0050602	0.0058578	0.0058929
0.0064585	0.0057147	0.0057168	0.0041122	0.0056034	0.0066172	0.0045314	0.0060656	0.0051793	0.0056834	0.0049276	0.0055617	0.0036314	0.0050488	0.0063686	0.0062239	0.0055398	0.006082	0.004661	0.0064564	0.0052564	0.006919	0.0047012	0.0053072	0.005837	0.0055126	0.0048066	0.0048838	0.0044204	0.0062396	0.0057844	0.0052113	0.0050266	0.0050082	0.0048384	0.0050172	0.0058073	0.0058095
0.0063263	0.0056421	0.0056101	0.0040999	0.0055364	0.0065369	0.0044668	0.0059417	0.0051016	0.0055869	0.0049273	0.005495	0.0035792	0.0050338	0.0062596	0.0061516	0.0054479	0.0059925	0.0045971	0.0063383	0.0051625	0.0067971	0.0046514	0.0052214	0.0057585	0.0054446	0.0047453	0.0048031	0.0043367	0.006128	0.0057146	0.005176	0.0049651	0.0048994	0.0047731	0.0049538	0.0057581	0.0057217
0.0062063	0.0055802	0.0055011	0.0040906	0.0054791	0.0064806	0.0044272	0.0058367	0.0050249	0.0055091	0.0049204	0.0054312	0.0035159	0.0049988	0.0061656	0.0060854	0.0053517	0.0059062	0.0045373	0.0062271	0.0050705	0.0066877	0.0045926	0.005128	0.0056878	0.0053715	0.004711	0.0047197	0.0042713	0.0060231	0.0056451	0.005144	0.0048697	0.0048006	0.0047057	0.0049036	0.0057305	0.0056302
0.0060727	0.005517	0.0054251	0.0040642	0.0054121	0.0064001	0.0043787	0.0057317	0.0049562	0.0054597	0.0049086	0.0053653	0.0034531	0.0049753	0.0060564	0.0060129	0.0052679	0.0058258	0.0044981	0.0061376	0.0049808	0.0066063	0.0045343	0.0050393	0.0055995	0.0052922	0.0046623	0.0046476	0.0042066	0.0059125	0.0055695	0.0050914	0.0047934	0.004696	0.0046491	0.0048494	0.0056999	0.0055453
0.0059514	0.0054672	0.005312	0.0040643	0.005349	0.0063503	0.0043284	0.0056301	0.004886	0.0053725	0.0048734	0.0052997	0.0033913	0.0049384	0.0059364	0.0059356	0.0051866	0.0057313	0.0044401	0.0060462	0.0048931	0.006517	0.004463	0.0049558	0.0055183	0.0052361	0.0046006	0.0045701	0.0041292	0.0058058	0.005471	0.0050254	0.0047131	0.0045835	0.0045952	0.0047749	0.0056667	0.0054479
0.0058276	0.0053902	0.0051914	0.0040422	0.0052712	0.006271	0.0042964	0.0055104	0.0047996	0.0052796	0.0048413	0.0052222	0.0033342	0.0048958	0.0058391	0.005835	0.005074	0.0056307	0.0043755	0.0059458	0.0048035	0.0064271	0.0043967	0.0048628	0.0054234	0.0051784	0.0045367	0.0044787	0.0040616	0.0056808	0.0053699	0.0049453	0.0046225	0.0044852	0.0045108	0.0047001	0.005623	0.0053307
0.0056901	0.00533	0.0050895	0.0040028	0.005203	0.0061587	0.0042331	0.0054122	0.0047169	0.0051595	0.0047837	0.0051167	0.0032723	0.0048215	0.005701	0.0057201	0.0050048	0.0055065	0.0042992	0.0058386	0.004721	0.0063316	0.0043132	0.0047603	0.0053441	0.0051075	0.0044556	0.004395	0.0039854	0.0055425	0.0052335	0.0048782	0.0045171	0.0043824	0.0044093	0.00461	0.0055605	0.0052134
0.0055244	0.0052462	0.0049574	0.0039494	0.0050926	0.0060232	0.0041388	0.0052676	0.0046161	0.0050568	0.0047072	0.0050204	0.0031984	0.0047322	0.0055593	0.0055755	0.0048815	0.0053617	0.0042221	0.0057153	0.0046152	0.0062198	0.0042265	0.004648	0.0052062	0.005028	0.0043792	0.0042989	0.0038861	0.0053873	0.0050823	0.0047689	0.0043844	0.0042522	0.0042866	0.004509	0.0054778	0.0050587
0.0053427	0.0051127	0.0048032	0.0038603	0.0049561	0.0058627	0.0040381	0.0051062	0.0044801	0.0049558	0.0045645	0.0048985	0.0031023	0.0046245	0.0054049	0.0054191	0.004759	0.0051936	0.0041177	0.0055569	0.0044901	0.0061114	0.0041134	0.0045264	0.0050633	0.0049287	0.0042677	0.004188	0.0037735	0.0052291	0.0049267	0.0046271	0.004228	0.0040932	0.0041742	0.0043722	0.0053522	0.0049093
0.005153	0.0049687	0.0046192	0.0037687	0.0047704	0.0056812	0.003902	0.0049309	0.0043239	0.0048259	0.0044065	0.0047523	0.0030047	0.0044862	0.0052232	0.0052279	0.0046057	0.005012	0.0040318	0.0053529	0.0043543	0.0059777	0.0039972	0.0043881	0.0049007	0.0047955	0.004145	0.0040444	0.0036423	0.0050633	0.0047586	0.0044656	0.0040657	0.0039382	0.0040345	0.0042393	0.0052043	0.0047421
0.0049498	0.0047997	0.0044099	0.0036573	0.0045865	0.0054902	0.0037536	0.0047333	0.0041423	0.004654	0.004235	0.0045843	0.0029027	0.004312	0.0050273	0.0050084	0.0044335	0.0047995	0.0040794	0.0051423	0.0041857	0.0058324	0.0038654	0.0042371	0.0047218	0.0046402	0.0039819	0.0038876	0.0035	0.0048673	0.0045693	0.0042788	0.0039149	0.0037574	0.0038783	0.0040819	0.0050208	0.0045697
0.0047171	0.004614	0.0041966	0.003498	0.0043719	0.0052545	0.0035959	0.0045267	0.0039586	0.0044748	0.0040316	0.0043978	0.0027908	0.0041215	0.0048455	0.0047702	0.0042497	0.0045829	0.0039707	0.0048906	0.0040107	0.0056456	0.0037059	0.0040657	0.0045372	0.0044627	0.0037876	0.0037258	0.0033616	0.0046651	0.0043661	0.0040958	0.0037272	0.0035807	0.0036973	0.0039092	0.0048118	0.004375
0.0044826	0.0043959	0.003976	0.0033263	0.0041539	0.0049979	0.0034014	0.0042979	0.0037417	0.0043041	0.0038112	0.0041777	0.0026588	0.0039065	0.004631	0.0045232	0.004061	0.0043568	0.0038166	0.0046415	0.0038107	0.0054169	0.0035303	0.0038901	0.0043172	0.0042478	0.0035754	0.0035474	0.003208	0.0044543	0.0041582	0.0038983	0.0035303	0.0033864	0.0035066	0.0037099	0.0045549	0.0041637
0.0042436	0.0041707	0.0037636	0.0031661	0.0039313	0.0047379	0.0032169	0.0040619	0.0035237	0.0041267	0.0035969	0.0039474	0.002519	0.0036828	0.0044148	0.0042693	0.0038633	0.0041115	0.0036466	0.004343	0.0036052	0.0052049	0.0033397	0.0037132	0.0040869	0.0040245	0.0033397	0.0033485	0.0030377	0.0042364	0.0039408	0.0036748	0.0033149	0.0031735	0.0033112	0.0034978	0.004298	0.0039523
0.003985	0.003919	0.0035444	0.0030074	0.0036973	0.0044763	0.0030318	0.003823	0.0032967	0.0039107	0.0033734	0.0037199	0.0023761	0.0034494	0.0041849	0.0039971	0.003633	0.003879	0.0034586	0.0040543	0.0033808	0.0049649	0.0031421	0.0035168	0.003856	0.0037529	0.0030962	0.0031438	0.0028557	0.004013	0.0037194	0.0034487	0.0031065	0.0029537	0.0031001	0.0032892	0.0040346	0.0037257
0.003747	0.0036783	0.0033207	0.0028343	0.0034611	0.0042186	0.0028483	0.0035981	0.0030747	0.0036848	0.0031519	0.0034893	0.0022241	0.0032284	0.0039681	0.0037259	0.0034194	0.0036564	0.0032712	0.0037825	0.0031711	0.0047298	0.0029417	0.0033196	0.0036426	0.0034785	0.0028552	0.0029419	0.0026829	0.0037927	0.0035021	0.0032388	0.0029049	0.0027558	0.0028889	0.0030813	0.0037705	0.0035081
State 6
Subject 1	Subject 2	Subject 3	Subject 4	Subject 5	Subject 6	Subject 7	Subject 8	Subject 9	Subject 10	Subject 11	Subject 12	Subject 13	Subject 14	Subject 15	Subject 16	Subject 17	Subject 18	Subject 19	Subject 20	Subject 21	Subject 22	Subject 23	Subject 24	Subject 25	Subject 26	Subject 27	Subject 28	Subject 29	Subject 30	Subject 31	Subject 32	Subject 33	Subject 34	Subject 35	Subject 36	Subject 37	Subject 38
0.019172	0.017653	0.017941	0.01633	0.020091	0.021366	0.021151	0.018527	0.017339	0.019762	0.019509	0.017867	0.019475	0.020371	0.019192	0.017054	0.018032	0.019841	0.020107	0.017398	0.018482	0.018031	0.022901	0.019641	0.021152	0.018332	0.018201	0.017481	0.01625	0.018581	0.020635	0.019001	0.017881	0.017955	0.017747	0.017609	0.016861	0.020392
0.019853	0.018377	0.018746	0.016739	0.020639	0.021867	0.021682	0.019335	0.017836	0.020439	0.020007	0.018749	0.019786	0.021161	0.020205	0.017825	0.018993	0.020512	0.020675	0.018225	0.019755	0.018705	0.023565	0.0203	0.022047	0.01934	0.018807	0.018378	0.017193	0.019411	0.021324	0.019879	0.018725	0.018692	0.018263	0.018207	0.017684	0.021139
0.020424	0.019034	0.019464	0.017191	0.021051	0.022244	0.02225	0.020141	0.018226	0.020971	0.020475	0.019428	0.02015	0.021857	0.021129	0.01847	0.019878	0.021078	0.0213	0.018919	0.02101	0.019358	0.024105	0.020808	0.02274	0.020205	0.019362	0.019165	0.018047	0.020083	0.021857	0.020662	0.019494	0.019259	0.018714	0.01873	0.018465	0.021825
0.020559	0.019235	0.019804	0.017514	0.021009	0.022188	0.022604	0.020495	0.018418	0.021197	0.020722	0.019742	0.020473	0.022202	0.021707	0.018699	0.020325	0.021418	0.021676	0.019248	0.021768	0.019741	0.024383	0.020958	0.022877	0.020618	0.019737	0.019611	0.018544	0.020331	0.021985	0.021084	0.019834	0.019351	0.01898	0.018939	0.018918	0.02209
0.019694	0.018576	0.019105	0.017381	0.020292	0.021127	0.022302	0.019791	0.017874	0.020573	0.020469	0.019074	0.020501	0.021573	0.021228	0.017964	0.019806	0.02092	0.021299	0.018579	0.021355	0.019127	0.023696	0.020485	0.021668	0.019884	0.019297	0.019184	0.018147	0.019548	0.021287	0.020515	0.019067	0.018352	0.018835	0.018211	0.018434	0.021484
0.018855	0.017958	0.018511	0.017352	0.019525	0.0201	0.021899	0.019017	0.017504	0.019986	0.020202	0.018395	0.020658	0.020866	0.020566	0.01723	0.019281	0.020408	0.021093	0.017861	0.020844	0.018593	0.023101	0.019978	0.020474	0.019133	0.018861	0.018765	0.017595	0.018613	0.020568	0.019947	0.018423	0.017413	0.018679	0.01757	0.017928	0.020758
0.018322	0.017488	0.01814	0.017502	0.018766	0.019243	0.021503	0.018503	0.017284	0.019651	0.020155	0.017817	0.020873	0.020309	0.019927	0.016663	0.019117	0.019989	0.021149	0.017352	0.0205	0.018146	0.022533	0.019606	0.019451	0.018512	0.018675	0.018512	0.017137	0.017843	0.019819	0.019614	0.017991	0.016655	0.018675	0.017128	0.017568	0.020115
0.017978	0.017259	0.017882	0.01798	0.018279	0.018577	0.021261	0.018098	0.01721	0.01946	0.020282	0.0174	0.021414	0.01989	0.019412	0.016233	0.019134	0.019697	0.021325	0.016877	0.020165	0.017807	0.022163	0.019299	0.018775	0.018099	0.018709	0.018471	0.016846	0.017252	0.019218	0.0195	0.017775	0.016104	0.018924	0.016981	0.017291	0.019556
0.017816	0.01705	0.01778	0.018788	0.017994	0.018055	0.021155	0.017844	0.017363	0.019335	0.020647	0.017071	0.022163	0.019648	0.018939	0.016038	0.019189	0.019531	0.021794	0.016588	0.019927	0.017592	0.021878	0.019024	0.018273	0.01783	0.019008	0.018567	0.016705	0.016776	0.018736	0.019472	0.017747	0.015727	0.019434	0.017119	0.017239	0.019105
0.017692	0.016903	0.01782	0.020419	0.017727	0.017743	0.021292	0.017769	0.017727	0.01948	0.021107	0.016929	0.02317	0.019526	0.018432	0.015889	0.01933	0.019341	0.022481	0.016285	0.019641	0.017395	0.021939	0.018978	0.017881	0.017705	0.019546	0.018845	0.01668	0.016391	0.018399	0.019481	0.017849	0.015419	0.020372	0.017428	0.017248	0.018706
0.017619	0.016814	0.017963	0.023208	0.017604	0.017483	0.021543	0.017678	0.018194	0.019771	0.021727	0.016952	0.02445	0.019525	0.018057	0.015799	0.019605	0.019279	0.023456	0.016116	0.019329	0.017186	0.021987	0.019059	0.017737	0.017699	0.020406	0.019283	0.016838	0.016167	0.018222	0.01961	0.018078	0.015329	0.022137	0.017961	0.017282	0.018363
0.017516	0.016814	0.018168	0.026318	0.017637	0.017327	0.022071	0.017778	0.018846	0.020222	0.022451	0.017155	0.026091	0.019542	0.017649	0.015789	0.01989	0.019216	0.024359	0.016025	0.019109	0.017019	0.022237	0.019484	0.017729	0.017806	0.021676	0.019855	0.017251	0.016021	0.018092	0.019783	0.018512	0.015335	0.023943	0.01877	0.017519	0.018088
0.01745	0.016915	0.018481	0.028899	0.017663	0.017196	0.023001	0.018099	0.01981	0.020806	0.02302	0.01758	0.028088	0.01954	0.017343	0.015912	0.020233	0.019202	0.025052	0.015926	0.018893	0.016918	0.022738	0.01966	0.017764	0.017874	0.023457	0.020633	0.017772	0.016013	0.018165	0.019973	0.01912	0.015624	0.025752	0.019783	0.017859	0.018078
0.017455	0.017074	0.018782	0.031186	0.017852	0.017209	0.023784	0.018487	0.020974	0.021605	0.023436	0.018173	0.029681	0.019542	0.017125	0.016062	0.020664	0.019243	0.025339	0.015922	0.01882	0.016745	0.023371	0.019703	0.017808	0.017995	0.025064	0.021549	0.018499	0.016218	0.018269	0.020216	0.019824	0.016082	0.027543	0.020919	0.018527	0.018145
0.017363	0.017384	0.019306	0.033112	0.018274	0.017194	0.02459	0.018893	0.022234	0.022238	0.023599	0.018967	0.030728	0.019527	0.016983	0.016254	0.0212	0.019335	0.025533	0.015965	0.019001	0.016608	0.024053	0.019561	0.01789	0.018057	0.026526	0.022259	0.019355	0.016428	0.01845	0.020493	0.020742	0.016667	0.028749	0.022155	0.019901	0.018375
0.017295	0.017841	0.019848	0.034465	0.018817	0.017213	0.02501	0.019261	0.023287	0.022783	0.023576	0.01976	0.03113	0.019592	0.016829	0.016454	0.022101	0.019563	0.025506	0.016087	0.019336	0.016384	0.024488	0.019366	0.017925	0.018087	0.027798	0.022786	0.020497	0.016676	0.018606	0.020747	0.021964	0.017358	0.029404	0.023332	0.021771	0.018652
0.017302	0.018579	0.019981	0.03485	0.019336	0.017166	0.025031	0.01949	0.024004	0.023141	0.023289	0.020513	0.031024	0.019649	0.016834	0.016719	0.023389	0.019828	0.025112	0.016329	0.019867	0.016256	0.024611	0.019004	0.017908	0.018018	0.028583	0.022994	0.021651	0.016907	0.018734	0.020993	0.023314	0.01818	0.029436	0.024467	0.02288	0.019015
0.01729	0.019484	0.01986	0.033757	0.019725	0.017167	0.024758	0.019453	0.024323	0.023144	0.02276	0.021131	0.030443	0.019543	0.016867	0.017045	0.024575	0.020107	0.02435	0.016634	0.020507	0.016054	0.024437	0.0185	0.017832	0.017851	0.028701	0.02297	0.022803	0.017146	0.018797	0.021306	0.024407	0.018984	0.028494	0.025377	0.023685	0.019557
0.017238	0.020196	0.019514	0.0313	0.02005	0.017159	0.024163	0.019238	0.024318	0.022881	0.022036	0.021603	0.029172	0.019494	0.016899	0.017309	0.024714	0.020285	0.02316	0.016982	0.021261	0.015831	0.023878	0.017799	0.017659	0.017759	0.028221	0.022506	0.023819	0.017413	0.018731	0.021509	0.024927	0.019792	0.026776	0.025898	0.024101	0.020017
0.017182	0.020806	0.018876	0.028798	0.020152	0.017153	0.02314	0.018776	0.023835	0.022239	0.021227	0.021802	0.027355	0.019376	0.016902	0.017648	0.024424	0.020358	0.022118	0.017319	0.02185	0.015677	0.023049	0.016925	0.017538	0.017611	0.027063	0.021854	0.024741	0.017639	0.018606	0.021643	0.025116	0.020511	0.024912	0.026076	0.024169	0.020375
0.017089	0.021209	0.018198	0.026568	0.020125	0.017086	0.021818	0.01813	0.023002	0.021346	0.020505	0.021777	0.0252	0.019277	0.016819	0.017932	0.023884	0.020308	0.021153	0.017595	0.022433	0.015582	0.022071	0.016325	0.017466	0.017579	0.025578	0.020931	0.025641	0.017824	0.018282	0.021749	0.024986	0.021021	0.022991	0.025902	0.023894	0.020654
0.016942	0.021401	0.017508	0.024435	0.019979	0.017086	0.020568	0.017397	0.021927	0.020165	0.019777	0.021547	0.023422	0.019252	0.016754	0.018292	0.023116	0.020119	0.020266	0.017751	0.022757	0.015489	0.020841	0.015808	0.017492	0.017651	0.024143	0.01999	0.026409	0.018034	0.01805	0.02186	0.024713	0.021532	0.021136	0.025456	0.023171	0.020774
0.016859	0.021459	0.016604	0.022421	0.019521	0.017093	0.019394	0.016698	0.020829	0.018992	0.019129	0.021202	0.021972	0.019109	0.016653	0.018673	0.022167	0.019756	0.01941	0.017777	0.022846	0.015362	0.019688	0.015377	0.017516	0.01785	0.022525	0.01922	0.026848	0.018225	0.017793	0.02195	0.024105	0.02188	0.019726	0.024839	0.021583	0.020839
0.016773	0.021094	0.015888	0.020748	0.019049	0.017108	0.018582	0.01603	0.019797	0.017862	0.018425	0.020884	0.020881	0.018916	0.016479	0.019152	0.020689	0.019207	0.018722	0.017743	0.022867	0.015248	0.01871	0.015006	0.017584	0.018133	0.021072	0.01866	0.026953	0.01843	0.017542	0.02208	0.023223	0.022166	0.018696	0.024014	0.020099	0.020732
0.016581	0.020486	0.015635	0.019503	0.018678	0.01712	0.01794	0.015503	0.019001	0.016854	0.017818	0.020528	0.019966	0.018539	0.016325	0.0196	0.019039	0.018544	0.018185	0.017618	0.022754	0.015141	0.017873	0.014736	0.017769	0.018444	0.019843	0.018274	0.027024	0.018712	0.017325	0.022055	0.022361	0.02232	0.017947	0.023115	0.019191	0.020395
0.016414	0.019758	0.015547	0.018637	0.01828	0.017132	0.017495	0.015208	0.018461	0.016047	0.017276	0.020114	0.019147	0.0183	0.016212	0.020091	0.018197	0.017942	0.017678	0.017391	0.022729	0.015114	0.017362	0.014505	0.018012	0.018997	0.019093	0.01828	0.026866	0.018972	0.017158	0.021928	0.02187	0.02254	0.017441	0.022295	0.018606	0.020036
0.016287	0.019131	0.015626	0.01808	0.017994	0.017014	0.017129	0.015038	0.018125	0.015357	0.016706	0.019825	0.018447	0.018044	0.016343	0.020545	0.018173	0.01747	0.017318	0.017137	0.022673	0.015161	0.017056	0.014331	0.018341	0.01972	0.018469	0.018575	0.026558	0.019166	0.017083	0.021833	0.021657	0.02262	0.01717	0.021634	0.01823	0.019674
0.016111	0.018449	0.015757	0.017619	0.017704	0.01693	0.016855	0.014932	0.017898	0.014896	0.016161	0.019376	0.017827	0.017641	0.016334	0.020805	0.017937	0.01685	0.016837	0.016831	0.022435	0.015036	0.016829	0.014075	0.018425	0.020323	0.018017	0.019074	0.025972	0.019454	0.017051	0.021592	0.02147	0.022856	0.017043	0.020873	0.017708	0.019154
0.015839	0.017774	0.015881	0.017065	0.017306	0.016698	0.016428	0.014794	0.017653	0.014446	0.01553	0.018812	0.01726	0.017044	0.016103	0.020709	0.017507	0.016242	0.01626	0.016483	0.021875	0.01475	0.016381	0.013788	0.018308	0.020429	0.017509	0.019197	0.024863	0.019292	0.016841	0.020868	0.02096	0.022572	0.016693	0.019981	0.017121	0.018437
0.015793	0.017315	0.016396	0.016687	0.016984	0.016634	0.01622	0.01501	0.017652	0.014199	0.015054	0.018438	0.016748	0.016647	0.015976	0.020814	0.017298	0.015801	0.015837	0.016436	0.021904	0.014589	0.016115	0.013534	0.018249	0.020695	0.017151	0.019415	0.023966	0.019233	0.016663	0.02016	0.02054	0.022491	0.016531	0.0193	0.016789	0.017891
0.015728	0.017055	0.017048	0.016287	0.016687	0.016508	0.015994	0.015316	0.017746	0.014063	0.014565	0.018111	0.016277	0.016127	0.01591	0.020655	0.017034	0.01537	0.015387	0.016513	0.021693	0.014416	0.015822	0.013306	0.018149	0.020698	0.016801	0.019458	0.022983	0.019015	0.016441	0.019324	0.020052	0.022295	0.016298	0.018612	0.016453	0.0173
0.015583	0.016985	0.017663	0.015872	0.016273	0.01635	0.015717	0.015646	0.017934	0.014065	0.014168	0.017724	0.015748	0.01582	0.015835	0.020474	0.016753	0.01504	0.014958	0.016612	0.021461	0.01425	0.015477	0.013132	0.018077	0.020613	0.01643	0.019493	0.021953	0.01871	0.016151	0.018396	0.019449	0.022079	0.016074	0.01796	0.016171	0.016748
0.015445	0.016915	0.018228	0.015462	0.01584	0.016193	0.015357	0.015912	0.018173	0.014032	0.013688	0.017367	0.015189	0.015452	0.015703	0.020153	0.016331	0.014705	0.014544	0.016893	0.02096	0.014179	0.015127	0.012878	0.017904	0.020312	0.016118	0.019401	0.02085	0.018369	0.015895	0.017489	0.018705	0.021767	0.015791	0.017277	0.01584	0.016213
0.015288	0.016838	0.018547	0.01486	0.015406	0.015975	0.014925	0.016189	0.018249	0.013926	0.013305	0.017021	0.014602	0.014942	0.015348	0.019628	0.015478	0.014297	0.014013	0.017054	0.020181	0.013853	0.014625	0.012571	0.017507	0.019642	0.015604	0.018978	0.019732	0.01789	0.015486	0.016449	0.017788	0.021328	0.015366	0.016544	0.015355	0.015623
0.015156	0.016796	0.018796	0.014232	0.014973	0.015736	0.014439	0.016319	0.018278	0.013856	0.012952	0.01667	0.013967	0.014564	0.015034	0.019143	0.014902	0.013949	0.013609	0.017235	0.019421	0.0137	0.014039	0.012325	0.017076	0.018968	0.015155	0.018253	0.018721	0.017248	0.015045	0.015519	0.016958	0.020736	0.014825	0.015865	0.015176	0.015097
0.015138	0.016832	0.019275	0.013792	0.014661	0.015612	0.014049	0.016625	0.01833	0.013924	0.012709	0.016496	0.013453	0.014319	0.014914	0.018875	0.014651	0.013773	0.013398	0.017464	0.019003	0.013668	0.013534	0.012175	0.016892	0.01841	0.014712	0.017593	0.017979	0.016659	0.014599	0.014687	0.016265	0.020339	0.014401	0.015419	0.015224	0.014687
0.014958	0.016727	0.019319	0.013254	0.014241	0.015281	0.013579	0.016638	0.018171	0.013873	0.01239	0.0161	0.012825	0.013956	0.014848	0.018392	0.014288	0.01359	0.013071	0.017437	0.018261	0.013571	0.013092	0.012005	0.016537	0.01785	0.014329	0.016971	0.017196	0.016125	0.014138	0.014041	0.015637	0.019788	0.013956	0.014893	0.015222	0.014234
0.014653	0.016362	0.019078	0.012601	0.013759	0.014831	0.012941	0.016421	0.017784	0.01372	0.012015	0.015606	0.012182	0.013612	0.014686	0.017807	0.013816	0.013354	0.012753	0.017233	0.017201	0.013398	0.012629	0.011797	0.01602	0.01716	0.013875	0.016229	0.01636	0.015585	0.013688	0.013388	0.014927	0.019097	0.013506	0.014255	0.015005	0.013757
0.0143	0.015785	0.018648	0.011979	0.013268	0.014369	0.012308	0.016043	0.017224	0.013498	0.011652	0.015038	0.01156	0.013273	0.014512	0.017168	0.01337	0.013113	0.012481	0.016881	0.016227	0.013275	0.012124	0.01162	0.015524	0.016492	0.013382	0.01556	0.015585	0.015057	0.013238	0.012766	0.014283	0.018427	0.012983	0.013639	0.014807	0.013309
0.013999	0.01521	0.018028	0.0114	0.012819	0.013868	0.011732	0.015687	0.016556	0.013194	0.011279	0.014435	0.01098	0.012905	0.014325	0.016534	0.012896	0.01281	0.01218	0.016394	0.015242	0.013131	0.011654	0.011453	0.014889	0.015836	0.012873	0.014811	0.014861	0.014542	0.012781	0.012183	0.01365	0.017725	0.012501	0.013054	0.014553	0.012914
0.013729	0.014588	0.017383	0.010875	0.012359	0.01338	0.011201	0.015287	0.015775	0.012893	0.010903	0.013876	0.010471	0.012646	0.014053	0.015893	0.012429	0.01251	0.011856	0.015895	0.014375	0.012927	0.011227	0.011271	0.014228	0.015204	0.012425	0.014054	0.014101	0.014025	0.012363	0.011674	0.013039	0.016962	0.011966	0.012472	0.01425	0.012519
0.013438	0.013945	0.016709	0.010402	0.011991	0.012914	0.010675	0.014913	0.015019	0.012575	0.010623	0.013402	0.010024	0.012385	0.013795	0.015299	0.011965	0.012169	0.011468	0.015363	0.013558	0.012716	0.010794	0.011052	0.013615	0.01459	0.011902	0.013355	0.013409	0.013523	0.011975	0.011187	0.012412	0.016322	0.011474	0.011919	0.013907	0.012103
0.013145	0.013374	0.016023	0.010031	0.011697	0.012485	0.010247	0.014497	0.014209	0.012186	0.010384	0.012896	0.0096773	0.012069	0.013489	0.014771	0.011524	0.011821	0.011159	0.01485	0.012811	0.012585	0.010326	0.010865	0.013066	0.013989	0.011414	0.012738	0.012796	0.013064	0.011634	0.010759	0.011871	0.015705	0.011021	0.01138	0.013477	0.011716
0.012857	0.012798	0.015241	0.0096684	0.011399	0.012056	0.0098096	0.014094	0.013469	0.011798	0.010129	0.0125	0.0093483	0.011909	0.013168	0.014232	0.011119	0.011529	0.01085	0.014392	0.012165	0.012463	0.0098975	0.010678	0.012526	0.013443	0.010998	0.012119	0.012204	0.012627	0.011276	0.01036	0.011342	0.015137	0.010599	0.010885	0.012989	0.011359
0.012663	0.012301	0.014579	0.0093578	0.011166	0.011733	0.0095097	0.013631	0.012868	0.011439	0.0099662	0.012103	0.0090848	0.011725	0.01282	0.013717	0.010712	0.011202	0.01052	0.013929	0.011544	0.012256	0.0095126	0.010483	0.012023	0.013026	0.010575	0.011561	0.011643	0.012218	0.011015	0.0099878	0.010801	0.014488	0.010191	0.010421	0.012453	0.010986
0.012477	0.011937	0.014019	0.0091473	0.010991	0.011429	0.0092677	0.013273	0.012335	0.01115	0.0098332	0.011792	0.0089464	0.011487	0.012452	0.013257	0.01031	0.010883	0.010244	0.01348	0.011029	0.012141	0.0091611	0.010282	0.011604	0.012626	0.010146	0.010994	0.01111	0.011816	0.010693	0.0096373	0.010327	0.013891	0.0098003	0.0099676	0.011949	0.010635
0.012274	0.011657	0.013554	0.0089585	0.010835	0.011176	0.009146	0.012982	0.011875	0.01092	0.0096618	0.011521	0.0089132	0.011302	0.012115	0.01283	0.0099155	0.010592	0.0098851	0.013055	0.010551	0.012013	0.0088078	0.010039	0.011192	0.012203	0.0097503	0.010491	0.010634	0.011436	0.010391	0.0093506	0.0098808	0.013316	0.0094724	0.009541	0.011443	0.010298
0.012018	0.011298	0.013007	0.0087028	0.010636	0.010919	0.008942	0.012571	0.011433	0.010635	0.009477	0.011167	0.0087027	0.011105	0.011835	0.012435	0.0095739	0.010306	0.009547	0.012711	0.010152	0.011855	0.0084502	0.0098034	0.010802	0.011804	0.009406	0.0099829	0.01018	0.011056	0.01008	0.0090771	0.0094513	0.012723	0.0091418	0.0091645	0.010979	0.0099615
0.011755	0.010958	0.012477	0.0085012	0.01041	0.010677	0.0087389	0.012141	0.011009	0.010349	0.0092618	0.010822	0.0084789	0.010891	0.011598	0.012057	0.0092489	0.010056	0.0092213	0.012291	0.009752	0.011774	0.0081833	0.009542	0.010462	0.011457	0.0090688	0.0095564	0.0097678	0.010718	0.0097625	0.0088261	0.0090556	0.012195	0.0088532	0.0088272	0.010572	0.009675
0.011478	0.010633	0.012015	0.0083093	0.010208	0.010393	0.0085236	0.01173	0.010632	0.010091	0.0090408	0.01045	0.0082449	0.010714	0.011325	0.011651	0.0089571	0.0098097	0.0088618	0.011893	0.0093832	0.011667	0.0079266	0.0092786	0.010113	0.011072	0.0087467	0.0091764	0.0093786	0.010381	0.0094711	0.0085863	0.0087416	0.011588	0.0085837	0.0085096	0.010163	0.0093574
0.011202	0.010287	0.011513	0.0080383	0.0099178	0.010134	0.0083119	0.011258	0.010252	0.0098518	0.0088513	0.010066	0.0079929	0.010517	0.011117	0.011297	0.0087003	0.0095872	0.0085521	0.011489	0.0090375	0.011481	0.0077092	0.009043	0.0097952	0.010664	0.0084617	0.0087903	0.0090101	0.010106	0.0091677	0.0083784	0.0084344	0.01099	0.0083493	0.0082198	0.0098116	0.0090684
0.01085	0.0099537	0.011033	0.0078099	0.0096238	0.0098882	0.0080929	0.010817	0.0099038	0.0095704	0.0085985	0.0096159	0.0077375	0.010263	0.010882	0.010935	0.0084423	0.0093678	0.0081981	0.01112	0.0087206	0.011356	0.0074882	0.0087691	0.0094758	0.010337	0.0081602	0.0084332	0.0086555	0.009821	0.0088782	0.0082072	0.0081589	0.010457	0.0081533	0.0079776	0.0094606	0.0088091
0.010465	0.0095696	0.010453	0.0075303	0.0092641	0.0095847	0.0078303	0.010382	0.0094945	0.0092877	0.0083333	0.0092265	0.0073999	0.010061	0.010671	0.010587	0.0082124	0.0091641	0.0079143	0.010741	0.008405	0.011259	0.0072909	0.0084826	0.0091775	0.00994	0.0078662	0.0081014	0.0083361	0.0095219	0.0085763	0.0080127	0.0079044	0.0099253	0.007949	0.00773	0.0091382	0.0085602
0.010091	0.009098	0.0098162	0.0072061	0.0088859	0.0092891	0.0074342	0.0098766	0.009087	0.0089047	0.008058	0.0086881	0.0068426	0.009875	0.010431	0.010225	0.007995	0.0089591	0.0076411	0.010407	0.0081214	0.011138	0.0071123	0.0081938	0.0089003	0.0096128	0.0076411	0.0078062	0.0079814	0.0092582	0.0083036	0.0078065	0.0076709	0.0093748	0.0077643	0.0075162	0.0088475	0.0083108
0.0097793	0.0087571	0.0093919	0.0069541	0.0085859	0.0090051	0.0071523	0.0094772	0.0087484	0.0086035	0.007807	0.0083589	0.0065336	0.0096655	0.010253	0.0098894	0.0077669	0.0087637	0.0073753	0.010039	0.007873	0.011002	0.0069308	0.0079209	0.0086467	0.0093087	0.0073896	0.0075317	0.0076173	0.0090086	0.0080624	0.007634	0.0074572	0.008865	0.0075397	0.0073215	0.0085743	0.0080758
0.009493	0.0084228	0.0090225	0.0067438	0.0083166	0.0087855	0.0069252	0.0091112	0.0084026	0.0083461	0.007623	0.0080792	0.0062859	0.0095026	0.0099476	0.0095649	0.0075254	0.0085446	0.0071222	0.0096871	0.0075951	0.010868	0.0067442	0.0076724	0.0084317	0.0089862	0.0071425	0.0072441	0.00727	0.0087183	0.007827	0.0074645	0.0072606	0.0084044	0.007299	0.0071235	0.0083281	0.0078522
0.0091834	0.0081369	0.008683	0.0065452	0.0080566	0.0085867	0.0066922	0.0087432	0.0080649	0.0081051	0.0074411	0.0077842	0.0060494	0.0093148	0.0097289	0.0092726	0.0072855	0.0083351	0.0068685	0.009364	0.0073452	0.010732	0.0065483	0.007453	0.0081731	0.0086579	0.006946	0.0069836	0.0069425	0.0084737	0.0076113	0.0072916	0.007036	0.0079861	0.0070753	0.0069127	0.0080943	0.0076269
0.0088896	0.0078558	0.0083621	0.0063163	0.0077974	0.0083816	0.0065014	0.0084051	0.0077386	0.0078876	0.0072673	0.0075439	0.0058207	0.0091443	0.0094876	0.0089873	0.0070642	0.008127	0.0066616	0.0090484	0.0070998	0.010626	0.0063803	0.0072379	0.0079549	0.0083278	0.0067182	0.006756	0.0066751	0.0081956	0.0074312	0.0071457	0.0068158	0.0076133	0.0068226	0.0067215	0.007888	0.0074274
0.0086241	0.0076298	0.0080942	0.0061232	0.0075577	0.0081751	0.00629	0.0081239	0.0074254	0.0076496	0.0071022	0.0073292	0.0056329	0.0089682	0.0092735	0.0087183	0.0068681	0.0078904	0.0064568	0.0087788	0.0068579	0.01052	0.0062125	0.0070245	0.0077172	0.0080371	0.0065357	0.0065625	0.0064045	0.0079421	0.0072401	0.0069583	0.0066086	0.0072967	0.0065993	0.0065082	0.0076902	0.007227
0.0083847	0.0073699	0.0078248	0.0059212	0.0073379	0.0080012	0.006096	0.0078232	0.0071596	0.0074356	0.0069856	0.0071095	0.0054558	0.0088138	0.0091208	0.0084846	0.0066769	0.0076674	0.0062818	0.0084891	0.0066626	0.01037	0.0060583	0.0068314	0.0075128	0.0077386	0.0063659	0.0063828	0.0061563	0.0077156	0.0070635	0.0067992	0.0064018	0.0069854	0.0063874	0.0063077	0.0074909	0.007044
0.0081414	0.0071393	0.0075351	0.0057757	0.0071214	0.0078512	0.0059417	0.0075708	0.0069031	0.0072436	0.0068693	0.0069421	0.0052579	0.0086866	0.0089152	0.0082923	0.0065283	0.0074491	0.0060913	0.0082722	0.0064775	0.010206	0.0059186	0.0066635	0.0073114	0.0075043	0.0062109	0.0062455	0.0059373	0.0074955	0.0069181	0.0066636	0.0062228	0.0067291	0.0061815	0.0061351	0.0073296	0.0068733
0.0079035	0.0069418	0.0072802	0.0056555	0.0069173	0.0076714	0.0057659	0.0073273	0.0066759	0.0070551	0.0067509	0.0067629	0.005106	0.0085561	0.008788	0.0081121	0.0063537	0.0072363	0.0059093	0.0080265	0.0062792	0.010087	0.0057954	0.0065066	0.00714	0.0072699	0.0060717	0.006114	0.0057504	0.0073229	0.0067752	0.006544	0.0060535	0.0064912	0.0060122	0.005964	0.0071743	0.0067468
0.007657	0.0067704	0.0070426	0.0055278	0.0067114	0.0075309	0.0055873	0.0070975	0.0064399	0.0068852	0.0066438	0.0066162	0.0049407	0.0084526	0.0085985	0.0079348	0.0062473	0.0070443	0.0057536	0.0078209	0.0061188	0.0099535	0.005655	0.0063401	0.0069992	0.0070615	0.0058953	0.0059705	0.0055857	0.0071503	0.0066374	0.0064146	0.0058999	0.0062571	0.0058523	0.0058111	0.0070152	0.0065935
0.0074543	0.006621	0.006819	0.0054164	0.006516	0.0073677	0.0054551	0.0068953	0.0062484	0.0067107	0.0065229	0.0064794	0.0048108	0.0083235	0.0084351	0.0077655	0.0061133	0.0068748	0.0056334	0.0076351	0.0059863	0.0098326	0.005541	0.0061913	0.0068718	0.0068554	0.0057324	0.0058461	0.0054232	0.0070244	0.0064888	0.0063065	0.0057623	0.006044	0.0057076	0.0056749	0.0068708	0.0064848
0.0072643	0.0064759	0.0066166	0.0053282	0.0063609	0.0072279	0.0053103	0.0067299	0.006071	0.0065586	0.006444	0.0063414	0.0046835	0.0081905	0.0083015	0.007636	0.0059856	0.0066972	0.0055108	0.0074701	0.0058602	0.0097192	0.0054411	0.0060439	0.006742	0.0067021	0.0055758	0.0057177	0.0052763	0.006883	0.0063486	0.00618	0.0056451	0.0058548	0.00557	0.0055338	0.0067324	0.0063289
0.0070635	0.0063659	0.0064347	0.0052463	0.0062406	0.0071198	0.0051688	0.0065627	0.0059063	0.0064048	0.0063395	0.0062294	0.0045753	0.0080629	0.0081678	0.0075223	0.0058776	0.0065213	0.0053723	0.0073174	0.0057404	0.009572	0.0053579	0.0058838	0.0066284	0.0065404	0.0054282	0.0055961	0.0051186	0.006758	0.0062239	0.0060715	0.005505	0.0056837	0.0054396	0.0054359	0.0065983	0.0061826
0.0068976	0.0062447	0.0062544	0.0051638	0.0061071	0.0069684	0.0050439	0.0064016	0.0057538	0.0062624	0.0062529	0.0060984	0.0044549	0.0079668	0.0080165	0.0073926	0.0057703	0.0063687	0.00525	0.0071565	0.0056143	0.0094414	0.0052698	0.0057917	0.0065	0.0063625	0.0053045	0.0054724	0.004978	0.0065907	0.006087	0.0059402	0.0053901	0.00552	0.005306	0.0053339	0.0064869	0.0060345
0.006707	0.0061329	0.006101	0.0050814	0.0059638	0.0068192	0.0049213	0.0062379	0.0056046	0.0061157	0.0061748	0.0059626	0.0043399	0.0078706	0.0078865	0.0072494	0.0056461	0.0061865	0.0051159	0.0070225	0.0054806	0.0093273	0.0051632	0.0056518	0.0063978	0.0062211	0.0051586	0.0053335	0.0048497	0.0064315	0.005948	0.0058351	0.0052715	0.0053437	0.005167	0.0052259	0.0063538	0.0058793
0.006522	0.0060043	0.0059364	0.0049693	0.005837	0.0066971	0.004793	0.0060921	0.0054515	0.0059799	0.0060801	0.0058298	0.0042224	0.0077278	0.0076946	0.007079	0.0055349	0.006042	0.0050048	0.0068633	0.0053548	0.0092044	0.0050248	0.0054909	0.0062816	0.0060623	0.0050034	0.0051884	0.0047027	0.0062647	0.0057993	0.0056997	0.0051214	0.0051992	0.0050182	0.0051094	0.0062359	0.0057025
0.00631	0.0058809	0.0057693	0.0048511	0.0057119	0.0065409	0.0046781	0.0059125	0.0052892	0.0058611	0.0059575	0.0056897	0.0041003	0.00757	0.0075336	0.0069168	0.0054015	0.0058867	0.0048585	0.0067324	0.0052593	0.0090649	0.0048825	0.0053464	0.0061583	0.005914	0.0048528	0.0050341	0.0045442	0.0060729	0.0056399	0.0055458	0.0049711	0.005039	0.0048515	0.004971	0.0060993	0.0055241
0.0061142	0.0057299	0.0055839	0.0047328	0.0055571	0.0063727	0.0045404	0.0057043	0.0051253	0.0057096	0.0058303	0.0055276	0.0039748	0.0074145	0.0073563	0.0067249	0.0052306	0.0057094	0.004728	0.0065234	0.0051316	0.0088478	0.0047392	0.0051952	0.0060032	0.0057483	0.0047242	0.004885	0.0043786	0.0058755	0.0054689	0.0053944	0.004802	0.0048694	0.0047021	0.0048428	0.0059542	0.0053435
0.0058859	0.0055656	0.0053842	0.0045856	0.0053773	0.0061891	0.0043922	0.0055131	0.0049515	0.0055444	0.0057052	0.0053369	0.003834	0.0072492	0.0071736	0.0064945	0.0050829	0.0055379	0.0045925	0.0063275	0.0049854	0.0086467	0.0045843	0.0050502	0.0058105	0.0055945	0.0045605	0.0047414	0.0042179	0.0056617	0.0052877	0.0052019	0.0046403	0.0046725	0.0045463	0.0046958	0.0058001	0.0051474
0.0056511	0.0053644	0.0051758	0.0044244	0.0051805	0.006002	0.0042442	0.0052855	0.0047536	0.0053765	0.0055127	0.0051556	0.0036879	0.0070454	0.006924	0.0062766	0.0048869	0.0053541	0.0044616	0.0060854	0.0048016	0.0084161	0.0044162	0.0048945	0.0056172	0.0054049	0.0043951	0.0045913	0.004038	0.0054243	0.0050935	0.0050175	0.0044533	0.0044781	0.0043812	0.0045419	0.0056225	0.0049746
0.0054049	0.0051525	0.0049665	0.0042572	0.0049851	0.005793	0.0040831	0.005059	0.0045561	0.0051825	0.005324	0.0049535	0.0035501	0.0068184	0.0066687	0.0060317	0.0046796	0.0051478	0.0044006	0.0058352	0.0046206	0.0081935	0.004236	0.0047146	0.0054042	0.0052118	0.0042118	0.0044067	0.003861	0.0052038	0.0049031	0.0048293	0.0042608	0.0042642	0.0042001	0.0043541	0.0054138	0.004793
0.0051356	0.004941	0.0047371	0.004078	0.0047682	0.0055875	0.003916	0.0048287	0.0043485	0.0049785	0.0051577	0.0047333	0.0033823	0.0065457	0.006418	0.0057664	0.0044794	0.0049361	0.0042631	0.0055659	0.0044219	0.0078957	0.0040863	0.0045186	0.0051619	0.0050126	0.0040248	0.0042172	0.0036682	0.0049714	0.0046898	0.0046286	0.0040547	0.004042	0.0040236	0.0041601	0.0051957	0.004595
0.0048769	0.004716	0.0044931	0.0038887	0.0045588	0.005333	0.0037554	0.0045867	0.0041196	0.0047555	0.0049446	0.0045133	0.0032187	0.0062703	0.0061099	0.0054743	0.0042462	0.0047263	0.0040984	0.0052843	0.0042151	0.0075927	0.0038905	0.0043362	0.0049183	0.0047962	0.0038093	0.0040127	0.0034674	0.0047255	0.0044724	0.0043852	0.003845	0.0038183	0.0038306	0.0039432	0.0049552	0.004368
0.0046081	0.0044763	0.0042512	0.0037062	0.0043378	0.0050619	0.0035736	0.0043316	0.0038838	0.0045189	0.0047003	0.0042718	0.0030626	0.005985	0.0058103	0.0052109	0.0040267	0.0044954	0.0039232	0.0049944	0.0039579	0.0072658	0.0037275	0.0041591	0.0046413	0.0045517	0.0036034	0.0037936	0.0032723	0.0044806	0.004245	0.0041618	0.003634	0.0035817	0.0036388	0.003728	0.0046967	0.0041502
0.0043307	0.004234	0.0040154	0.0034953	0.0041101	0.0047979	0.0033995	0.0040951	0.003669	0.0042779	0.0044654	0.004031	0.0028973	0.0056747	0.0055029	0.0049293	0.0038015	0.0042553	0.0037352	0.0047108	0.0037027	0.0069131	0.0035405	0.0039463	0.0043825	0.004308	0.0033881	0.0035902	0.0030708	0.0042347	0.0040271	0.0039307	0.0034106	0.0033517	0.0034538	0.0035255	0.0044458	0.0039397
0.0040753	0.0039938	0.00378	0.0033025	0.0038801	0.0045183	0.0032226	0.0038593	0.0034418	0.0040441	0.0042438	0.003796	0.0027424	0.0053776	0.0051768	0.0046423	0.003575	0.0040082	0.0035366	0.0044535	0.0034465	0.0065774	0.0033577	0.0037345	0.0041296	0.0040313	0.0031848	0.0033824	0.0028812	0.0039837	0.003795	0.003712	0.0031993	0.0031292	0.0032639	0.0033061	0.0041914	0.0037155

## Sheet: Average COH (Figure 1b)
State 1
Subject 1	Subject 2	Subject 3	Subject 4	Subject 5	Subject 6	Subject 7	Subject 8	Subject 9	Subject 10	Subject 11	Subject 12	Subject 13	Subject 14	Subject 15	Subject 16	Subject 17	Subject 18	Subject 19	Subject 20	Subject 21	Subject 22	Subject 23	Subject 24	Subject 25	Subject 26	Subject 27	Subject 28	Subject 29	Subject 30	Subject 31	Subject 32	Subject 33	Subject 34	Subject 35	Subject 36	Subject 37	Subject 38
174.18	212.58	170.73	273.33	184.55	159.89	162.65	171.92	261.85	155.71	192.47	188.6	186.89	142.46	139.67	154.88	176.1	129.54	142.12	171.34	177.2	203.78	162.81	153.04	168.08	158.46	154.58	175.75	196.68	171.83	175.07	170.74	176.15	238.07	291.59	186.17	148.33	156.83
173.28	212.43	170.27	273.81	184.37	159.43	165.06	169.68	257.57	158.33	193.95	187.29	188.03	142.26	141.35	156.15	176.53	130.17	141.56	169.39	178.23	201.5	161.59	151.07	166.22	158.07	155.61	173.58	196.9	172.57	174.23	171.31	177.01	235.03	288.59	186.29	148.88	159.62
171.2	210.25	169.55	272.21	182.74	157.47	164.5	166.74	252.39	159.85	193.43	185.58	187.84	142.34	141.52	156.7	175.73	129.41	140.96	166.8	177.56	198.37	159.59	149.04	162.78	156.59	156.19	169.15	195.53	171.34	172.63	170.09	176.28	230.66	286.06	185.8	148.1	159.71
166.15	205.86	166.37	266.26	178.52	154.26	162.52	161.39	240.93	158.4	189.92	178.83	184.49	140.57	142.33	155.93	171.27	127.68	137.98	162.42	174.59	191.88	155.36	146.51	157.4	153.62	154.97	163.4	188.26	169.83	167.91	167.23	172.33	224.85	279.15	182.48	146.04	158.64
158.03	193.44	159.26	244.08	168.3	147.48	157.14	150.61	215.65	153.93	183.18	163.48	174.69	134.73	142.25	152.42	161.72	123.26	130.82	152.09	170.21	182.79	147.4	140.77	147.86	148.63	149.49	148.23	174.63	163.67	158.05	162.26	165.65	202.7	258.81	170.15	141.24	157.09
148.32	178.86	152.78	214.73	160.69	139.23	153.53	141.03	185.69	149.06	175.45	150.95	164.17	130.29	142.3	148.98	153.15	119.1	127.66	143.47	163.02	169.8	139.28	135.78	137.17	144.38	143.74	136.85	162.81	155.66	149.82	155.55	156.66	185.48	239.88	160.31	136.38	155.07
136.84	166.59	146.6	189.7	149.96	130.66	148.64	134.48	169.47	143.08	165.4	143.98	154.51	124.92	140.76	145.67	144.53	116.21	127.47	138.7	154.46	158	133.27	131.99	127.95	140.35	141.45	129.71	156.08	148.38	141.82	146.13	148.01	172.1	215.93	153.01	131.85	152.31
126.37	156.4	140.54	169.09	141.7	123.82	141.79	132.38	158.83	135.41	157.51	139.31	147.98	122.4	139.01	141.53	136.68	113.07	128.58	134.14	147.98	145.27	128.22	128.39	120.84	138.41	137.1	126.03	151.26	141.56	135.41	138.76	140.67	160.74	199.17	144.64	127.34	147.48
118.1	146.71	135.97	152.93	134.66	119.73	135.38	129.37	151.6	128.95	149.48	136.69	143.98	118.62	134.73	137.78	130.65	111.61	128.34	130.25	141.02	135.82	126.56	124.32	115.14	136.47	133.31	124.4	145.78	135.89	129.17	131.38	134.37	152.75	184.26	137.47	123.66	141.98
111.82	139.02	132.34	145.41	128.38	116.9	130.56	125.8	144.76	122.39	144.9	133.71	143.14	116.81	131.51	133.98	125.65	107.94	128.38	126.57	134.47	129.46	124.72	121.76	109.97	133.03	131.85	122.31	140.52	130.78	124.48	124.93	127.22	144.7	172.87	130.68	120.35	135.52
107.16	132.2	128.72	144.15	123.84	113.63	126.19	121.24	137.73	118.15	141.51	130.99	144.43	116.22	126.28	130.08	121.17	105.77	131.08	124.11	129.28	123.19	121.64	120.39	106.56	129.2	131.77	121.43	139.31	126.27	119.09	119.88	123.01	138.09	164.82	127.22	118	130.33
103.66	126.44	126.51	146.56	120.66	110.72	121.28	117.57	134.88	115.19	139.65	129.68	150.87	116.36	120.61	126.73	118.17	105.1	134.62	120.91	123.88	119.03	119.75	120.37	104.23	125.3	132.42	120.06	137.72	121.79	114.86	115.16	120.3	132.31	159.54	124.94	115.19	124.2
102.07	124.04	122.44	150.46	117.22	109.04	118.23	115.71	134.01	112.77	137.8	127.62	157.61	115.88	114.78	124.17	115.44	103.81	135.7	117.39	118.41	113.97	118.87	121.77	103.48	121.39	134.18	120.69	136.86	116.52	110.58	113.04	116.75	127.95	155.59	122.66	112.87	118.95
100.61	119.38	118.95	151.93	115.87	105.92	116.09	113.48	132.7	110.55	135.72	126.56	162.02	114.69	109.05	120.79	112.13	102.57	132.42	115.09	114.26	109.65	117.72	122.19	101.99	118.58	135.26	121.75	134.98	112	106.64	110.86	113.98	126.53	153.14	120.6	111.73	113.24
99885	117.27	115.79	153.38	114.62	103.67	115.07	112.14	133.04	108.7	135.08	126.09	163.11	114.73	104.32	117.95	110.71	101.81	132.4	111.86	110.28	105.32	116.23	123.14	102.24	116.24	136.78	122.61	135.07	107.96	103.48	107.99	112.37	124.16	152.05	120.05	113.42	108.4
99182	114.55	114.21	152.84	113.15	101.77	114.51	112.41	133.12	106.95	133.65	126.37	162.7	114.82	101.34	115.37	111.03	100.09	131.81	109.47	106.61	103.49	116.56	123.04	102.02	113.69	138.58	123.76	134.59	104.43	101.6	106.72	111.35	121.9	149.72	119.27	118.23	105.99
98521	114.06	113.21	152.32	111.07	100.96	114.8	112.82	133.36	107.04	130.85	127.27	160.75	114.27	99465	113.53	113.94	99075	131.41	107.94	104.28	101.42	116.27	122.76	100.88	111.63	140.25	123.92	133.93	102.23	100.03	105	111.76	120.18	148.12	118.38	121.76	104.21
99041	111.65	112.41	148.14	110.15	99899	115.13	111.75	132.63	107.06	129.01	128.17	157.74	112.73	98.02	110.86	117.27	98695	128.27	105.67	103.64	100.07	115.74	121.96	99708	109.5	139.42	122.25	133.17	100.63	98919	103.43	112.14	118.91	145.04	116.33	123.52	101.68
99296	112.5	110.5	143.5	108.16	99095	115.79	110.86	131.32	105.87	125.85	128.98	152.04	112.29	96775	109.34	119.49	98297	122.44	103.91	103.18	99199	115.23	119.08	98161	107.44	137.78	119.92	131.7	98067	97759	102.11	112.2	117.8	141.13	114.49	123.93	100.23
98345	111.6	108.52	137.72	107.71	98589	114.93	108.76	128.91	105.07	123.24	128.11	141.89	111.66	95.36	107.27	120.33	97156	116.9	102.7	102.63	97716	112.59	114.91	95836	106.28	136.24	118.41	130.33	96844	95754	101.91	111.02	116.77	136.2	113.64	124.89	98417
97244	110.63	106.79	133.02	106.87	97381	113.75	106.48	128.06	103.77	120.53	127.25	132.65	111.04	94453	105.56	119.19	97.78	112.67	101.27	103.62	96.58	109.79	112.3	94123	104.74	133.11	115.38	128.75	95618	95291	101.54	110.46	115.03	129.87	112.38	123.8	97684
96357	109.58	104.97	130.29	105.59	97336	112.02	104.1	125.53	102	119.5	125.28	125.89	110.25	93161	104.73	116.83	97.92	109.37	100.34	104.05	96252	106.24	109.58	93185	103.9	130.62	112.6	126.89	95109	95084	102.15	109.27	114.4	122.92	111.25	122.29	96889
95179	109.29	102.1	126.45	105.1	96496	109.32	101.29	123.03	99603	118.37	123.26	121.95	109.41	92828	103.48	113.45	97.56	107.21	99616	102.91	96008	103.37	107.77	92049	103.27	127.06	111.34	122.75	95231	95502	101.57	108.28	112.61	118.12	109.79	117.13	95864
94392	108.71	99989	122.56	103.59	95381	106.95	98832	121.71	97729	116.87	119.26	119.35	107.94	92107	103.27	108.36	96.9	103.85	99627	103.19	94917	100.28	105.46	91494	104.07	123.49	110.04	119.22	95637	95059	101.46	106.75	112.55	114.82	108.72	111.09	96195
93763	107.62	99586	120.2	102.96	95276	105.88	96428	120.33	95509	115.49	116.82	117.51	107.11	91595	103.44	101.34	94902	102.76	100.02	102.42	95362	99006	103.75	91384	104.28	119.44	109.63	116.81	95991	94652	101.22	104.87	112.27	112.57	107.3	107.93	96196
93699	106.23	99545	119.4	102.57	95537	104.53	96147	120.46	93024	113.07	115.34	116.2	106.18	93519	102.17	99518	94868	102.01	99981	100.92	96.27	98587	104.94	93084	104.63	117.93	109.29	114.49	96538	94842	101.8	103.91	111.82	110.91	106.57	106.61	96.49
92487	106.34	99511	119.29	102.1	95618	104.26	95745	121.49	92041	110.9	113.9	115.11	105.41	103.29	101.97	104.81	98614	105.12	99576	100.76	101.47	101.49	110.43	100.36	105.95	117.84	109.39	113.15	97074	96.75	104.34	104.06	111.72	111.13	106.39	108.54	98524
91885	106.33	99904	118.94	101.94	96125	104.17	96008	122.38	92755	109.73	112.81	114.59	104.86	109.1	101.32	106.38	98804	105.25	98959	100.24	103.41	110.22	112.29	104.54	107.51	117.85	112.93	113.31	101.15	99738	105.4	105.4	113.04	112.07	106.3	108.18	99133
91602	106.46	99.87	118.27	102.51	95931	104.51	96323	122.76	92288	107.97	112.02	113.67	103.95	112.42	101.25	107.62	99044	104.93	99542	99613	105.29	115.92	113.98	107.59	108.6	117.91	114.54	113.22	105.48	102.9	106.61	106.25	114.31	111.57	106.23	108	100.15
92948	106.1	99676	117.91	102.94	96.93	104.9	98105	122.74	93377	107.66	111.69	113.25	103.84	113.61	101.39	109.08	99613	104.55	99893	99.77	106.16	119.15	114.17	108.82	109.41	117.44	114.16	113.43	106.68	103.3	107.75	107.03	115.43	111.65	105.6	108.29	100.54
94863	106.01	99968	117.53	105.43	98236	105.01	101.13	122.78	96063	106.95	113.03	112.94	102.27	112.89	102.09	109.52	99372	104.65	100.03	100.25	106.15	119.94	114.12	108.2	108.65	116.1	114.64	113.08	107.08	104.16	107.82	106.72	116.58	111.37	105.34	107.65	101.3
96767	107.33	101.26	116.95	108.1	100.38	106.67	103.79	124.14	100.12	106.18	114.8	111.85	101.86	112.09	102.21	109.19	99575	104.16	99947	100.15	105.73	121.66	113.94	108.78	107.67	115.23	115.06	112.36	106.76	105.25	106.93	105.77	116.76	112.06	104.33	107.37	100.32
97347	108.47	101.33	116.55	110.61	102.47	107.95	108.95	126.15	102.7	107.1	116.76	110.85	101.45	110.21	101.28	107.67	99494	103.38	100.45	101.03	106.11	122.46	113.11	108.13	108.37	114.56	115.62	111.8	107.81	105.66	106.76	105.05	117.23	112.98	103.91	106.99	99681
98473	108.01	102.87	115.05	112.52	103.56	107.87	111.54	126.83	103.67	107.42	117.57	110.19	100.89	98.77	100.19	97219	91659	99.13	100.97	101.01	97929	119.83	105.87	101.47	107.66	112.7	114.81	110.88	107.86	105.39	103.94	103.29	116.64	112.71	103	102.9	95486
99401	107.92	104.1	114.7	114.22	103.88	107.06	111.88	126	103.6	108.25	118.45	108.46	100.61	93.59	99151	95559	91483	98023	102.61	100.78	96138	113.24	104.06	98384	107.36	112	113.54	108.92	105.69	105.14	101.26	102.01	115.46	111.9	101.91	101.65	94373
99902	108.4	105.45	114.45	114.9	104.47	106.06	111.66	126.02	103.65	108.73	119.02	107.89	98934	90681	98758	95559	90931	99283	102.44	101.51	94026	104.05	104.29	93573	104.63	111.2	111.66	109.21	99854	99943	98891	100.37	111.89	110.69	101.81	101.95	91877
98901	108.55	106.59	115.39	114.57	104.8	105.32	110.88	126.98	103.82	108.95	117.84	108	99774	90.18	98554	94831	90604	99499	102.18	101.91	94062	102.51	104.99	93.2	103.98	111.91	112.75	108.37	98.94	98995	98522	100.06	111.06	111.56	101.46	102.89	91234
96706	107.43	106.35	114.83	112.55	102.77	104.01	108.31	125.84	101.74	109.39	115.71	107.16	99049	90329	97924	94019	90934	99887	101.73	102.02	93642	102.62	105.56	93861	104.32	112.66	112.92	108.96	98.65	98706	97.71	99751	110.75	111.25	101.81	103.87	91059
95071	106.56	106.49	114.89	111.14	102.02	102.15	104.24	123.72	99733	110.54	113.49	107.38	99.63	90563	98.23	93.58	92009	100.51	101.29	101.84	93341	103.2	106.7	94189	103.92	113.62	112.84	109.44	98717	98381	97315	99857	110.61	111.26	102.46	104.55	92054
94415	105.76	107.28	114.52	109.95	100.45	101.42	99949	122.64	97899	110.97	111.45	107.83	98986	91105	97902	93339	91827	100.7	101.25	101.58	93334	104.17	106.99	94651	102.86	113.4	112.48	109.45	98937	98416	96456	99539	110.8	111.59	102.44	105.2	92319
94568	105.5	107.46	115.52	109.14	100.18	100.71	97.1	122.32	97828	112.06	111.53	108.7	99319	91627	98107	93254	92301	101.28	101.22	101.75	93894	104.98	106.96	94677	102.74	114.21	112.17	109.24	98246	97734	95939	99335	111.66	111.97	102.85	106.41	92661
94761	106.53	106.75	116.28	109.04	100.66	101.71	96829	121.73	98771	113.08	111.91	110.08	98205	92063	98213	93355	93543	102.24	101.4	102.16	93.88	105.78	107.43	95256	102.69	114.46	111.77	108.84	98539	98133	96137	98915	112.54	112.38	102.43	106.71	93853
94562	106.49	106.62	117.57	110.29	101.05	103	97553	122.36	98869	115.54	112.64	112.26	97811	93033	97804	93806	94.41	102.61	101.52	102.26	94604	106.63	107.6	96156	103.07	114.68	111.84	109.45	99264	98852	96814	98809	114.31	111.59	103.28	107.34	94757
95946	107.74	106.42	119.5	110.55	101.34	104.3	97.3	122.03	98768	118.78	115.03	114.85	99.56	93373	98.08	94939	95668	103.54	101.46	101.81	94798	106.67	107.48	96194	102.64	114.37	112.51	110.2	99084	98617	97755	99181	115.12	111.76	104.07	108.34	96127
102.1	109.43	109.1	120.36	113.32	103.25	106.46	98076	122.53	101.28	124.6	119.18	118.99	101.16	93811	98818	96127	96462	104.3	102.02	101.86	94716	108.17	107.64	96.24	102.93	114.11	112.45	111.15	99.02	99197	98277	99577	115.63	112.88	105.01	108.59	96039
106.47	111.54	116.43	123.66	118.69	105.56	111.96	100.15	123.15	106.79	129.56	122.5	129.38	101.92	93.88	99061	97186	97092	105.86	102.19	102.97	94.77	108.17	108.39	96206	102.04	114.94	112.4	111.45	99396	100.1	99898	100.39	116.54	114.51	105.75	109.32	96687
110.76	118.53	123.93	127.51	122.86	109.01	123.21	104.55	123.84	115.17	132.79	126.77	147.96	102.65	94501	99272	97619	98319	107.54	101.62	104.09	95.57	109.35	108.52	96943	103.19	115.39	113.49	113.39	100.55	100.26	101.54	100.81	117.8	114.99	106.47	110.1	97615
113.27	121.16	126.98	130.04	125.18	110.51	126.36	106.76	125.81	117.82	134.95	128.68	155.78	103.65	95049	99.35	99045	99557	109.4	102.74	104.64	96492	110.44	108.77	98285	103.03	115.89	113.86	113.84	100.44	100.53	102.19	101.13	118.38	115.51	107.77	111.23	97803
116.12	123.17	129.64	132.21	127.26	113.59	129.66	109.56	127.34	118.74	136.43	129.16	160.48	104.39	95846	100.29	100.53	100.67	110.64	103.24	104.3	97005	111.79	110.21	99.18	104.18	116.42	113.58	113.06	100.98	100.56	103.73	102.04	118.79	116.72	109	112.59	99592
117.75	124.11	133.31	134.12	130.61	114.71	131.05	112.64	126.8	120.49	137.24	129.7	164.05	104.61	96122	100.89	101.52	101.61	112.53	104.16	105.48	97.82	112.75	110.19	99933	104.41	117.49	113.57	114.43	102.44	101.36	104.74	102.55	119.11	117.58	110.47	113.43	101.18
118.21	125.59	134.5	134.48	131.89	115.25	133.27	113.99	127.56	121.04	137.54	129.59	167.2	105.97	96634	101.66	103.06	102.53	113.58	104.38	105.99	98362	114.33	109.96	100.75	105.78	118.22	114.68	115.74	104.34	101.81	105.77	103.07	119.91	119.04	111.55	113.44	102.43
114.21	124.8	134.36	134.74	131.71	116.34	133.57	114.58	129.57	121.89	136.59	127.14	167.26	107.42	97344	102.08	105.15	104.24	113.39	104.35	106.2	99336	116.03	111.19	102.51	106.15	118.9	114.79	116.32	105.67	103.1	107.93	104.36	119.61	120.64	113.38	114.03	104.01
109.98	124.28	128.56	135.15	128.68	114.88	134.16	113.42	129.15	118.6	134.54	125.08	165.52	108.58	98.09	103.09	106.67	105.13	113.56	104.19	108.09	100.1	117.48	112.55	104.01	105.8	119.69	115.19	117.23	106.79	104.86	109.83	105.2	120.84	121.92	114.84	115.15	105.5
106.95	119.75	121.07	133.2	125.94	112.74	125.15	110.83	129.2	111.94	134.24	120.1	147.01	109.38	98697	103.97	108.3	106.57	114.95	103.31	109.1	101.39	118.63	111.92	105.72	106.93	120.89	116.61	117.34	107.89	105.83	111.32	106.92	121.76	122.94	117.33	116.05	107.33
106.58	120.41	118.73	134.72	125.84	112.41	123.58	111.01	128.93	111.7	135.95	119.98	141.32	110.19	99112	105.11	109.42	107.4	115.99	103.77	110.27	102.7	120.09	111.21	107.29	107.22	121.19	117.73	118.31	109.35	107.61	112.62	108.46	121.64	123.97	119.27	116.95	108.39
106.72	121.23	118.25	136.19	126.3	112.63	124.57	111.5	129.35	112.16	136.55	120.06	139.52	111.24	99674	106.7	111.11	108.69	117.22	104.37	111.26	104.23	121.41	110.97	108.43	107.75	121.92	118.77	119.08	109.53	108.69	114.57	109.23	121.83	124.59	120.8	117.83	109.8
107.63	121.52	118.08	138.48	126.76	112.26	124.92	111.37	130.78	112.89	137.19	120.97	138.49	112.82	100.11	107.16	112.82	109.84	118	104.36	111.9	106.23	123.31	109.91	109.61	108.28	123.73	119.17	119.19	110.13	110.18	116.71	110.5	121.63	126.23	122.44	118.18	110.37
107.92	122.17	118.76	139.77	127.3	113.01	125.95	110.77	131.67	113.73	138.68	121.51	139.74	114.34	100.81	108.32	114.61	110.35	119.67	104.32	112.9	108.2	124.16	110.21	110.64	109.43	124.77	119.31	120.11	111.59	110.94	118.39	111.86	121.12	127.65	124.02	119.51	111.99
108.63	122.23	119.27	142.21	128.14	113.27	126.09	111.16	133.17	115.52	140.27	122.06	140.59	115.81	101.72	109.08	116.41	112.22	121.23	105.28	113.7	109.73	125.36	110.59	111.59	110.11	125.76	118.78	121.65	112.56	112.34	119.14	113.01	120.42	129.31	124.97	121.45	113.24
109.12	122.25	119.43	144.59	129.78	114.31	127.18	110.99	134.49	116.73	141.96	123.1	141.6	117.05	102.63	110.17	118.34	113.77	123.02	106.53	114.27	110.71	126.53	110.85	113.44	111.34	127.67	119.93	122.67	112.84	114.01	120.87	113.87	121.11	130.13	125.73	122.81	115.07
109.62	123.28	119.95	147.05	130.58	115.2	129.35	112.35	135.6	118.34	143.48	124.17	142.88	118.56	103.49	111.09	119.37	114.98	124.41	107.88	115.45	111.81	128.07	110.83	114.6	112.17	129.44	122.08	123.9	113.59	115.53	122.46	115.69	121.07	130.86	127.18	123.49	116.22
110.38	124.09	120.88	150.04	130.91	116.04	130.59	113.23	137.53	119.81	144.26	124.94	143.6	120.13	104.86	111.82	121.2	115.97	126.6	108.18	117.23	111.93	129.78	111.32	115.47	113.25	129.89	123.35	125.99	114.01	116.92	124.83	117.67	121.84	132.09	129.02	124.76	116.98
111.92	125.78	122.71	153.88	132.32	116.47	132.04	114.39	138.62	121.13	145.73	125.13	145.15	121.96	105.39	113.58	122.56	116.81	128.21	109.22	118.72	111.6	130.81	112.63	116.12	115.22	131.94	125.07	128.01	115.02	118.22	125.78	118.9	123.08	133.97	130.8	126.62	117.73
112.47	127.27	123.87	158.36	134.31	117.55	134.11	115.71	139.78	122.81	146.77	126.51	147.14	122.1	106.63	114.59	124.85	117.9	129.84	110.7	120.45	111.15	132.74	113.93	117.55	116.81	133.46	127.42	130.21	116.97	120.45	126.39	120.68	125.26	136.16	131.93	128.54	118.19
113.8	129.28	124.78	162.33	135.56	118.95	136.96	117.34	140.57	124.63	147.88	128.59	149.03	123.41	107.85	115.58	125.8	119.16	130.95	111.34	122.3	109.98	134.09	115.12	119.43	117.76	134.68	128.42	132.06	117.86	121.95	128.06	121.49	126.45	137.68	134.47	129.03	119.61
115.07	131.78	126.18	164.32	137.25	120.6	139.18	119.01	140.06	126.19	149.15	130.55	150.93	124.58	109.51	116.41	127.64	120.21	132.25	111.83	124.98	109.95	134.96	116.57	120.93	118.71	135.72	129.75	135.32	118.99	124.37	129.46	122.61	127.7	138.73	136.36	129.54	121.28
117.06	134.61	127.55	170.03	138.33	122.26	141.27	120.07	140.83	128.22	151.43	132.39	153.66	125.25	110.68	117.85	128.32	120.91	133.87	112.79	126.74	109.79	136.1	117.8	122.06	120.52	136.34	131.62	137.87	120.56	125.65	130.64	123.29	128.95	140.46	138.84	130.44	122.2
120.05	138.45	128.76	175.06	138.93	122.79	143.54	121.33	142.5	130.66	152.57	134.21	156.18	126.94	111.3	119.52	129.46	122.61	135.68	114.1	130.19	110.28	137.38	119.29	124.01	122.56	137.14	133.3	140.45	121.87	127.46	132.08	124.93	129.26	142.91	140.21	131.15	123.47
121.63	140.49	130.49	181.12	141.07	124.66	145.13	122.98	144.65	132.21	154.29	134.74	158.5	129.68	112.33	120.21	132.07	123.87	137.19	116.14	132.95	111.51	138.81	120.66	126.8	125.45	138.31	135.74	143.22	123.35	128.39	132.63	126.77	130.04	144.83	142.01	133.35	125.09
122.74	143.32	132.71	187.18	142.9	125.68	149.91	123.8	146.99	134.37	155.41	134.81	160.22	131.16	113.83	120.44	134.19	123.95	139.84	118.53	136.16	112.81	139.92	121.08	131.27	129.62	137.64	138.41	146.23	124.25	130.34	133.59	127.93	130.59	146.09	144.43	134.73	126.53
124.12	146.43	134.99	195.87	144.07	126.08	154.22	124.17	149.2	137.26	155.69	136.66	163.07	131.41	116.2	121.07	135.75	125.61	142.33	120.75	140	115.1	141.28	120.39	133.91	133.83	139.02	139.69	149.88	125.52	132.72	134.81	129.25	132.25	147.14	145.51	136.04	127.14
125.07	150.53	136.98	208.28	145.43	126.39	158.32	125	149.99	139.61	156.83	138.5	165.12	132.13	117.98	122.63	137.3	126.18	145.31	124.31	143.62	117.93	142.67	121.09	137.05	141.5	139.53	145.03	153.34	125.72	134.58	135.4	131.45	131.94	149.51	147.65	137.63	128.54
126.4	156.16	138.07	218.79	147.23	126.42	164.16	125.14	151.19	142.09	157.58	141.06	167.84	132	120.13	123.73	138.86	127.18	148.55	128.59	145.22	122.11	144.45	122.06	138.35	150.66	141.37	150.8	156.46	127.18	136.66	136.26	133.12	134.48	153.11	149.1	139.37	129.13
127.49	163.42	138.79	228.61	150.49	126.31	168.74	126.17	152.19	144.95	157.26	145.75	170.54	132.34	121.77	124.64	140.57	128.86	159.41	132.49	147.99	128.08	146.49	124.34	139.8	161.44	142.4	158.76	161.86	128.7	138.61	136.93	134.62	135.19	157.52	150.66	140.65	130.87
128.13	173.91	139.59	236.49	153.62	126.33	176.14	127.65	153.52	151.07	158.43	150.79	174.25	133.23	123.2	124.06	141.96	129.69	166.61	135.75	149.44	132.26	149.01	126.34	141.66	174.79	143.4	167.67	172.01	129.63	142.99	137.65	135.72	135.92	160.37	151.02	141.78	130.89
128.33	185.39	141.26	247.97	158.44	126.09	186.27	128.82	153.67	158.21	157.97	158.49	176.5	133.23	123.78	123.61	143	131	172.82	140.06	149.75	134.78	151.37	129.35	142.64	187.75	145.74	179.19	181.65	131.16	145.9	138.38	134.62	136.72	163.5	152.46	142.52	131.04
129	197.69	140.26	259.1	161.81	125.58	195.77	129.94	155.88	167.02	157.56	167.71	179.1	134.98	123.05	122.82	143.97	131.21	177.2	144.79	149.82	137.83	152.93	135.49	142.95	199.71	146.95	196.09	190.9	130.98	149.07	139.24	134.79	136.46	172.35	153.12	142.73	131.56
129.46	206.87	141.51	267.32	167.78	125.62	205.15	131.99	157.76	173.29	158.22	179.87	181.62	136.78	123.52	124.09	144.95	131.26	180.64	149.89	147.96	139.32	155.72	140.44	142.29	207.85	147.9	211.8	199.92	130.76	153.18	140.45	135.2	136.16	179.02	154.83	142.66	132.26
129.44	217.81	142.91	277.34	171.93	125.73	215.26	134.6	157.82	180.17	157.91	189.9	182.84	138.53	122.98	124.08	145.8	131.75	185.17	153.29	145.68	139.99	157.26	144.21	143.34	213.5	148.62	223.2	214.31	130.89	157.93	141.76	134.93	137.34	184.43	156.02	142.74	131.75
State 2
Subject 1	Subject 2	Subject 3	Subject 4	Subject 5	Subject 6	Subject 7	Subject 8	Subject 9	Subject 10	Subject 11	Subject 12	Subject 13	Subject 14	Subject 15	Subject 16	Subject 17	Subject 18	Subject 19	Subject 20	Subject 21	Subject 22	Subject 23	Subject 24	Subject 25	Subject 26	Subject 27	Subject 28	Subject 29	Subject 30	Subject 31	Subject 32	Subject 33	Subject 34	Subject 35	Subject 36	Subject 37	Subject 38
103.15	116.35	119.45	106	125.51	122.04	119.32	106.11	123.01	106.92	110.7	126.13	112.44	129.85	113.56	112.75	106.98	109.67	106.67	118.73	108.68	123	109.35	121.32	112.82	114.89	116.29	108.55	110.75	108.59	110.24	101.99	106.04	126.44	106.92	101.13	112.75	111.26
103.33	116.95	119.3	106.28	124.82	121.58	120.13	107.28	123.06	107.66	109.74	126.27	112.67	130.64	113.49	113.18	107.27	109.72	106.44	118.7	108.22	122.42	109.74	122.88	112.61	115.18	116.04	108.41	111.81	109.34	110.72	101.24	106.34	126.01	105.42	100.53	111.96	112.43
102.31	117.24	118.87	106.64	123.38	121.8	120.15	107.61	122.5	108.08	109.13	126.12	112.05	130.64	113.52	112.33	107.48	109.78	105.89	117.34	107.69	122.58	109.29	124.09	112.53	115.69	115.21	108.44	111.68	109.47	110.87	101.19	106.47	124.7	103.4	99666	110.56	113.42
101.48	116.47	117.03	105.74	120.89	120.8	119.45	107.36	121.84	107.96	108.72	125.49	111.8	130.75	113.84	111.74	106.41	109.92	105.21	115.95	106.48	121.57	109.17	125.02	111.79	114.81	112.89	107.95	111.03	109.53	110.31	100.17	105.83	122.69	101.73	98619	108.11	112.98
100.2	115.1	115.47	103.94	116.67	118.45	118.67	106.19	119.93	106.86	107.61	123.13	110.22	130.06	114.06	110.24	105.81	107.64	102.79	112.77	105.72	118.57	108.85	125.58	108.85	113.11	109.53	108.18	110.17	108.97	109.96	98983	105.07	119.47	100.11	97081	105.53	111.19
99693	113.78	114.79	102.96	112.42	116.26	118.39	105.35	117.76	107.68	107.6	120.82	109.46	128.49	113.36	108.39	107.08	106.07	100.37	110.59	105.2	117.07	108.13	126.15	107.39	111.65	107.44	108.54	107.47	107.58	109.52	98.5	104.1	115.08	99116	96726	103.04	109.07
98209	112.87	112.71	103.02	109.68	114.57	117.91	105.17	117.57	107.11	108.26	119.84	108.82	126.07	112.16	107.12	108.88	105.25	99142	106.92	104.67	116.03	107.04	127.91	105.75	111.05	106.69	109.16	104.93	106.75	109.28	98935	102.61	111.52	98956	96541	103.01	107
98.56	113.05	111.28	102.89	108.74	113.88	117.63	104.82	115.92	105.57	108.55	119.16	111.17	124.36	111.87	105.55	110.34	104.57	99987	104.19	105.94	115.11	106.53	129.82	104.4	111.1	106.91	109.57	103.92	105.19	109.66	98478	100.38	108.7	100.67	96757	101.92	106.27
98743	113.13	110.03	105.54	108	112.89	116.51	104.72	114.88	104.34	111.99	117.69	114.86	122.77	111.74	104.96	111.36	103.71	100.21	102.84	106.84	114.37	107.31	130.38	104.08	110.33	108.12	112.22	101.96	105.16	108.93	98.27	98388	105	103.85	97177	102.33	104.78
99231	112.86	108.78	112.44	109.12	112.66	116.61	105.31	114.96	104.16	118.47	117.09	119.8	122.07	110.89	104.37	110.88	102.05	103.42	101.35	106.98	115.28	107.71	130.98	104.31	109.71	108.39	116.72	101.28	104.11	108.65	98843	96656	103.39	112.81	97822	102.56	103.12
100.62	112.95	107.67	132.35	110.92	112.49	117.64	106.85	117.44	104.6	126.45	116.99	128.51	121.61	110.04	104.87	110.56	100.24	109.05	100.43	107.17	113.7	108.97	130.11	104.79	109.64	110.48	123.12	102.12	103.22	108.07	99295	96334	102.29	140.88	99811	104.52	101.39
101.47	113.08	107.79	150.47	113.21	112.93	118.61	108.25	121.35	106.15	135.48	117.9	140.03	123.29	108.72	105.64	110.64	100.52	118.14	99975	105.86	113.81	111.8	131.62	105.5	108.32	113.53	128.03	104.36	102.36	107.19	100.35	97204	101.87	165.21	102.91	107.2	100.26
102.72	113.71	107.71	160.36	118.51	113.65	120.88	109.38	126.11	108.61	142.93	119.67	154.66	124.66	106.94	106.78	110.16	101.4	125.03	99512	105.13	113.49	116.01	132.64	107.24	107.31	121.2	133.09	107.42	102.21	107.22	101.54	97968	103.18	174.85	106.55	112.63	99855
104.97	115.73	107.98	163.78	125.32	114.92	124.38	109.75	133.23	111.02	149.85	121.8	166.19	126.78	107.08	109.36	109.89	103.26	131.06	99762	105.14	112.33	122.96	133.28	108.48	106.47	134.55	138.3	110.45	101.55	107.13	103.69	99733	104.81	184.92	110.24	120.55	100.66
108.49	117.31	109.33	167.27	136.72	116.36	130.08	110.48	144.26	115.47	156.06	126.81	173.63	129.01	108.88	112.85	109.89	104.39	136.34	101.35	105.96	111.21	132.45	133.4	109.88	105.53	155.54	143.36	112.85	101.57	108.1	107.13	101.67	107.98	191.62	112.86	140.9	101.09
112.72	118.56	112.51	169.3	153.89	118	137.07	111.19	159.7	120.45	161.81	131.38	178.38	131.47	113.45	115.92	111.44	107.05	141.01	105.71	107.27	110.05	140.48	133.65	112.2	105.9	177.84	147.02	115.51	101.5	109.23	110.76	105.17	111.47	193.17	115.83	173.47	101.97
119.91	121.28	117.99	171.53	168.23	119.52	142.55	111.46	170.56	124.66	164.63	135.37	179.65	133.23	119.73	117.45	114.03	109.75	144.26	110.7	110.51	108.43	145.78	133.95	112.76	106.4	189.02	149.73	118.98	102.2	109.92	115.25	108.23	114.29	193.63	117.33	188.92	103.23
127.48	124.12	122.25	170.62	176.61	120.58	146.41	111.87	175.48	127.9	164.99	138.87	178.86	134.37	127.28	117.82	116.89	114.61	145.7	118.46	112.81	107.23	148.83	133.55	113.72	106.31	193.65	151.35	122.69	103.69	110.4	120.01	111.16	116.4	190.19	118.01	193.22	105.3
132.38	127.06	125.01	166.17	181.18	121.67	148.18	112	177.45	129.65	163.93	140.77	177.4	134.45	134.83	117.22	119.41	119.45	144.84	125.85	115.11	107.71	149.76	133.12	113.65	107.39	196.23	150.34	126.13	104.37	110.62	124.05	115.15	118.57	181.7	118.32	195.31	107.54
135.02	130.45	127.22	162.79	181.77	121.93	150.15	111.37	176.4	130.46	161.98	142.1	171.81	134.52	139.88	116.88	120.97	123.38	142.92	134.65	117.1	106.65	148.62	131	114.54	109.04	197.39	148.23	127.52	104.07	110.49	128.68	117.71	121.52	175.74	118.54	196.45	108.72
136.29	131.59	128.48	158.75	181.2	121.59	150.91	110.75	173.03	129.48	158.46	142.35	161.74	134.27	141.1	114.94	121.36	126.43	138.89	143.87	117.2	105.11	145.09	129.13	115.21	109.57	196.18	143.44	129.94	104.56	111.24	133.65	118.96	125.38	161.22	118.66	194.81	110.13
135.29	132.23	128.59	151.25	176.93	120.46	148.15	109.06	167.33	127.16	152.56	140.43	148.05	133.72	140.79	113.01	121.46	128.12	134.11	149.76	117.13	105.89	139.87	128	117.59	110.46	187.11	138.39	131.55	105.72	111.62	136.58	119.58	129.67	135.23	116.83	187.75	111.04
133.01	130.89	127.62	139.29	165.17	119.74	142.81	107.89	155.36	122.66	144.34	136.5	133.72	132.74	138.04	111.96	119.93	127.3	127.4	152.02	116.41	105.53	128.02	126.16	118.9	111.31	164.43	131.58	131.81	105.42	111.46	138.46	120.1	134.17	121.32	114.74	164.13	112.04
128	129.39	124.56	125.64	147.61	118.39	136.93	107.3	140.51	116.81	134.5	132.87	126.22	132.73	132.07	111.47	116.73	127.03	121.35	152.81	115.02	105.12	118.95	124.95	120.2	112.2	138.97	123.86	131.38	106.31	110.62	140.89	119.28	139.68	114.07	112.4	129.86	112.78
116.94	126.46	122.71	117.26	134.1	117.27	132.31	107.3	130.56	113.14	126.75	130.37	122.48	132.37	123.76	111.87	112.29	124.57	117.39	149.32	112.94	105.31	113.92	123.11	122.15	113.84	125.38	117.52	129.87	107.01	109.94	142.21	119.22	144.68	109.81	110.73	113.93	112.42
109.82	124.23	121.89	113.33	127.53	116.96	128.78	107.5	125.45	109.58	120.95	128.95	119.65	132.12	116.93	112.02	111.65	121.92	115.65	144.19	112.46	105.81	112.4	123.23	124.61	115.37	117.56	113.37	128.16	108.58	109.15	142.32	117.83	147.52	107.63	108.97	108.27	111.85
106.16	122.86	122.38	111.43	124.1	116.36	126.37	108.81	122.9	108.22	117.24	126.58	118.64	132.5	115.23	111.99	116.68	119.25	117.79	138.17	113.01	109.29	112.76	124.74	124.3	117.42	116.63	111.25	126.63	110.05	108.85	142.65	116.77	149.85	109.15	107.55	115.68	111.89
104.72	121.88	123.22	110.19	122.97	115.85	123.45	110.01	122.46	106.83	115.34	125.47	117.26	131.61	114.62	113.79	117.7	116.24	116.94	131.87	113.54	111.03	115.98	124.7	124.08	121.66	116.08	113.58	125.02	112.71	110.71	140.63	117.09	151.02	116.48	107.05	118.24	110.63
103.89	121.02	124.42	110.09	122.34	115.3	121.7	111.77	121.81	106.28	113.36	123.57	116.11	130.25	115.81	113.88	118.29	113.77	116.66	126.42	114.34	111.42	118.83	124.29	123.92	124.41	116.86	115.9	123.24	113.66	112.32	139.35	117.23	150.37	122.64	106.04	118.75	110.78
103.16	121.01	124.62	110.4	122.05	115.51	120.53	113.56	121.72	105.42	111.88	122.09	115.89	129.1	116.03	113.91	118.55	111.88	115.99	124	114.35	111.64	121.33	123.76	122.73	126.59	117.52	116.72	121.44	115.23	111.61	137.35	117.25	146.97	125.28	105.68	118.98	110.07
102.7	120.69	125.16	110.38	122.26	116.03	119.58	116.59	122.81	106.06	112.79	123.87	115.91	127.67	115.8	113.97	118.99	110.46	115.5	122.87	114.84	111.22	124.09	123.46	122.18	127.19	117.79	117.24	120.02	116.6	111.31	134.6	117.46	143.1	127.43	105.35	119.22	109.04
103.19	121.62	127.13	111.45	122.78	117.3	119.49	118.88	123.82	108.87	114.59	125.05	116.48	125.01	116.12	113.91	118.09	108.26	114.7	122.59	115.07	110.62	125.5	123.65	120.79	128.11	116.66	118.12	117.73	116.17	111.57	129.46	116.77	139.01	130.58	104.88	119.45	107.17
103.37	121.5	127.61	112.17	123.28	117.53	118.4	120.58	124.96	109.41	117.68	126.84	115.94	123.04	115.24	114.07	116.05	107.4	113.6	123.08	114.5	110.1	126.34	123.74	118.46	128.92	115.56	120.15	115	115.16	112.15	125.09	115.53	135.88	132.93	104.5	117.5	106.3
103.48	120.51	128.36	111.93	122.33	117.96	117.98	121.91	125.4	110.4	118.96	127.54	115.88	120.81	109.48	113.63	106.7	101.72	104.57	123.25	114.88	104.73	124.82	119.89	115.04	128.27	113.32	121.6	113.16	114.5	112.39	120.21	113.48	133.01	135.13	103.17	103.22	104.96
103.64	119.1	128.23	112	121.85	117.77	118.06	121.41	126.19	109.57	120.91	127.54	115.68	118.26	106.9	112.2	103.82	100.39	103.09	124.99	114.86	102.67	120.06	118.65	112.88	125.62	112.41	120.57	111.03	112.97	111.53	114.42	111.48	129.59	132.77	102.11	101.47	104.29
103.33	118.14	128.93	111.94	121.8	117.54	118.56	120.33	125.71	109.59	122.69	127.03	116.11	115.68	103.85	112.24	101.94	100.23	103.87	124.83	114.64	100.98	114.45	118.58	110.86	120.9	111.64	117.27	107.74	109.32	107.12	108.93	107.64	123.27	127.94	100.84	101.13	104.59
103.93	116.45	128.5	112.66	121.26	116.55	118.29	119.01	124.65	108.69	124.69	126.14	116.29	113.31	102.06	111.78	101.13	99555	103.63	123.51	114.3	102.02	113.73	118.63	110.33	118.29	112.25	118.19	107.5	107.94	106.13	105.67	105.09	121.55	128.24	99736	102.75	103.98
102.5	114.67	127.47	112.5	118.07	115.4	117.08	115.85	123.9	107.34	124.94	123.77	115.65	110.28	101.03	111.39	99953	98762	104.46	122.44	112.89	101.56	113.73	117.41	108.73	116.13	113.32	118.24	106.77	105.29	106	104.3	102.61	120.13	128.57	99287	103.89	102.95
102.23	112.12	124.77	112.4	114.93	113.96	115.25	111.66	122.25	105.18	123.07	120.75	115.58	108.26	101.25	111.08	99618	98.29	106.06	120.85	110.68	101.52	113.25	117.59	107.94	113.44	114.23	118.42	106.79	103.89	105.1	101.84	101.21	118.71	126.81	99021	104.5	102.93
101.94	109.96	121.44	111.43	112.76	112.14	114.12	107.92	120.81	102.87	121.51	117.67	115.28	106.48	100.57	109.93	99305	97592	106.3	118.67	108.66	101.25	113.44	116.95	107.27	111.15	114.64	117.62	106.85	103.02	104.83	100.26	100.19	116.96	124.19	98825	104.87	103.21
102.02	108.17	118.39	111.98	112.07	110.58	112.6	105.19	119.96	101.34	121	115.75	116.09	105.35	101.15	107.74	99265	97631	105.92	115.43	106.61	101.37	112.78	116.36	106.35	108.95	115.58	117.49	107.13	102	104.92	99301	98761	115.34	120.65	99065	106.45	103.06
102.5	106.85	116.56	111.5	111.27	109.89	111.95	103.91	119.1	100.51	122.49	114.69	117.66	105.52	101.15	106.15	98619	97776	107.62	111.96	105.22	100.91	112.92	116.83	105.2	107.65	116.05	116.54	106.48	101.32	104.63	99181	96999	114.81	117.83	99229	106.81	102.9
104.52	105.73	115.53	112.77	110.17	108.66	112.12	103.35	117.76	101.48	124.85	114.25	120.31	104.77	101.26	104.67	99353	99.03	109.4	108.69	104.51	101.37	112.41	116.85	104.69	106.48	115.51	116.55	107.04	101.62	104.68	98962	96.01	114.54	116.99	100.65	107.76	103.27
104.79	106.55	114.47	115.68	109.55	108.1	112.15	103.73	116.5	102.26	127.77	115.6	124.66	104.97	101.51	104.33	100.39	99.54	110.98	106.42	103.56	101.72	112.42	117.68	104.41	105.84	114.87	115.56	107.67	101.93	104.04	99.43	95177	114.61	116.71	101.41	107.73	103.82
109.11	106.99	115.86	118.61	111.61	108.81	113.36	103.59	115.99	104.92	137.38	117.95	132.01	105.35	102.72	103.75	101.3	100.46	112.52	104.54	103.16	101.46	111.78	118.03	104.08	104.91	113.65	115.43	107.66	101.77	104.67	99655	94853	115.6	116.96	101.38	108.08	105.12
111.38	109.23	121.32	125.62	116.03	110.32	116.59	105.02	116.32	109.66	144.14	120.44	155.33	105.91	102.66	102.65	101.61	101.01	114	103	103.68	101.54	112.33	117.9	103.32	104.13	113.63	114.41	107.51	102.15	105.05	99549	94876	116.37	117.88	103.25	109.71	105.95
113.37	114.66	127.08	134.93	120.71	112.1	122.74	107.98	116.97	115.67	149.52	125.06	194.1	106.1	101.99	102.55	102.16	101.16	114.95	102.67	104.55	101.86	113.26	118.15	103.57	104.08	113.97	114.82	107.92	103.17	105.99	100.51	95975	118.46	118.96	104.27	110.57	106.37
114.57	117.43	129.93	140.43	123.21	112.98	124.97	109.48	117.63	117.51	152.45	126.54	205.07	107.26	102.31	102.3	102.92	101.56	116.48	101.48	104.84	102.79	113.61	118.6	103.1	103.78	115.28	114.83	108.05	103.9	106.66	101.06	97266	119.75	119.86	106.55	110.2	107.56
116.09	119.85	132.51	144.13	126.37	113.96	128.26	111.48	118.61	118.66	154.52	128.14	212.59	108.51	102.98	102.6	104.01	102.64	117.87	100.79	105.91	103.08	114.67	118.38	103.57	103.51	116.79	114.41	108.95	105.07	107.24	101.68	98052	121.52	120.8	108.24	110.93	107.97
116.13	121.11	134.26	146.06	129.81	114.75	130.67	112.31	120.25	119.52	155.37	129.03	217.06	109.65	103.83	102.49	105.34	103.36	118.36	100.84	105.78	103.24	116.32	118.93	103.75	103.17	118.07	114.36	108.87	106.21	108.18	103	100.46	123.1	122.3	110.54	112.07	108.98
116.1	122.22	135.4	146.24	131.11	115.09	133.18	113.82	120.69	119.93	155.71	127.91	220.54	110.83	103.6	102.79	105.6	104.49	119.1	100.26	106.05	104	116.87	119.68	103.83	103.44	119.26	114.62	108.69	107.62	107.94	105.01	101.92	124.14	123.49	111.53	112.85	109.6
113.45	120.73	135.32	146.02	130.45	115.35	134.22	114.97	121.2	120.66	152.57	126.2	221.85	111.89	104.02	102.8	108.03	105.42	120.35	99149	106.64	104.27	117.45	120.13	105.17	104.87	120.45	114.91	108.83	108.17	108.59	106.84	103.84	124.36	124.62	113.8	113.83	110.28
110.77	120.62	130.64	143.97	128.08	115.42	134.52	114.22	119.86	117.87	147.57	124.39	216.39	112.08	104.11	102.24	109.75	106.23	120.71	98756	106.52	105.55	118.55	120.43	106.63	106.02	121.37	114.72	110.23	109.96	108.92	108.37	105.85	124.76	126	116.4	114.58	110.95
108.12	115.43	122.79	137.5	125.78	114.5	129.03	113.1	118.99	113.53	145.37	118.6	170.02	112.99	105.19	102.56	110.57	107.94	122.07	98.53	107.76	105.96	119.35	120.78	107.42	106.44	122.3	115	111.39	111.05	108.71	109.86	107.36	123.11	127.43	118.82	114.84	112.01
108.18	115.02	121.24	137.11	125.53	114.7	128.02	113.04	119.43	113.48	146.31	117.84	156.14	114.49	105.81	103.43	111.76	108.5	123.08	99185	108.78	106.62	121.03	121.36	107.81	106.65	123.24	115.75	112.83	111.66	109.89	111.76	108.99	121.43	128.63	120.7	116.85	113.43
107.83	115.48	121.04	138.19	125.55	115.51	129.03	113.24	120.29	113.54	147.55	118.07	154.08	115.26	106.65	104.43	113.55	109.68	123.11	99915	111.19	107.4	122.07	120.7	109	107.48	125	115.3	113.41	112.84	111.41	113.47	111.41	118.9	129.36	123.21	117.31	114.09
108.35	116.65	121.15	138.81	125.48	116.39	129.58	112.94	121.26	114.45	148.16	119.48	153.45	116.32	106.5	105.63	115.26	111.18	123.53	101.05	112.21	108.03	122.94	121.16	110.09	107.99	125.92	115.59	114.29	113.02	112.6	114.9	113.37	117.36	130.05	124.89	118.05	115.18
109.02	117.58	120.57	140.54	125.68	117.71	131.5	111.71	122.19	114.44	149.72	119.43	153.03	117.6	106.72	105.42	117.54	112.1	124.63	101.56	113.27	109.74	124.42	120.64	110.78	109.43	127.38	116.99	114.88	113.67	113.22	115.41	114.83	116.55	130.67	126.34	119.63	115.92
109.66	118.45	120.16	141.92	126.88	118.92	132.99	111.49	123.54	115.55	150.88	120.05	153.56	118.83	107.5	105.81	119.74	113.43	126	101.01	114.13	111.33	125.45	120.39	110.94	109.85	128.01	117.22	116.85	114.08	113.55	116.87	115.95	117.21	131.37	128.26	120.45	116.32
110.36	120.02	119.73	144.47	128.25	119.61	134.58	111.63	125.28	116.37	152.8	121.36	154.58	119.67	108.15	106.24	120.63	113.89	127.36	101.91	115.98	111.53	126.47	119.34	111.8	110.25	128.97	117.97	118.87	115.33	114.65	117.36	117.38	116.9	133.35	130.26	121.25	116.33
112.87	120.54	119.92	146.56	130.23	120.23	136.7	112.8	125.72	118	154.28	122.32	155.31	122	108.88	107.4	122.47	115.2	128.09	103.46	117.57	112.15	128.08	119.46	112.24	110.36	129.63	118.68	119.61	116.03	114.8	118.6	119.04	117.07	135.53	131.35	123.24	116.78
113.65	121.71	121.05	149.01	131.59	120.61	137.8	114.2	126.58	119.67	155.95	123.35	157.6	122.88	110.23	108.78	124.93	115.67	129.46	104.3	118.65	112.65	129.05	120.47	113.66	111.15	131.53	120.48	122.2	116.6	115.47	119.94	120.4	118.41	137.67	132.44	125.08	117.72
114.38	122.45	121.29	151.2	133.22	121.41	138.86	115.11	128.07	121.51	157.24	124.7	160.57	123.38	110.89	109.6	127.15	116.85	131.2	105.68	120.41	112.87	130.38	120.19	115.91	111.84	133.13	122.18	124.39	118.24	116.64	122.23	121.98	120.42	139.26	133.87	126.49	118.91
114.69	124.11	123.02	153.35	134.85	122.92	139.29	115.87	129.37	123.03	158.87	126.55	163.15	124.95	111.76	111.12	128.61	119.49	133	106.65	121.87	113.21	131.69	120.2	117.12	112.66	134.76	124.41	126.26	119.34	118.23	123.42	123.17	122.74	141.14	135.99	127.24	120.55
115.24	125.57	123.98	155.89	136.17	124.06	140.4	117.1	130.43	125.16	161.74	128.01	165.01	125.49	113.35	112.04	130.21	120.44	134.67	107.58	122.95	113.35	133.56	121.95	118.4	113.03	135.68	125.96	128.67	120.2	119.31	124.4	124.55	124.39	143.62	137.74	128.34	122.03
116.72	127.16	126	158.38	137.29	124.89	141.78	118.59	132.5	126.48	164.16	129.57	167.22	126.56	114.25	114.06	132.19	122.25	136.81	108.84	124.53	113.75	134.85	122.83	120.17	114.2	137.09	128.01	130.63	121.05	120.13	124.46	125.91	125.43	145.81	140.26	129.06	123.2
118.07	128.58	128.48	160.37	138.56	126.25	143.03	119.74	134.62	127.76	165.84	131.58	169.71	126.96	114.73	115.36	133.64	124.24	139.07	110.39	125.7	113.9	136.49	123.22	121.24	115.45	138.89	129.36	132.9	122.56	121.1	126.5	127.15	126.47	147.55	142.95	130.1	124.42
118.98	129.74	130.29	163.2	140.01	126.85	143.86	120.46	136.72	128.85	166.95	133.32	172.03	127.98	115.37	117.33	135.11	125.79	141.14	111.67	127.65	115.25	138.16	123.49	122.53	117.06	141.14	131.36	135	123.7	122.87	127.9	128.61	127.87	149.76	144.41	131.83	125.89
119.49	132	132.28	164.55	141.26	127.91	145.38	121.82	138.53	130.02	167.64	134.13	174.49	128.94	116.19	118.96	136.69	126.61	143.32	112.08	129.34	116.62	138.98	122.7	124.37	118.29	142.9	132.28	136.72	124.99	123.46	129.88	130.31	129.9	150.88	145.08	134.07	126.7
121.03	134.2	133.6	166.44	142.26	129.6	146.76	122.64	140.19	130.79	168.65	134.81	176.29	129.5	116.9	120.95	138.51	127.55	144.77	113.5	132.84	117.64	139.9	123.16	125.86	120.28	145.37	133.47	138.28	125.38	125.31	131.6	132.3	131.02	151.99	146.68	135.2	127.86
122.15	135.62	135.14	167.27	143.39	130.3	146.96	123.2	142.73	131.48	169.26	135.81	178.59	129.89	118.13	122.53	140.46	128.82	146.12	114.45	135.56	118.81	140.72	123.62	127.33	122.91	147.03	134.07	140.24	126.53	126.74	132.36	133.98	131.4	153.27	147.95	136.31	128.89
122.89	138.21	135.98	168.02	143.76	130.77	147.99	124.15	145.25	132.71	169.44	136.6	179.79	130.65	119.15	124.55	142.62	129.99	147.8	115.81	137.95	120.51	141.71	124.3	129.16	125.74	148.94	134.89	141.8	126.67	127.37	132.95	134.83	132.29	154.68	148.82	137.95	129.47
123.1	138.76	136.76	168.15	145.06	130.8	148.67	125.11	146.69	133.19	169.83	136.83	180.89	130.73	119.19	125.6	143.38	131.34	149.35	117.43	140.49	122.89	142.37	125.2	129.7	127.64	150.93	135.46	143.32	127.46	128	134.44	135.53	134.2	155.89	149.66	138.8	130.86
123.69	140.16	138.27	168.78	145.55	130.6	149.75	125.96	148.13	133.98	169.63	137.91	182.91	130.5	119.68	125.74	143.62	132.38	160.47	118.69	142.71	126.35	142.77	126.21	130.86	129.66	152.45	136.8	144.43	127.52	128.44	135.71	137.76	135.42	156.29	149.96	139.94	131.37
124.97	141.57	138.58	168.96	146.55	130.56	150.06	126.9	148.45	135.3	169.65	139.41	184.81	131.18	120.07	125.72	143.93	132.75	165.3	119.04	143.88	128.85	143.8	126.72	131.28	131.26	153.53	138.03	144.67	127.86	128.23	136.17	139.07	135.89	157.01	150.04	141.35	131.9
126.51	142.6	139.18	169.26	146.26	131.21	150.7	128.3	148.2	136.38	169.75	139.68	186.33	131.36	121.03	125.15	144.72	133.08	167.51	119.2	144.01	129.29	144.56	127.44	132.22	132.44	154.13	138.76	145.9	128.9	128.13	136.24	140.28	136.03	157.26	150.8	142.5	132.62
125.91	142.93	139.5	169.74	146.78	131.41	150.37	128.44	147.99	137.62	170.2	140.6	187.54	131.65	120.95	125.14	144.82	133.51	169.8	118.68	142.86	129.61	145.45	128.05	132.43	132.41	153.11	139.87	145.74	129.84	128.45	136.71	139.84	136.85	157.04	151.1	142.33	132.89
126.65	143.4	139.78	169.14	146.82	131.33	150.78	128.52	148.02	138.31	169.81	140.96	187.88	132.1	121.74	124.83	144.68	133.68	171.71	118.33	142.17	129.39	145.88	127.5	132.71	131.8	152.41	141.06	145.36	131.1	128.99	137.04	140.2	136.94	157.56	151.57	142.91	132.58
127.64	143.12	140.08	170.36	146.41	131.22	150.53	129.78	147.87	138.75	168.41	141.05	188.72	133.2	121.74	124.86	144.36	133.22	173.05	118.34	141.86	129.17	146.62	128.18	132.8	131.52	151.8	140.79	144.83	131.27	129.15	137.54	140.29	136.45	157.52	151.54	143.36	132.6
State 3
Subject 1	Subject 2	Subject 3	Subject 4	Subject 5	Subject 6	Subject 7	Subject 8	Subject 9	Subject 10	Subject 11	Subject 12	Subject 13	Subject 14	Subject 15	Subject 16	Subject 17	Subject 18	Subject 19	Subject 20	Subject 21	Subject 22	Subject 23	Subject 24	Subject 25	Subject 26	Subject 27	Subject 28	Subject 29	Subject 30	Subject 31	Subject 32	Subject 33	Subject 34	Subject 35	Subject 36	Subject 37	Subject 38
103.52	111.82	118.02	113.02	118.69	114.33	116.88	108.23	127.86	106.46	114.8	125.45	114.17	116.65	111.34	106.3	101.27	105.96	107.06	114.74	110.48	116.27	108.01	109.92	113.12	112.57	116.46	108.82	115.84	111.23	107.67	107.68	105.93	114.97	123.13	105.79	114.69	100.73
102.86	111.37	117.89	114.77	119.55	113.93	116.98	108.16	127.83	106.12	114.53	124.72	114.67	117.2	111.32	106.05	101.98	106.18	106.87	114.53	110.04	115.63	108.21	110.71	112.89	112.5	116.88	108.52	116.23	110.43	107.54	107.36	106.41	115.78	122.12	105.96	114.77	100.45
101.92	110.82	117.07	114.64	118.81	113.01	117.17	107.91	127.12	106.4	114.38	124.18	115.78	116.9	111.06	105.6	101.34	105.33	105.95	113.77	109.19	114.99	108.6	110.46	111.8	111.59	116.08	108.3	116.04	109.92	106.82	106.74	106.04	114.61	120.81	105.53	114.04	100.05
100.51	108.35	115.51	113.59	116.83	111.11	116.72	106.61	124.65	105.28	113.13	122.91	116.82	116.59	110.79	105.32	100.4	104.31	105.17	112.73	108.64	114.61	107.73	110.57	110.31	110.17	115.03	106.99	114.98	107.99	105.53	105.91	104.71	112.91	119.02	104.43	112.43	99789
97416	105.22	111.97	110.4	112.51	108.24	115.18	103.37	121.75	103.47	111.23	121.28	116.68	114.94	109.57	104.03	99057	102.88	102.76	110.59	108.07	112.75	107.09	109.97	107.16	108	113.47	105.78	112.78	104.79	103.25	104.52	103.04	110.82	114.68	101.67	109.59	98157
96223	103.39	109.56	109.49	108.69	105.55	113.87	100.94	117.83	101.66	109.86	117.82	117.86	114.26	108.92	102.56	98146	101.34	101.27	108.99	107.35	111.47	106.1	110.44	105.16	105.66	111.43	104.2	109.87	102.43	100.95	103.43	100.4	108.6	110.47	100.34	108.45	96024
95485	102.02	108.12	109.73	104.45	103.18	112.33	99383	115.15	100.62	108.98	115.8	119.88	114.17	108.34	101.82	97564	100.44	100.63	108	106.63	110.37	105.5	111.32	103.81	104.36	108.99	103.86	107.25	100.15	99972	102.18	98122	106.8	107.33	99179	106.54	94675
95167	101.1	107.8	108.62	103.29	101.54	111.66	97.92	113.5	99109	108.92	113.81	122.63	113.65	107.26	101.03	98893	100.07	101.52	106.03	105.72	108.97	105.93	111.47	101.65	103.95	106.92	103.7	105.23	98769	99074	100.59	96613	104.99	105.79	97.8	105.14	93313
95899	100.36	106.8	109.58	102.5	100.97	110.76	97.34	111.53	98782	110.98	111.61	126.15	113.12	106.11	100.57	98809	100.43	102.83	103.99	104.96	108.08	105.91	110.73	100.59	103.65	106.21	104.1	104.06	97114	97.71	100.57	95.41	102.62	104.42	97558	102.74	92244
95985	100.2	106.37	113.34	101.31	100.2	111.71	97311	110.84	99038	114.99	110.47	132.66	113.02	104.37	99483	99592	100.93	103.92	103.3	104.39	107.3	106.21	110.92	100.15	102.99	105.75	105.13	102.88	95537	96.59	99623	93.85	100.6	103.9	97157	102.99	91261
96196	99883	105.97	122.86	100.86	99974	111.76	98.18	110.6	100.27	117.94	109.45	140.04	114.54	104.03	98167	100.42	101.29	106.21	101.86	104.07	106.47	106.15	114.06	99557	103.03	105.02	106.11	103.15	94.26	96163	99389	92987	99969	106.18	97124	102.61	90103
96924	100.33	107.3	136.51	99793	99793	113.68	98.51	111.98	101.15	121.71	108.76	152.07	115.81	103.03	97981	101.61	101.23	109.46	101.37	102.86	105.61	105.6	120.55	99653	104.31	105.53	107.24	104.39	92758	95423	98.69	93494	99296	112.45	97903	102.13	89964
98022	99938	108.83	149.08	100.53	99036	116.51	100.08	113.28	102.55	124.67	108.96	170.71	117.23	102.17	98075	101.76	101.45	113.13	100.25	101.88	105.26	106.85	123.35	99738	104.3	108.36	108.33	105.99	91949	95606	98.64	95111	99348	117.21	99248	102.03	89543
98769	98881	112.66	158.74	101.71	97979	120.35	102.2	116.46	103.2	126.12	110.54	185.81	117.65	100.84	97607	103.65	101.35	117.04	99221	100.86	104.56	107.18	125.3	99758	104.07	112.3	110.16	108.87	91722	96644	98693	97.28	99891	123.92	100.77	102.54	89536
99726	99499	120.15	166.24	102.15	97.63	127.45	105.03	119.33	104.48	126.02	113.14	191.45	118.35	99673	97548	106.04	101	121.65	98294	99958	103.93	108.24	126.59	99656	104.12	115.54	113.05	111.31	92378	97622	98446	100.17	99756	130.84	103.12	104.74	90149
100.51	100.16	130.15	169.66	102.29	97422	133.27	109.04	123.33	106.12	125.61	115.4	193.22	118.74	98.36	97823	113.88	100.91	123.76	96749	100.21	103.02	108.54	126.77	99981	103.48	120.73	114.6	114.32	93446	98028	98399	105.11	100.71	135.33	104.42	107.67	91047
100.18	102.45	135.1	170.43	103.48	97017	137.42	113.2	125.58	107.92	122.88	118.21	192.24	119.9	97.86	98219	126.67	101.22	123.31	97992	100.37	102.88	108.78	127.57	99892	102.71	125.51	116.86	116.68	93619	99329	99007	112.86	101.9	138.85	105.71	110.99	91029
99811	104.68	137.04	168.81	104.72	97252	138.92	117.12	127.27	109.53	120.34	119.85	190.9	119.99	97419	99263	142.17	102.09	123	98628	100.38	102.19	108.59	125.96	99845	101.87	129.77	117.33	119.28	94098	100.19	99483	119.36	102.8	139.17	106.97	113.69	92443
99448	107.14	137.28	164.42	105.31	97106	138.93	120.72	127.89	110.4	117.42	121.19	187.3	120.1	95981	100.3	150.34	102.15	120.96	99	100.31	102.51	107.77	120.66	99629	101.4	130.91	118.17	121.32	95722	100.82	99447	124.05	103.05	139.28	107.74	115.08	93507
98017	109.97	136.03	157.84	105.91	97047	137.44	122.13	126.8	111.1	114.38	122.64	176.12	120.6	95123	101.33	155.49	102.57	118.27	99356	99687	102.55	107.46	114.41	99354	100.8	130.56	117.85	122.39	96354	99658	99623	125.91	103.78	136.55	109.15	116.37	94591
96651	111.81	132.32	150.31	106.35	96943	134.63	121.58	124.14	110.22	112.72	122.2	156.29	122.51	94557	102.45	156.67	101.72	114.74	99166	100.01	102.57	105.63	112.49	99502	101.52	127.88	116.67	124.03	97.68	99347	100.6	125.87	105.15	131.37	110.35	116.84	94962
94975	112.62	127.35	140.89	106.12	96956	128.93	119.5	120.06	109.28	111.27	120.92	141.89	122.64	94635	102.91	155.83	101.17	109.75	99374	100.51	101.73	104.52	110.22	99528	102.76	124.98	114.31	124.81	98756	98877	101.02	125.47	106.35	125.84	111.17	115.41	95211
94172	112.25	115.06	129.18	105.3	97252	120.38	116.02	116.13	107.11	110.85	119.69	133.95	123.18	95562	103.41	151.74	100.9	105.88	99759	100.4	101.75	103.42	109.67	99733	104.24	121.29	112.23	125.51	100.29	98911	101.4	122.06	108.12	119.97	111.56	112.1	95578
93623	111.16	105.37	119.82	105.42	97354	114.38	112.88	113.51	104.8	108.87	118.68	128.81	122.68	95651	103.88	143.01	98227	105.73	99819	100.82	101.24	102.33	108.64	100.6	106.26	116.62	110.15	124.34	101.53	98426	101.52	115.77	109.45	116.21	111.06	109.29	95637
93798	110.23	101.84	113.71	104.85	97861	111.62	107.76	111.99	102.41	108.2	117.87	125.81	123.55	96013	105.34	125.38	96032	105.93	98837	101.2	100.87	102.82	107.57	101.56	108.4	111.83	108.92	124.23	102.57	98355	103.13	110.33	110.4	112.98	111.56	107.8	96.36
94626	109.93	100.71	110.22	104.04	99086	111.09	101.34	111.73	100.39	107.8	117.29	123.85	124.15	98461	106.59	111.68	96113	108.17	98931	102.71	101.54	103.75	109.83	101.8	110.37	110.04	109.07	124.09	103.71	98852	105.4	106.34	112.51	111.77	112.52	108.42	97109
95618	109.49	100.96	108.87	103.99	99164	111.77	98049	113.22	99216	108	117.83	121.91	124.08	105.45	108.93	113.85	101.2	111.78	99156	105.36	106.49	107.84	116.39	103.99	114.56	111.56	112.09	124.96	105.54	100.24	110.26	106.01	114.64	115.47	113.94	114.41	100.67
95836	108.87	101.58	108.71	105.36	99772	112.82	97637	115.27	99896	109.16	117.17	120.7	122.74	109.38	111.55	114.04	103.06	113.17	100.33	108.5	107.93	115.58	118.69	106.22	119.89	114.31	120.89	126.56	112.23	105.09	114.54	108.05	118.27	124.77	114.41	115.31	102.45
95819	108.78	102.83	109.4	106.86	100.96	113.83	98101	118.15	99911	109.3	118.55	120.13	121.06	112.39	113.74	115.17	104.22	114	101.65	110.01	108.23	120.1	119.74	108.06	123.94	117.36	126.12	127.59	116.27	110.14	118.03	110.56	121.45	130.8	114.52	117.24	103.15
96269	109.23	103.83	111	108.87	102.5	115.29	100.29	121.49	101.62	109.47	119.99	119.62	120.88	113.9	116.9	115.78	105.06	115.24	103.73	113.45	107.7	123.53	120.72	110.32	126.9	119.07	130.34	127.99	119.58	112.8	120.89	112.65	123.44	134.5	114.58	118.49	104.33
97224	110.98	105.81	113.34	111.72	104.24	116.58	103.98	125.82	103.75	110.89	121.5	120.42	120.51	113.26	119.69	115.87	105.9	115.77	104.62	116.69	107.6	126.15	120.59	112.52	129.12	120.67	133.73	127.46	120.09	114.65	123.32	114.14	124.22	135.8	116.2	119.48	104.28
98644	113.67	108.3	115.37	115.3	107.46	118.45	107.76	131.05	109	113.8	124.07	121.81	119.02	113.57	121.45	115.79	106.6	115.44	106.73	120.25	106.85	128.2	121.27	114.45	130.26	120.83	136.35	127.3	119.99	116.44	125.01	114.85	125.55	138.36	116.97	119.66	104.58
100.71	116.64	111.96	117.23	118.05	109.88	119.79	112.42	137.18	111.96	116.67	126.52	121.78	117.89	113	122.96	116.06	106.81	116.08	109.81	124.19	107.21	130.04	120.47	116.48	131.19	122.19	138.58	126.93	120.65	119.07	125.18	115.13	126.37	140.72	116.86	118.82	104.86
102.14	119.06	115.55	118.42	120.93	111.23	120.02	116.03	142.8	113.75	119.77	126.9	122.86	115.82	106.67	123.69	105.74	100.49	112.47	111.13	127.58	100.67	129.09	113.84	117.25	131.09	121.54	139.55	125.79	119.69	120.01	122.83	115.28	126.45	139.53	116.94	113.21	101.74
103.7	121.54	119.24	119.9	122.74	112.1	120.8	116.84	148.01	112.77	121.57	127.57	122.81	114.63	104.07	123.17	102.94	100.49	112.99	112.47	130.09	98847	123.87	113.27	119.67	130.63	119.98	136.54	124.33	117.63	120.5	120.48	114.55	126.47	133.98	115.99	113	100.84
104.82	123.5	122.31	121.53	123.34	113.19	121.78	116.09	150.66	112.64	123.17	127.63	123.01	113.58	100.84	121.98	102.45	100.95	115.23	113.01	132.1	98.33	118.2	113.42	120.76	127.55	117.75	130.8	122.81	110.33	115.62	115.2	109.63	122.94	126.29	116.16	113.9	98866
105.58	124.13	125.92	121.09	123.06	113.1	122.39	115.45	151.85	113.02	124.36	128.26	122.47	112.51	100.03	119.96	102.79	101.19	117.55	114.14	133.18	98983	118.13	115.71	121.47	127.12	118.05	131.88	121.83	108.73	115.71	113.11	108.59	122.75	125.49	116.54	114.47	98913
104.79	125.03	128.84	121.28	121.93	111.92	121.72	112.02	152.24	111.91	122.97	126.74	121.08	111.23	100.14	117.85	102.4	102.51	119.15	114.63	131.54	99221	118.43	116.88	122.14	126.06	117.84	131.16	121.27	107.39	116.19	111.66	107.56	122.47	125.11	115.85	115.2	99449
103.55	125.11	130.79	121.64	119.41	110.83	121.65	109.27	150.13	110.91	121.89	124.69	120.39	110.54	100.85	116.39	101.79	102.79	120.47	114.64	131.43	99861	118.04	119.05	122.5	124.94	118	130.58	119.99	106.58	115.55	109.68	106.58	123.12	124.8	114.44	117.25	100.68
103.57	124.3	132.55	121.7	117.51	110.25	121.33	107.21	146.81	108.98	120.74	123.98	120.39	110.9	101.17	114.31	100.86	103.04	121.92	114.21	129.5	100.14	118.52	120.46	121.68	123.5	119.18	130.11	119.91	105.92	114.63	108.24	105.99	123.01	125.41	113.12	118.85	101.19
104.02	124.26	133.59	121.45	116.66	110.13	120.91	106.5	141.79	109.19	121.24	123.22	121.38	111.22	101.22	112.56	101.43	103.24	122.83	114.42	125.97	100.19	119.18	120.79	121.18	122.32	119.58	128.94	120.22	105.83	114.6	107.28	105.59	123.29	125.32	112.44	120.23	101.85
104.06	123.19	134.22	121.42	116.33	110.34	120.4	107.66	137.41	110.52	123.66	124.03	123.15	111.24	102.24	111.84	102.17	103.71	123.57	113.94	122.82	100.96	118.5	122.48	120.69	120.62	120.62	128.86	120.01	105.54	115.01	107.09	105.12	124.27	125.8	111.78	121.51	103.54
103.56	121.77	134.4	123.49	117.53	110.52	119.92	109.15	133.37	111.84	126.81	124.65	127.11	111.3	102.49	110.92	102.38	104.22	124.6	113.97	119.95	101.63	118.73	122.49	119.39	119.72	120.88	127.86	120.03	105.98	115.09	107.29	104.89	125.8	126.57	111.55	122.73	104.51
105.57	121.16	134.35	126.82	118.75	110.91	119.86	110.47	130.66	112.57	129.88	126.07	131.15	112.42	102.56	109.13	103.59	104.66	125.75	113.98	117.58	102.48	118.16	122.61	118.4	119.03	121.51	126.99	119.4	107.14	115.87	107.91	104.75	127.25	127.49	111.74	124.11	104.61
111.93	122.47	136.63	130.47	121.91	112.63	121.67	113.2	129.12	115.65	141.05	129.67	137.11	113.37	102.66	107.68	104.28	105.24	126.12	113.32	116.12	102.29	117.28	122.4	116.98	119.2	121.7	124.69	119.91	107.72	115.38	108.3	104.34	130.12	129.17	112.3	124.82	105.09
115.01	124.5	141.58	136.44	126.51	114.09	126.34	116.39	128.12	120.53	147.37	132.09	157.4	113.29	102.82	106.84	105.33	105.48	125.99	113.26	114.46	102.12	117.59	122.52	114.52	119.63	121.96	123.15	120.32	109.31	115.38	108.98	103.76	131.48	128.51	113.27	125.54	105.17
117.27	130.51	144.77	142.69	129.68	115.85	135.65	120.7	129.06	125.65	151.76	135.66	189.84	113.48	103	106.13	106.87	105.57	126.84	113.16	112.82	102.67	117.98	121.85	112.2	121.09	121.99	121.37	119.77	109.6	114.52	110.07	104.22	133.45	129.31	114.26	124.36	106.21
118.27	133.47	146.1	147.58	132.81	116.91	139.61	123.86	129.08	126.94	154.89	136.86	199.86	114	103.33	105.71	106.61	106.29	127.46	111.48	111.04	102.2	117.94	120.63	110.66	121.71	122.17	120.52	119.07	110.49	115.29	111.79	104.02	133.76	130.6	114.58	124.13	106.44
120.54	135.6	146.7	151.02	135.17	118.23	142.59	125.52	128.44	127.35	157.04	137.44	206.84	113.3	103.55	105.09	107.41	106.6	127.43	111.33	110.3	102.81	118.74	120.64	109.81	121.31	122.33	119.12	118.69	111.31	115.41	112.79	104.52	133.28	130.84	115.3	123.46	106.77
120.41	135.47	146.25	152.99	136.69	118.74	145.51	128.03	128.84	128.56	156.72	137.44	210.53	114.8	103.14	104.8	108.43	107.92	127.66	110.13	110.01	102.84	119.73	120.5	109.34	120.93	122.49	118.44	118.87	113.09	115.41	113.92	104.99	133.05	132.11	116.24	122.94	107.73
119.44	135.8	145.06	153.33	137.11	118.93	146.26	129.37	128.13	128.24	156.33	136.75	212.69	115.36	103.38	104.53	110.44	109.04	126.96	109.69	110.09	102.92	121.33	120.4	109.04	120.17	122.07	117.7	120.02	114.83	114.58	115.1	105.98	132.06	131.88	117.41	123.3	108.77
116.63	133.65	143.8	153.62	137.9	118.21	147.25	129.04	128.12	128.14	153.08	133.59	212.93	116.32	103.17	104.62	112.23	110.35	126.26	108.83	110.99	103.97	122.7	119.76	107.65	120.41	122.82	117.81	119.76	116.71	113.99	116.25	107.23	130.65	132.22	119.18	123.16	109.65
114.13	131.31	136.55	152.21	134.4	117.81	145.67	127.08	125.77	123.12	147.45	132.11	207.94	116.97	103.67	105.44	112.98	111.68	126	108.14	110.73	105.09	123.4	118.85	107.67	120.15	123.77	117.91	120.92	116.99	113.06	117.31	108.64	128.44	133.06	121.59	122.81	110.28
111.74	124.22	128.08	148.5	132.96	116.86	135.81	123	123.07	117.45	146.88	126.51	173.33	118.16	103.73	105.57	114.72	112.57	126.1	108.24	110.97	105.67	124.38	118.19	108.48	119.34	124.7	117.49	120.6	116.91	112.24	118.58	110.57	126.11	134.39	124.2	123.4	111.53
111.33	123.45	126.75	148.11	131.62	116.98	133.51	121.37	122.39	116.92	147.54	125.47	160.86	119.87	104.24	105.15	116.3	113.03	126.38	107.04	111.41	107.09	125.12	117.49	108.79	118.59	125.28	117.68	120.33	116.59	113.06	119.93	112.24	123.09	135.35	126.52	124.2	112.78
111.51	123.76	125.38	149.54	131.83	117.34	133.04	120.58	122.72	117.76	149.89	124.62	159.84	120.16	105.47	105.19	117.49	114.72	127.86	106.83	112.65	107.39	126.12	116.68	108.8	117.35	126.53	118.39	121.03	116.96	113.79	121.09	114.52	121.31	136.73	128.01	125.19	113.72
110.77	124.67	125.62	151.75	131.7	117.44	132.68	117.88	122.58	118.82	150.91	124.59	158.95	121.16	106.18	105.74	118.76	115.55	128.56	106.95	114	109.08	127	116.03	108.53	116	127.46	118.83	121.77	117.14	114.98	121.58	115.75	120.62	137.54	129.94	125.82	114.48
111.03	125.39	125.72	153.22	131.69	117.81	133.22	117.05	122.64	120.21	151.77	124.58	159.54	121.65	107.61	106.51	120.8	116.16	128.59	106.87	114.54	110.79	129.09	115.7	108.62	115.77	128.2	120.14	122.48	118.01	117.06	122.65	118.12	120.06	138.83	132.53	126.73	115.41
111.31	126.15	126.62	154.02	130.59	118.82	134.41	116.39	124.02	122.08	152.75	124.23	160.26	122.5	108.68	106.76	122.71	117.38	129.57	106.99	115.83	112.23	131.12	116.25	110.04	115.09	129.68	120.56	124.05	118.47	117.79	123.54	119.66	119.69	139.41	133.59	127.36	116.52
111.68	126.8	128.19	156.43	130.86	119.15	135.08	116.91	124.96	123.39	153.91	124.03	161.37	122.89	109.17	107.83	125.18	117.91	130.76	107.07	116.39	113.36	132.71	115.76	111.14	115.33	131.91	121.49	124.79	119.15	119.34	124.19	120.29	119.32	141.43	135.07	127.89	117.16
111.78	128.33	128.51	158.72	131.21	120.29	136.41	116.6	125.38	124.17	154.63	125.4	162.26	124.76	109.45	108.78	126.84	117.8	132.62	107.89	116.87	114	132.49	115.97	111.64	115.03	132.91	122.84	125.35	119.57	120.33	124.68	121.81	119.21	142.76	136.5	129.61	118.77
112.46	128.82	128.93	160.57	131.81	120.8	137.28	116.6	126	125.17	155.71	126.34	162.63	125.53	110.31	109.15	127.97	118.49	134.2	107.92	118.4	115.34	133.97	116.04	112.45	115.15	134.05	123.4	126.87	120.05	121.76	125.62	122.38	119.32	143.91	138.11	130.76	119.7
113.58	129.84	129.27	161.84	133.02	121.03	139.41	117	127.78	126.43	155.96	127.67	162.91	125.96	111.04	109.8	130.12	119.76	135.42	108.43	120.63	114.97	135.48	117.05	113.7	116	135.23	124.65	128.49	121.46	122.51	126.98	124.07	119.97	145.7	139.92	131.91	121.34
115.78	131.16	129.74	163.04	134.17	120.96	140.86	117.7	129.8	127.79	156.55	128.37	164.39	126.7	112	110.51	132.38	120.1	136.62	108.96	122.39	114.56	137.06	117.49	115.05	117.78	136	126.16	129.85	122.2	123.67	127.75	124.91	120.23	147.47	141.96	133.66	122.16
117.02	132.8	129.54	163.61	135.18	121.73	143.18	118.48	131.05	128.8	157.53	129.35	166.65	127.2	112.38	111.73	133.76	121.29	138.54	109.69	124.3	113.67	138.3	117.8	116.56	118.64	136.95	127.86	131.31	123.36	124.45	128.4	126.83	121.25	149.18	143.23	135.22	124.25
117.14	133.67	131.52	165.95	136.84	123.26	145.24	119.66	133.15	129.87	159.2	130.44	167.53	128.13	113.23	113.17	134.32	122.88	140.39	110.1	125.66	113.18	139.48	118.31	117.45	119.25	138.58	129.28	133.12	124.36	125.83	129.95	128.2	123.19	150.73	145.15	136	126.19
117.16	134.99	132.68	168.22	139.05	123.51	146.7	121.32	135.12	130.88	159.92	131.65	169.49	128.85	114.39	114.44	134.79	124.1	141.4	109.94	127.01	113.28	140.61	118.17	119.07	120.09	139.94	129.88	134.96	124.96	126.61	131.33	130.1	125	152.3	146.31	137.05	127.46
118.52	136.41	133.46	169.68	139.8	125	148.13	122.32	136.67	132.97	160.75	132.39	170.73	129.63	114.86	115.97	136.4	126.18	142.83	110.73	128.5	113.9	140.89	118.9	121.36	120.7	140.8	130.94	136.04	125.29	128.06	132.69	132.03	126.72	154.29	146.72	139.03	128.77
119.63	136.87	135.32	171.39	140.49	126.9	149.05	123.73	139.34	134.66	161.71	133.19	172.27	129.67	116.12	117.53	137.84	127.8	144.61	111.52	131.44	115.15	142.47	119.08	122.71	121.6	142.05	131.25	138.05	126.26	128.37	134.24	133.41	128.51	154.27	147.56	139.74	129.9
121.37	138.54	136.76	172.8	141.77	127.34	150.52	124.8	141.18	136.18	163.16	134.35	174.28	129.98	116.79	118.82	138.59	129	145.66	112.64	133.76	116.12	143.56	120.47	124.81	123.12	143.48	131.92	140.14	127.53	129.49	134.85	134.7	130.11	156.04	149.39	141.33	130.78
121.95	138.76	138.31	174.58	142.85	127.39	151.65	125.25	141.74	136.8	163.53	135.79	175.19	130.92	118.03	119.22	139.73	130.11	146.69	114.65	136.48	117.21	144.63	121.07	127.15	125.34	144.14	132.71	141.24	127.3	130.6	135.93	136.42	130.98	157.54	150.72	143.79	131.99
122.62	139.27	139	176.16	143.73	127.17	152.3	126.84	142.56	137.85	163.5	136.84	175.99	131.72	119.5	119.73	141.68	131.7	147.96	115.92	138.75	118.43	144.98	120.82	127.86	126.82	145.32	133.63	142.12	128.42	131.66	137.1	137.58	132.14	159	151.68	145.1	132.74
123.73	140.27	139.22	178.54	143.85	127.55	152.73	127.94	143.26	138.71	164.38	137.63	177.04	132.54	120.63	120.77	143	132.54	149.55	116.68	140.07	119.85	146.58	121.79	128.94	126.92	147.93	134.9	143.2	129.15	132.34	138.59	138.24	133.22	159.72	152.29	145.79	133.94
125.29	141.46	140.34	178.95	144.05	127.7	152.84	128.3	143.08	139.83	165.49	138.66	178.27	133.36	120.72	121.68	145.01	132.53	156.03	117.21	142.02	123.19	147.37	122	130.57	128	149.64	135.43	143.6	130.22	132.69	138.94	139.81	133.48	159.81	152.59	146.58	134
126.76	141.59	141.32	178.95	144.68	128.15	153.79	129.79	143.5	139.75	165.72	138.81	180.22	133.49	121.31	122.54	145.2	133.51	159.61	118.1	142.24	123.85	148.21	123.45	131.07	130.22	150.64	136.71	144.66	130.34	133.56	139.66	140.74	134.3	160.1	154.01	146.72	134.37
127.71	141.89	141.45	180.21	144.52	128.58	154.69	129.95	144.06	140.29	166.03	138.69	180.93	134.18	120.98	122.7	145.78	133.79	160.58	118.54	143.21	124.85	148.95	123.92	131.39	130.87	151.7	137.68	144.82	131.01	134.43	140.65	141.11	134.81	159.92	154.4	147.18	134.85
128.36	142.71	142.1	179.89	145.08	128.64	154.56	129.83	143.95	139.8	165.79	138.01	182.01	134.72	121.27	123.26	146.41	133.91	161.93	119.3	141.91	126.53	149.73	125.15	131.46	130.94	151.75	137.78	145.45	131.55	133.95	141.42	141.55	133.94	160.31	154.32	148	134.8
128.27	142.93	141.63	179.38	145.43	128.65	154.3	130.67	143.56	139.98	165.52	138.63	182.77	134.82	121.4	123.32	146.76	134.44	163.14	118.74	140.52	127.3	150.94	125.48	131.42	130.19	151.02	138.59	146.03	131.65	133.94	140.47	141.99	133.55	160.58	154.15	147.14	134.98
128.85	142.39	142.49	179.26	146.35	129.42	154.69	131.07	143.9	140.21	164.95	138.56	185.29	135.19	122.02	123.5	146.78	134.31	164.14	118.6	139.38	128.2	150.94	125.06	131.07	129.79	150.76	138.85	146.44	131.75	133.66	140.53	142.49	134.4	160.39	153.5	145.85	134.27
State 4
Subject 1	Subject 2	Subject 3	Subject 4	Subject 5	Subject 6	Subject 7	Subject 8	Subject 9	Subject 10	Subject 11	Subject 12	Subject 13	Subject 14	Subject 15	Subject 16	Subject 17	Subject 18	Subject 19	Subject 20	Subject 21	Subject 22	Subject 23	Subject 24	Subject 25	Subject 26	Subject 27	Subject 28	Subject 29	Subject 30	Subject 31	Subject 32	Subject 33	Subject 34	Subject 35	Subject 36	Subject 37	Subject 38
192.69	212.3	202.25	195.03	259.17	171	167.88	184.85	280.69	163.48	155.29	195.34	146.27	181.69	164.38	185.66	168.96	170.12	201.02	231.23	210.68	203.4	184.46	231.48	218.07	199.34	136.44	224.22	167.08	162.72	241.43	132.6	141.61	231.5	249.77	163.49	141.01	165.82
192.53	205.28	200.9	186.32	254.24	169.64	164.44	185.71	272.68	163.81	152.84	191.21	146.21	176.19	165.97	182.47	166.11	171.11	194.6	224.89	212.21	201.98	180.7	229.11	213.9	194.41	133.38	219.43	164.55	163.14	235.59	132.82	142.31	226.01	242.5	161.11	141.68	167.39
189.33	199.06	196.04	178.02	248.7	168.64	159.9	189.43	262.95	162.68	150.15	185.35	144.46	169.22	165.6	178.25	163.74	169.56	190.92	218.89	210.89	197.81	175.35	226.18	209.58	190.09	130.45	213.42	163.05	160.94	229.68	131.83	141.61	221.46	233.23	157.3	140.35	167.46
182.39	187.04	185.89	168.23	238.28	165.3	153.53	185.59	250.59	160.48	146.52	174.89	141.81	160.72	164.75	170.73	161.6	165.24	185.11	206.86	206.71	193.96	168.43	222.44	198.24	184.5	128.06	201.63	158.61	158.66	214.61	131.19	140.16	213.53	224.22	152.69	137.4	166.94
173.89	168.79	170.38	150.4	212.5	159.8	147.3	174.79	203.67	155.41	141.95	157.73	136.91	143.13	161.18	156.83	157.09	159.33	169.21	180.02	197.34	183.53	155.04	209.38	165.05	162.78	125.55	181.34	151.97	155.66	190.29	128.18	136.92	196.57	197.61	142.27	133.78	164.87
162.46	159.49	156.3	127.19	186.57	154.2	141.56	168.14	163	151.21	137.83	146.36	133.77	135.93	158.76	143.48	155.34	153.57	149.47	158.37	190.24	177.74	143.93	192.93	155.97	149.91	126.8	165.97	145.46	151.89	170.44	125	133.05	176.31	161.9	133.47	130.86	161.97
152.91	154.05	148.7	122.03	169.41	149.94	138.11	165.29	146.06	146.8	134.22	142.54	134.27	133.67	157.72	135.45	156.07	149.54	143.87	145.62	181.15	172.24	136.64	185.03	153.83	142.23	132.46	151.88	140.19	147.44	161.11	124.84	130.51	155.67	141.48	128.01	130.61	158.38
146.42	151.12	144.09	122.19	159.8	146.35	136.98	164.69	143.26	142.96	133.48	141.53	138.4	132.48	155.41	131.77	157.24	147.57	150.77	139.05	173.63	165.47	134.96	174.06	153.18	139.46	142.64	146.01	137.42	144.21	156.75	124.17	129.03	144.62	139.53	124.7	130.18	154.3
141.64	150.61	143.45	132.9	154.37	144.89	137.82	163.02	153.03	142.45	135.86	141.93	145.59	131.37	154.07	129.17	158.49	144.15	159.5	134.03	166.73	163.98	135.24	165.84	155.03	138.07	161.72	144.71	133.87	142.85	155.44	125.42	129.53	136.03	148.67	121.95	130.98	151.19
138.16	151.85	144.72	162.88	148.91	143.17	139.89	162.15	170.42	144.3	144.89	145.11	154.73	130.72	152.9	127.86	162.99	141.26	171.16	130.85	162.33	163.3	138.05	160.49	158.88	139.47	193.78	149.26	133.72	141.82	154.36	128	131.83	132.68	173.14	127.04	134.34	147.7
136.31	155.82	148.2	202.89	148.84	142.72	143.8	162.27	188.32	149.31	155.52	149.86	166.43	129.33	152.66	128.51	167.47	140.7	188.77	127.56	157.74	162.39	145.23	158.45	171.21	142.19	225.92	161	137.65	140.85	155.17	132.01	135.56	136.17	213.5	135.53	139.19	144.18
136.63	161.16	151.29	219.22	149.22	144.52	151.87	166.61	205.99	157.83	164.98	159.91	180.18	130.95	151.53	130.3	173.99	142.06	205.81	126.73	153.81	162.27	158.08	155.43	187.89	144.84	258.08	174.62	143.05	140.12	156.84	136.88	143.22	146.29	226.25	149.15	147.86	142.76
137.83	168.88	154.17	221.99	153.39	147.77	160.31	175.07	221.92	169.11	174.05	172.66	190.89	131.55	151.85	134.45	177.55	144.18	211.54	128.7	149.59	162.27	171.84	154.29	208.1	148.12	273.07	187.78	149	139.06	159.58	144.85	152.38	159.36	230.68	161.12	160.6	145.34
140.13	178.5	157.99	220.37	168.09	152.13	166.86	180.04	238.15	178.87	181.89	184.66	195.78	133.12	154.35	140.13	179.46	147.06	213.86	131.77	146.65	161.36	184.68	154.55	220.51	152.44	275.97	199.74	153.03	138.47	162.71	154.06	163.29	175.25	232.96	171.15	175.84	148.83
145.74	189.88	161.75	217.64	193.35	157.42	174.24	185.44	253.56	184.92	186.47	192.05	195.78	134.64	157.14	147.09	181.51	153.27	213.35	137.7	145.95	159.79	194.23	155.59	229.91	157.91	275.08	207.72	159.36	139.23	165.08	161.29	171.75	189.38	231.84	178.7	193.52	154.09
158.34	212.68	165.1	215.88	224.7	162.58	181.59	189.68	263.84	191.22	191.48	197.82	193.85	136.21	160.8	152.38	184.3	160.65	212.29	147.75	147.37	158.35	202.24	155.27	232.61	163.92	273.04	212.03	163.16	140.17	167.19	167.31	178.33	197.83	231.94	180.96	215.99	162.19
182.56	240.29	168.7	212.99	245.09	166.02	184.97	192.43	265.53	195.83	196.06	200.74	190.13	136.02	167.22	156.8	189.83	168.07	208.52	161.54	149.52	157.88	206.83	153.79	232.81	167.69	268.39	211.1	167.35	141.59	168.22	172.67	183.27	202.72	229.46	182.16	227.57	172.26
205.31	253.57	172.54	203.41	253.8	169.31	184.72	190.62	263.52	196.6	197.4	200.29	185.66	138.66	173.2	160.14	192.43	177.64	199.57	172.16	152.41	156.86	208.28	151.69	228.49	170.53	258.01	207.49	171.45	142.47	167.42	176.83	186.53	202.5	220.49	182.44	231.42	181.88
215.33	257.29	172.78	193.76	258.03	170.61	183.61	187.72	257.56	195.14	196.83	198.13	178.31	141.42	176.74	162.88	194.5	185.15	180.16	180.88	153.63	159.17	206.18	149.56	220.03	173.07	241.28	199.21	173.65	144.26	166.92	179.41	187.99	199.01	208.68	180.54	231.54	188.5
221.21	257.03	173.6	190.95	258.91	169.89	177.43	180.34	249.03	189.9	194.07	194.5	168.28	142.84	179.75	165.21	193.52	188.91	167.31	188.17	156.61	161.37	200.67	149.44	200.52	173.85	224.6	188.48	174.76	146.56	163.09	183.74	186.81	193.61	196.54	176.25	229.62	193.63
222.4	256.77	174.58	187.97	253.87	169.22	172.54	173.28	236.74	184.01	187.43	189.7	158.01	143.23	181.37	167.42	190.43	191.07	161.08	193.17	159.18	159.39	193.14	149.85	182.56	171.54	211.85	175.07	173.13	148.94	159.52	183.84	184.17	186.97	178.47	170.5	226.14	195.27
220.83	253.72	173.92	182.05	240.83	167.81	167.45	168.44	218.74	176.72	179.47	183.14	150.94	142.84	179.2	169.81	187.3	190.89	155.66	194.58	160.44	160.94	184.35	149.37	176.04	168.02	192.29	161	171.55	150.72	156.36	185.23	181.55	179.9	160.23	167.13	220.43	196.64
215.26	241.63	172.67	167.78	218.59	165.57	162.27	162.66	190.76	166.12	168.73	176.71	142.85	143.83	176.54	171.66	182.68	188.69	150.4	191	159.79	161.03	171.49	149.84	175.21	166.03	166.66	152.35	167.9	153.23	155.51	184.89	177.25	176.48	143.99	164.5	204.47	194.27
198.68	216.9	170.36	148.98	192.44	163.61	157	157.7	166.11	154.01	154.84	169.27	135.92	142.26	170.25	172.53	174.35	184.4	145.11	182.97	159.3	161.64	158.68	149.16	174.46	165.46	148.53	147.76	165.42	154.97	153.84	185.81	170.93	173.72	133.01	162.1	179.77	189.93
176.44	187.3	165.6	136.03	176.03	161.24	154.69	157.18	154.64	143.62	143.25	164.81	131.62	139.57	163.73	172.67	162.18	178.14	141.23	175.56	158.18	161.16	150.14	149.04	176.64	165.06	138.22	144.72	162.77	155.73	152.64	187.98	164.1	172.78	127.49	160.53	166.23	185.44
159.56	175.89	161.81	131.81	168.53	157.82	151.72	155.99	147.16	138.07	138.76	162.18	129.73	138.45	160	173.1	155.06	170.18	137.48	170.13	156.86	159.05	143.68	150.05	177.55	165.36	134.21	144.19	158.97	154.85	152.61	186.96	159.68	171.43	124.31	158.37	157.47	179.47
151.35	168.45	159.34	133.02	162.32	156	149.8	157.6	144.38	134.43	136.53	159.78	127.2	136.53	160.5	172.86	151.09	163.4	137.65	163.89	155.1	156.34	141.67	151.49	178.13	164.04	133.93	143.97	155.52	154.48	151.13	185.03	158.14	171.22	126.71	156.18	153.7	174.19
147.74	162.71	157.49	133.52	156.98	153.99	147.53	159.49	141.73	132.5	136.17	157.39	127	136.88	160.59	171.68	150.39	157.58	138.08	158.1	154.86	156.86	144.6	150.11	178.39	163.69	135.81	146.55	151.71	154.73	149.72	181.05	156.18	170.27	130.79	153.13	150.01	168.62
145.18	157.76	155.83	134.11	154.41	151.83	145.63	161.16	141.62	131.4	136.57	156.03	126.35	135.95	160.18	168.36	150.47	153.03	139.5	153.39	155.5	156.27	148.99	149.54	177.4	162.94	137.41	149.99	148.71	155.48	150.26	178.54	156.74	168.61	133.04	150.68	147.82	163.22
142.44	154.89	158.12	134.1	153.32	150.15	144.17	164.97	142.43	130.23	137.6	155.22	126.05	135.15	161.16	164.96	150.64	149.24	138.68	153.43	155.91	155.92	151.57	147.56	175.88	162.48	139.51	152.44	145.98	154.66	149.46	173.47	155.39	166.93	134.22	147.3	145.02	158.34
140.61	154.12	161.67	134.77	155.2	149.36	143.04	166.34	142.13	131.64	140.41	154.27	126.01	134.78	161.51	160.02	150.06	144.18	139.17	154.64	156.33	155.63	152.05	147.34	174.99	162.01	140.78	154.84	142.96	152.89	149.11	166.49	153.56	166.25	135.73	144.21	142.96	153.29
140.4	153.31	165.05	135.33	160.1	149.16	142.69	167.66	142.35	132.53	140.4	155.14	126.05	135.2	160.7	155.1	148.51	138.56	141.4	156.38	154.7	153.13	152.83	148.21	174.3	160.85	140.81	156.27	140.78	151.39	148.23	158.32	150.99	165.9	136.59	141.03	139.87	149.1
140.93	155.57	166.95	132.86	169.5	148.31	142.87	168.94	141.62	133.7	140.12	155.36	129.2	134.35	159.03	150.85	145.21	135.82	140.64	157.23	152.37	151.81	150.48	146.67	171.58	159.14	138.76	157.54	138.17	150.35	147.15	148.88	146.74	165.2	137.7	137.6	136.72	146.1
141.09	156.71	168.41	129.56	170.35	146.08	143.92	168.11	143.51	133.56	140.81	154.94	131.67	133.97	156.06	148.15	142.88	133.6	136.74	154.36	151.06	151.36	148.08	141.44	170.01	157.84	137.82	157.45	138.77	147.78	146.72	140.98	142.95	164.26	139.72	134.02	131.2	142.28
141.12	157.26	168.23	126.31	169	144.76	142.95	168.37	145.14	133.21	141.94	153.93	134.55	133.12	152.68	145.81	139.89	132.91	134.18	154.66	150.32	153.73	141.97	139.66	168.11	157.25	135.07	155.46	137.73	145.94	146.39	133.59	138.62	162.56	136.97	131.65	130.3	140.16
141.14	157.61	167.14	125.64	168.66	143.61	141.55	167.49	145.98	132.76	144.57	152.63	136.54	133.46	152.11	143.5	139.82	133.43	132.66	154.67	149.74	153.82	135.47	141.49	166.22	156.48	133.76	151.99	136.03	142.18	145.06	127.8	135.74	162.12	133.37	130.98	130.4	138.6
140.59	157.59	163.88	124.88	167.77	140.54	140.19	163.51	145.78	133.08	145.43	150.11	141.9	132.97	149.79	140.89	138.57	133.3	133.29	153.14	148.44	153.52	133.83	143.49	165.29	155.76	133.76	150.45	135.32	138.73	143.84	124.74	133.52	159.7	133.6	131.4	132.69	136.83
142.35	154.89	160.02	123	161.67	138.85	140.05	159.82	143.53	131.86	145.97	145.71	144.51	132.99	149.48	138.42	136.78	132.33	134.94	151.56	146.11	154.23	132.31	144.93	164.68	154.37	132.99	148.56	135.34	136.63	142.69	122.54	130.97	156.14	132.79	130.32	134.42	133.97
144.13	153.24	155.54	121.64	158.25	137.04	138.61	155.48	141.4	130.68	144.88	141.47	146.5	135.11	150.72	135.64	137.01	131.96	133.97	149.44	145.02	154.6	131.49	146.46	162.39	152.86	130.28	147.55	134.21	134.46	143.14	121.46	128.8	152.03	131.42	129.32	136.98	129.75
147.44	148.32	150.68	120.4	147.64	134.81	135.6	150.99	140.4	129.36	145.49	139.35	150.79	134.95	152.76	133.44	136.88	131.24	134.54	146.76	143.38	155.55	130.8	147.13	160.11	149.68	129.07	146.9	133.02	132.49	142.99	119.36	127.44	148.53	130.09	128	139.34	126.85
151.3	143.33	147.75	120.16	143.92	132.43	133.35	147.6	138.98	128.21	147.81	137.93	153.89	137.29	152.9	130.59	135.29	130.3	136	142.53	141.55	156.14	130.59	149.21	157.63	147.09	127.79	145.32	133.31	131.01	142.37	117.46	126.44	144.58	126.34	126.47	140.03	125.06
152.75	140.7	145.21	118.94	145.92	130.1	131.24	144.5	137.69	126.91	151.35	135.25	156.8	140.67	154	129.28	132.07	129.31	136.85	141.23	140.02	157.29	130.63	151.92	155.53	144.03	124.99	145.43	133.07	129.44	141.79	115.81	124.54	143.17	124.81	124.24	139.6	123.71
153.18	137.52	143.2	118.7	150.31	127.75	130.49	140.96	137.04	126.99	152.47	133.71	158.96	143.19	154.22	127.84	130.27	129.91	139.22	140.33	139.34	159.57	131.9	152.09	154.76	141.77	123.22	144.24	132.64	128.1	141.9	114.98	122.88	141.46	124.72	121.88	139.17	122.44
153.55	135.85	141.39	120.02	152.91	126.54	131.11	137.97	136.07	126.88	155.86	133.84	158.1	144.65	154.11	126.07	129.07	128.9	140.8	140.08	137.91	159.92	133.49	152.08	153.55	139.65	122.04	143.34	130.93	126.37	140.03	114.39	122.25	140.4	124.94	121.2	138.24	121.03
153.88	135.83	140.96	122.77	157.08	125.09	132.34	135.55	135.95	128.47	163.93	135.56	164.69	147.11	154.03	126.43	126.67	130.39	142.09	140.44	137.29	159.64	134.06	152.69	151.07	139.1	121.2	143.45	129.28	125.27	137.69	115.04	121.69	139.62	124.49	119.84	135.8	119.16
153.21	138.22	143.16	127.91	163.12	124.27	137.49	135.45	136.9	132.25	172.29	137.56	182	146.41	153.21	126.14	124.55	131.59	143.76	141.62	134.65	159.92	133.73	153.31	151.48	136.68	121.44	142.3	127.75	125.6	136.33	115.13	121.11	138.69	124.88	118.18	132.75	118.7
151.47	143.07	146.01	135.83	167.79	125.4	145.41	135.94	137.27	137.14	176.11	141.15	205.68	148.88	155.66	126.7	124.38	130.83	144.05	140.18	133.96	159.91	135.22	153.12	150.01	137.22	119.9	141.18	127.59	126.57	137.09	115.54	119.25	136.78	124.55	117.41	128.97	119.22
148.72	145.06	149.11	140.53	171.59	126.93	150.14	136.54	136.93	139.9	178.05	143.82	213.78	149.64	158.42	127.38	123.67	131.24	143.9	140.61	131.93	159.72	135.76	154.61	151.07	137.5	120.38	140.04	127.07	126.36	137.63	116.21	117.2	134.91	125.76	117.35	128.27	118.81
146.83	147.77	151.48	143.76	174.66	127.57	154.32	135.5	136.78	142.67	178.42	144.28	218.68	151.89	160.81	127.04	123.92	130.83	145.63	140.51	131.1	158.98	135.53	155.61	152.67	137.59	120.2	139.18	126.78	126.7	137.93	117.5	115.66	135.26	126.25	117.93	128.21	119.88
146.45	148.35	152.75	145.83	176.27	127.83	157.88	134.52	138.07	143.83	180.29	145.07	222.69	153.06	160.7	125	125.88	131.72	145.74	140.42	129.19	158.75	136.97	155.18	155.97	137.44	121.44	140.74	128.47	127.58	138.52	118.83	114.96	134.38	125.7	119.74	126.9	120.26
144.54	150.28	153.25	146.5	178.77	128.77	161.52	133.9	138.24	145.01	179.86	145.74	226.26	154.96	162.02	125.12	125.58	134.11	147.2	138.55	128.98	160.43	138.98	158	158.67	136.89	122.75	142.08	129.67	129.04	140.11	120.73	116.08	133.03	126.58	121.92	126.41	121.39
141.68	147.99	152.5	147.16	181.69	129.31	164.16	133.58	137.25	144.64	176.81	143.6	227.38	156.92	165.71	124.44	125.35	136.02	148.84	138.77	129.01	162.49	143.66	158.78	159.35	137.44	123.54	143.92	131.45	129.18	142.53	122.35	116.59	132.32	127.76	124.91	127.06	121.67
138.83	145.95	150.6	147.15	184.72	129.79	164.3	132.34	137.6	141.52	174.34	141.52	221.88	158.53	165.19	125.74	126.73	136.85	151.36	139	129.19	163.83	147.78	159.16	159.66	138.68	122.58	147.24	131.92	130.62	147.11	123.03	117.91	131.32	128.81	127.06	127.64	122.07
135.06	141.54	145.77	141.72	186.79	129.48	159.56	129.73	139	137.19	174.99	138.84	201.26	159.89	167.22	127.42	129.22	139.97	154.68	138.66	130.11	162.94	149.35	159.27	161.69	138.78	122.6	149.96	132.28	132.18	148.2	123.75	119.11	130.01	130.87	129.03	128.17	122.16
134.26	140.91	143.3	141.62	189.01	130.61	159	129.83	142.87	138.05	178.34	139.35	197.62	160.51	167.34	129.4	131.4	141.21	157.06	138.12	129.88	162.07	151.19	157.01	163.48	140.18	122.73	153.56	132.32	133.65	149.72	125.14	119.75	128.66	131.99	132.09	128.65	123
134.38	141.08	143.04	143.38	192.19	131.83	161.82	129.24	146.96	140.06	183.57	139.64	196.97	161.02	167.96	131.99	132.75	142.49	157.74	138.37	130.38	163.49	152.52	156.24	165.15	140.33	123.49	155.92	133.1	135.8	151.46	126.86	120.28	127.51	132.6	134.04	128.58	123.48
135.37	142.06	142.52	144.79	197.75	133.04	164.21	127.97	149.06	139.48	187.19	141.59	200.14	161.23	168.6	133.39	135.6	143.5	158.97	138.49	130.55	162.46	155.18	156.51	167.06	140.45	125.38	156.44	134.3	135.25	155.26	127.61	122.9	127.79	133.8	135.43	129.19	124.19
136.03	142.98	144.39	145.43	199.92	133.96	167.16	127.5	150.18	141.75	190.5	141.28	202.02	160.84	168.65	134.08	137.77	144.22	162.03	139.6	130.43	163.26	156	154.03	169.8	140.42	126.73	156.2	134.83	137.21	158.95	128.95	123.69	128.7	134.72	136.44	129.69	125.64
135.37	143.94	146.47	147.31	198.77	134.51	169.48	126.98	150.35	142	195.47	141.14	207.9	163.37	172.94	135.81	140.16	145.5	165.52	139.45	131.42	162.69	154.3	152.57	170.45	142.01	128.13	157.28	136.11	137.96	160.27	128.96	124.59	128.59	135.83	138.49	130.47	126.28
135.34	145.06	150.25	149.45	197.83	135.51	172.11	127.41	152.74	143.41	198.79	143.86	211.47	161.88	175.76	136.66	142.02	146.94	167.59	142.51	132.29	163.5	151.84	152.44	170.57	140.72	128.79	156.82	136.01	139.26	160.89	130.63	125.97	130.5	136.94	140.67	131.54	128.55
137.47	145.65	152.67	151.24	195.96	136.55	174.95	127.22	154.22	144.19	202.92	145.22	214.9	162.27	176.53	136.53	144.17	148.57	170.19	142.55	132.59	165.14	152.51	152.57	168.99	140.49	130.56	157.91	136.54	138.95	161.8	132.58	127.08	129.84	138.9	143.25	133.07	130.45
137.16	146.06	154.28	154.73	194.92	137.69	176.78	127.51	156.08	144.9	203.55	145.24	221.46	160.63	177.6	136.51	146.43	150.38	172.15	143.72	134.7	165.69	153.65	153.4	168.42	140.65	132.45	159.63	136.61	140.9	162.36	133.78	128.01	127.48	141.13	145.35	133.93	133.27
137.22	145.89	157.15	158.42	193.93	140.13	176.78	128.01	158.25	147.19	204.82	144.68	223.28	159.96	180.04	135.95	146.8	153.01	173.14	145.85	135.43	165.81	155.78	157.55	168.05	141.78	135.54	159.77	135.01	140.88	162.31	134.34	130.63	128.92	142.01	146.07	134.52	136.38
137.88	146.16	160.05	162.53	194.64	141.62	177.53	128.93	160.5	149.95	207.88	144.26	225.95	160.52	183.03	139.5	148.41	153.39	176.8	146.38	137.38	168.54	156.35	160.29	168.94	145.44	136.6	160.87	137.18	142.17	161.34	136.2	132.23	129.22	143.03	149.16	134.66	139.51
139.13	147.85	160.21	166.2	191.9	142.09	179.7	130.31	164.36	149.91	210.29	146.36	232.56	160.97	184.22	140.98	149.79	151.82	180.3	150.84	138.32	169.23	159.28	163.18	169.21	148.37	137.09	163.17	139.54	144.06	160.7	137.38	135.06	130.9	145.47	150.18	135.69	141.46
140.18	148.18	161.38	169.85	190.96	142.35	182.81	131.04	169.82	151.58	214.31	148.76	241.59	162.85	186.15	142.85	149.93	150.82	184.74	153.17	139.54	169.85	162.66	165.53	171.71	150.6	137.73	165.27	142.41	148.24	161.6	139.46	136.04	132.29	145.92	150.54	137.13	142.87
140.49	150.17	163.45	173.76	190.56	142.98	184.31	131.75	174.18	156.21	218.82	150.06	249.78	164.95	187.72	146.17	149.88	149.82	187.88	156.47	139.68	174.19	167.46	168.65	175.05	156.59	139.96	169.37	145.84	150.04	168.37	140.07	137.04	133.39	148.45	151.33	138.76	144.42
141.14	152.71	164.38	177.31	191.48	143.15	191.63	131.52	176.29	158.68	223.81	154.88	255.15	163.97	187.14	148.37	150.44	150.59	188.86	161.21	141.6	177.1	170.04	171.74	179.01	162.19	142.59	171.24	149.68	152.11	176.37	140.91	139.53	135.59	150.64	151.97	139.6	143.67
141.71	156.49	167.63	180.4	194.44	143.38	197.49	133.12	179.43	162.06	225.59	162.37	260.32	164.43	189.13	150.46	150.8	152.63	189.85	165.04	144.19	177.81	172.81	174.22	180.95	167.76	144.15	174.03	152.19	152.33	185.66	142.83	141.37	139.97	153.47	153.21	140.47	142.62
143.85	159.35	172.11	186.04	200.95	143.76	202.52	133.7	181.56	165.2	225.25	162.54	263.84	166.62	190.63	153.4	150.93	156.31	193.41	167.13	146.2	178.97	174.61	175.23	184.95	174.19	146.27	177.59	153.97	152.62	196.79	144.86	142.3	142.5	155.3	154.04	142.2	140.74
146.18	164.46	178.8	190.75	203.53	144.33	210.66	134.59	183.45	168.45	225.56	167.37	262.79	168.58	189.22	156.43	152.8	162.41	191.26	171.18	149.14	179.6	173.03	176.93	185.81	180.33	148.84	184.9	155.36	153.16	212.43	147.02	143.93	143.26	157.21	154.46	144.38	141.11
148.4	170.24	183.79	192.46	208.56	144.19	221.74	136.24	186.14	170.62	226.8	173.1	259.66	171.37	190.57	158.59	154.92	170.25	188.37	172.41	152.35	182.5	173.64	178.56	187.54	186.49	154.08	191.88	158.06	152.12	228.42	147.97	144.33	144.43	158.27	155.62	145.95	142.75
148.94	176.54	188.94	194.05	212.21	145.51	232.57	140.33	188.74	173.82	225.34	179.93	253.35	175.92	191.74	159.56	155.98	182.85	192.14	178.04	154.19	189.9	172.57	180.18	191.21	198.74	160.05	201.26	160.98	152.12	248.55	148.93	144.73	144.08	161.49	156.59	147.53	144.63
151.17	188.18	189.89	195.75	219.32	148.06	244.6	145.83	191.7	178.63	224.3	189.62	250.91	174.43	195.22	159.85	157.55	193.3	198.77	185.4	153.71	196.58	173.12	182.36	193.51	211.06	164.44	213.53	162.08	150.93	266.55	148.15	146	144.02	162.84	157.6	149.16	144.99
152.61	206.65	186.5	203.01	232.01	149.82	268.53	156.32	192.82	185.31	223.89	200.28	244.47	174.8	191.99	161.62	157.58	198.88	204.81	191.77	154.57	205.16	174.66	184.9	194.56	228.7	167.38	223.87	164.06	152.01	282.15	147.82	146.5	148.86	164.64	157.89	151.65	146.9
154.58	225.62	186.59	210.06	250.45	152.72	295.94	167.4	192.62	193.88	224.9	217.34	242.58	178.47	191.38	162.01	159.8	203.39	211.16	201.85	152.93	208.46	175.81	187.71	194.1	253.56	168.79	239.33	166.18	152.69	306.97	146.92	147.68	153.94	169.42	157.62	153.64	147.42
155.69	241.91	187.86	225.55	268.37	154.56	326.26	176.64	193.85	205.89	227.95	236.86	239.66	181.95	192.32	162.67	162.87	208.8	220.23	212.44	154.06	209.27	176.32	194.68	195.9	277.69	169.53	257.29	168.75	152.27	323.71	146.63	148.52	152	172.82	156.94	155.03	148.35
157.52	258.18	192.73	226.83	288.91	155.6	365.42	182.89	197.15	215.74	228.65	257.47	240.43	184.59	194.89	162.37	166.7	211.66	232.31	220.49	154.7	211.41	180.14	207.24	197.06	304.82	169.1	275.79	170.26	152.24	337.16	146.23	147.83	150.74	175.56	156.36	154.59	147.75
158.57	273.15	199.02	270.86	308.07	155.61	393.29	193.3	198.76	229.14	228.78	278.98	242.88	187.41	192.62	163.45	170.38	213.57	244.36	233.48	154.88	218.43	183.43	216.78	199.79	327.99	169.76	292.41	174.59	153.28	352.01	145.94	145.93	150.49	177.64	159.01	154.44	147.42
State 5
Stubject 1	Stubject 2	Stubject 3	Stubject 4	Stubject 5	Stubject 6	Stubject 7	Stubject 8	Stubject 9	Stubject 10	Stubject 11	Stubject 12	Stubject 13	Stubject 14	Stubject 15	Stubject 16	Stubject 17	Stubject 18	Stubject 19	Stubject 20	Stubject 21	Stubject 22	Stubject 23	Stubject 24	Stubject 25	Stubject 26	Stubject 27	Stubject 28	Stubject 29	Stubject 30	Stubject 31	Stubject 32	Stubject 33	Stubject 34	Stubject 35	Stubject 36	Stubject 37	Stubject 38
116.18	139.01	139.05	155.56	150.27	127.23	138.38	120.2	143.27	117.45	132.39	144.61	149.42	141.21	121.65	127.45	113.32	114.86	128.12	155.08	122.43	123.41	122.63	115.28	129.76	134.99	156.26	131.98	148.72	135.02	123.18	135.16	125.35	133.38	166.31	129.8	153.14	112.01
115.52	137.58	137.25	151.94	148.08	125.15	138.27	119.34	141.31	116.38	130.22	143.84	149.62	140.35	122.71	126.2	113.01	113.64	126.93	152.48	122.73	123.87	121.49	114.4	127.47	132.29	153.02	131.42	146.16	135.54	121.59	134.17	126.1	131.8	163.68	127.91	151.99	111.76
114.23	135.81	133.99	147.74	145.93	123.17	136.4	118.59	139.87	115.62	127.78	141.86	148.69	138.06	122.92	123.72	112.61	113.16	124.14	148.79	121.8	123.29	119.71	113.53	124.24	129.03	149.35	130.3	143.86	134.9	119.28	132.83	125.02	130.01	160.34	125.82	149.07	110.76
111.04	131.94	131.01	143.2	143.52	119.78	134.59	116.35	136.91	113.72	124.85	138.64	144.14	135.53	122.5	121.08	111.3	111.42	121.79	143.08	119.51	122.31	117.46	112.4	120.82	125.56	144.35	128.12	140.25	132.06	116.88	130.61	123.63	127.57	154.39	123.46	144.33	109.1
106.85	126.21	124.44	133.34	139.09	114.26	131.61	112.2	131.93	110.4	119.98	133.9	135.76	133.62	121.14	116.13	108.55	109.4	117.69	134.49	115.89	120.35	112.7	110.15	113.89	120.59	137.89	124.65	135.06	126.98	112.28	124.61	120.32	124.49	146.56	118.2	138.81	106.14
102.75	119.33	119.7	126.5	130.24	108.67	128.46	108.72	127.53	107.91	114.99	128.35	130.09	130.92	119.46	111.87	106.07	107.63	113.99	125.35	113.34	118.59	109.78	108.52	109.83	116.45	130.97	121.56	128.59	121.31	108.2	120.95	115.99	119.82	138.87	115.81	131.7	103.9
101.41	115.53	116.5	123.21	122.55	105.12	124.49	105.05	122.57	105.69	112.7	124.43	127.33	126.74	117.43	108.96	105	105.51	110.94	119.12	110.98	117.17	108.05	108.4	106.25	112.44	126.76	118.21	124.59	116.64	104.69	118.9	112.61	115.43	131.13	113.08	126.46	102.25
99989	111.72	114.19	120.49	114.93	103.22	119.42	102.59	119.43	103.84	112.04	121.33	124.23	121.39	116.2	106.45	104.24	104.66	108.96	115.15	108.67	116.53	107.42	107.92	102.64	110.07	122.5	116.81	122.12	113.44	102.28	117.25	109.71	111.46	127.3	110.49	122.1	99007
99.2	109.04	112.81	119.01	109.49	101.82	115.73	100.51	117.21	103.03	113.75	118.68	121.21	117.2	114.31	104.69	102.7	103.39	106.08	112.56	107.54	114.7	106.33	107.91	100.61	107.61	119.31	114.5	120.34	109.74	99339	115.49	108.18	108.89	123.39	109.03	117.42	95873
98982	106	111.67	118.88	104.66	100.3	114.24	98869	116.08	103.1	117.98	116.14	120.37	115	112.71	102.18	102.26	102.59	104.92	110.24	105.85	114.2	105.15	108.13	98782	105.56	116.23	113.15	118.41	106.74	97262	113.95	106.77	106.3	119.66	107.61	114.43	93535
98588	103.63	111.27	125.58	102.89	99186	114.07	98017	113.83	102.63	122.79	114.75	120.57	117.92	111.15	100.59	101.98	100.62	104.62	109.04	104.32	113.94	103.79	108.84	98218	104.14	113.13	112.82	117.29	104.01	95899	111.16	105.23	105.18	114.88	108.08	111.83	92.32
98.7	102.32	110.78	133.8	101.51	98491	114.34	96859	112.92	102.94	128.17	113.48	124.36	121.98	108.87	99867	101.32	99326	107.34	107.91	103.36	112.56	103.31	108.86	97347	102.14	110.63	112.61	115.8	101.34	94985	110.08	103.62	104.49	114.08	108.77	109.13	90988
99111	100.82	109.2	141.47	100.51	96726	114.07	96671	113.66	102.54	132.21	111.58	136.62	124.45	105.69	98325	101.24	99428	109.22	106.67	101.77	111.83	102.48	108.55	97432	100.06	108.21	113.52	116.05	99037	94213	108.33	103.12	105.47	115.25	110.82	107.07	89423
99384	100.48	106.9	144.5	99779	96057	113.59	96843	114.02	102.16	134.37	111.21	146.04	124.48	103.9	97998	101.08	98965	111.68	104.88	100.81	110.58	100.94	108.35	97062	98559	108.76	114.11	116.43	98023	93.5	105.87	102.16	106.54	115.13	112.34	106.16	88688
99134	99562	105.77	144.69	98909	96157	112.79	97502	114.75	101.13	135.38	111.28	151.16	123.89	102.81	97429	100.72	98845	114.99	103.32	100.79	109.85	100.86	107.91	96909	97637	108.56	114.78	117.9	97171	93469	104.56	101.93	107.74	116.89	113.58	105.41	88.76
98875	99514	105.2	145.5	99568	95346	114.13	98491	115.19	99528	134.45	112.63	154.37	123.7	101.32	97246	101.24	97976	116.71	101.88	99515	109.41	101.16	107.53	96551	97022	109.23	115.72	120.58	96619	93539	102.68	101.61	108.03	120.58	113.53	106.91	89.31
98751	99339	105.04	146.31	100.04	95214	114.26	99094	116.65	98727	128.75	114.47	156.14	123.96	100.16	97052	101.59	98379	116.96	101.46	99512	108.62	101.56	108.05	96352	97337	109.57	116.22	122.39	96073	93845	101.12	102.61	109.03	123.39	112.36	107.72	89136
98034	99287	105.47	144.35	100.11	95266	113.62	100.56	115.69	97805	122.87	115.43	156.06	121.59	99076	96877	103.47	97992	116.17	100.96	99267	108.4	101.92	107.81	96061	97181	110.22	117.07	124.1	96198	93633	100.08	102.55	109.98	124.37	110.49	109.17	89956
96986	100.35	106.01	139.42	100.03	95622	113.02	100.9	115	96701	116.85	116.61	153.66	116.72	97975	97283	104.36	96929	114.22	100.39	99632	107.1	100.79	106.9	95659	97766	110.67	116.94	124.48	97044	93728	99355	102.78	109.03	124.38	108.31	110.06	90288
96757	101.64	105.69	132.69	99597	95957	112.63	101.91	113.39	97.42	111.55	117.69	148.08	116.74	98016	97515	105.25	95363	111.09	99987	100.55	105.71	100.27	106.19	95655	97991	109.39	115.59	123.98	97319	93363	98443	103.33	107.82	122.31	105.58	110.22	90802
95568	102.4	105.28	126.41	99053	96698	111.22	101.8	112.6	97808	108.48	117.47	137.13	117.72	97335	97311	105.49	94512	106.39	100.16	100.83	105.39	98.96	105.31	95109	98486	107.72	113.66	122.48	97205	94182	98723	102.68	106.42	120.19	103.12	109.54	91378
93937	102.82	105.12	122.35	98361	96156	109.98	100.3	111.49	97951	106.89	116.38	129	118.75	97478	97305	105.65	94248	100.68	100.37	100.36	104.82	97.36	104.31	94226	99704	106.57	111.5	121.99	96643	93.37	97878	102	105.45	117	100.66	107.82	91193
94.18	103.11	103.23	117.12	97168	95737	107.54	98698	111.61	97973	105.84	114.94	123.48	117.73	96722	98073	104.3	94177	96404	100.54	99529	104	96172	103.53	93996	101.59	105.11	110.04	119.23	96194	93225	97578	100.62	104.24	114.1	99.76	105.5	90.52
94995	102.29	99925	110.77	97184	96243	103.23	99136	110.96	97573	105.42	112.63	119.66	117.52	97009	97248	104.01	94376	96531	100.08	99969	104.28	95846	103.71	94266	103.37	102.82	108.59	114.69	96458	93.08	97806	98856	104.66	110.79	99378	103.17	90558
95615	101.94	98889	106.86	97702	97512	101.83	97381	110.6	97637	104.63	110.94	116.29	115.65	97382	97.76	102.08	94128	96055	99527	99461	103.24	96267	103.79	93633	103.91	100.32	107.88	110.82	97.15	93585	98521	97.81	103.8	110.11	99302	102.45	90475
95358	100.78	99494	103.53	98627	98859	101.47	96179	110.4	97312	103.77	110.71	115.22	114.22	99.3	98211	102.54	96378	98389	98949	99468	103.26	98317	105.05	95999	106.6	101.53	107.72	107.72	98699	93514	99343	98533	103.41	112.02	98857	107.88	92173
95702	101.23	99539	103.02	100.21	100.33	102.22	95359	109.85	97444	103.34	109.81	114.23	113.93	108.15	99756	112.32	104.59	108.28	100.44	101.18	106.01	104.62	112.11	102.81	114.46	108.18	109.49	106.43	99519	95128	102.47	102.46	105.12	118.37	99786	124.78	95651
95873	101.61	100.74	103.09	100.82	100.93	103.26	95963	109.13	99656	104.29	110.17	112.75	112.83	109.94	102.39	115.2	107	111.7	101.66	102.51	107.4	116.48	114.1	106.98	121.99	115.1	116.08	106.44	103.72	99753	106.19	106.14	110.18	130.44	100.08	130.72	97631
95691	102.42	101.3	103.16	101.43	101.74	103.43	96652	108.89	101.45	104.87	111.03	111.73	112.04	111.59	103.53	117.46	108.7	114.32	103.42	103.07	108	123.04	115.28	108.69	125.62	119.65	120.88	106.74	106.51	103.93	109.08	109.7	112.57	139.22	100.59	133.44	99973
96244	103.39	102.33	104.24	103.45	103.64	103.73	98694	109.19	102.96	106.1	112.14	111.84	111.36	111.91	104.72	118.94	109.68	115.5	103.85	104.44	108.39	126.49	115.73	110.13	125.71	122.12	123.32	106.67	108.98	106.47	110.8	111.61	114.41	143.47	101.26	134.67	100.98
97323	104.04	103.44	104.75	106.82	105.84	105.13	101.44	111	106.24	109.24	117.84	111.41	111.76	111.61	105.69	119.74	110.67	116.7	104.23	105.02	109	127.94	114.95	110.08	125.06	122.95	123.26	107.4	110.28	107.8	112.17	111.5	114.96	145.04	102.24	135.09	102.5
99407	107.87	104.62	107.88	113.19	108.24	107.33	104.8	112.86	111.38	115.05	123.26	112.32	112.66	111.25	105.47	119.24	110.93	116.87	105.12	104.96	109.45	128.03	115.54	110.17	124.33	123.25	124.46	108.01	110.54	109.17	112.97	111.92	114.86	148.53	102.07	134.89	103.95
100.54	110.54	106.4	111.6	117.32	110.59	108.06	107.85	116.05	114.88	120.41	128.09	112.64	112.93	109.99	106.34	117.74	109.31	116.02	106.23	106.14	109.1	128.74	115.04	110.13	122.19	122.7	125.02	108.18	110.29	110.33	112.92	110.96	115.37	150.26	102.03	132.02	103.14
101.82	110.71	107.76	114.54	119.76	111.59	108.71	108.77	117.61	116.41	124.14	130.64	113.48	110.55	101.15	105.64	104.6	100.77	105.02	104.45	105.23	105.25	125	108.34	103.72	114.85	117.59	124.64	107.12	109.81	110.3	110.53	108.33	116.15	147.62	101.72	115.03	98601
102.58	111.69	108.35	116.88	120.5	111.9	110.03	109.97	118.54	114.75	127.01	131.44	114.58	109.21	98.99	104.12	101.08	99565	103	104.17	105.45	104.46	118.58	106.86	101.58	111.27	113.3	121.93	106.77	109.09	109.72	109.91	107.29	113.94	140.6	103.08	111.01	97268
103.14	111.87	108.18	119.83	121.11	112.7	110.39	109.83	117.98	114.99	129.9	131.84	116.79	108.02	97401	101.17	99702	99313	104.02	102.82	105.67	104.83	108.8	106.76	98.18	105.06	107.81	114.14	105.32	104.4	104.1	106.32	103.13	106.14	123.58	104.23	110.81	95428
103.59	111.12	108.32	120.72	120.82	113.94	110.31	108.84	118.58	115.09	131.55	131.42	118.03	107.42	97.21	100.21	100.23	100.69	104.83	102.52	106.46	105.64	110.09	106.76	98345	103.55	107.93	113.27	104.86	102.94	103.38	106.53	103.04	104.59	122.89	105.11	111.1	96011
102.43	109.56	107.49	121.48	117.52	111.92	109.58	106.81	117.31	113.01	129.54	126.28	117.41	106.92	97642	99317	100.65	101.77	105.62	101.48	106.26	104.8	109.72	107.56	98231	103.64	107.8	113.62	104.49	102.52	103.77	107.32	103.73	103.99	123.03	105.65	111.24	97258
101.66	107.17	107.04	121.24	113.56	109.35	108.61	104.69	115.47	110.06	126.88	120.18	117.99	108.27	97763	99234	101.1	102.17	107.04	100.55	105.95	105.38	110.4	107.48	98842	104.13	109.09	115.31	105.18	103.51	103.81	107.82	103.36	103.93	124.16	106.73	110.95	97944
100.48	105.89	105.28	120.99	109.94	107.92	108.29	102.27	113.7	107.42	124.85	116.54	117.92	106.93	97779	98534	100.71	103.35	108.52	100.35	104.7	105.27	109.46	106.78	98708	103.42	109.79	114.79	105.91	104.25	103.52	107.63	103.27	103.59	125.28	107.66	111.59	97523
100.8	105.44	105.12	122.67	109.25	106.94	108.95	101.74	113.06	106.55	125.11	115.5	120.5	106.6	98205	98061	101.66	104.7	109.56	99466	104.1	105.2	110.2	106.54	98.71	103.47	111.39	114.94	107	105.09	103.32	107.68	103.76	103.78	126.04	109.33	112.53	98452
100.99	105.21	106.18	124.26	109.45	106.47	110	102.09	112.46	106.99	127.05	115.98	123.62	107.62	98464	98856	101.58	105.15	111.21	99607	104.16	106.07	110.78	106.44	98.39	103.14	112.74	115.56	107.93	106.06	103.69	109.13	103.44	104.59	127.13	110.75	113.75	99915
102.13	106.71	107.34	125.8	109.86	106.58	111.11	102.15	111.11	107.75	129.28	117.51	127.71	108.1	98861	99425	101.89	105.95	112.1	99769	104.5	106.33	112.26	106.87	98499	103.04	113.41	115.99	108.67	106.97	103.45	109.88	103.5	105.03	128.33	111.81	114.89	100.09
103.28	108.02	109.03	129.09	110.49	107.28	112.79	102.38	111.52	108.15	133.77	122.09	133.06	108.3	98643	100.58	102.87	106.38	113.84	100.93	104.54	106.25	113.4	107.44	98542	102.08	114.54	116.25	110.87	108	102.94	110.83	104	105.89	130.26	113.59	115.99	100.47
109.64	113.24	115.88	133.66	114.26	109.4	116.74	103.97	113.63	110.98	149.48	129.29	142.86	109.02	99608	101.17	104.42	106.74	115.45	101.62	105.34	106.83	113.99	108.27	98232	103.07	115.65	117.24	112.17	109.44	103.37	111.56	103.73	108.04	132.2	114.85	116.43	100.15
112.95	118.82	127.42	143.5	121.14	112.88	125.12	107.21	117.79	117.63	156.99	135.54	173.12	110.73	100.22	101.15	105.9	107.1	116.82	101.81	106.16	107.26	115.86	108.43	98455	104.22	117.34	117.91	113.6	110.34	103.42	111.96	105.69	111.24	133.07	116.03	116.83	101.11
116.41	130.39	140.09	155.8	126.88	117.45	143.78	110.96	122.52	126.23	163.62	144.35	218.9	111.75	101.02	101.8	105.98	107.82	118.04	102.53	106.64	107.37	117.08	109.44	98841	104.37	118.92	118.85	114.58	111.21	104.01	113.19	107.25	114.09	133.89	118.06	118.22	101.78
117.78	134.73	146.69	161.81	130.33	119.69	147.99	113.37	125.08	129.27	166.77	147.52	230.21	113.45	101.35	102.11	107.77	108.81	119.2	103.2	108.28	108.86	118.36	110.64	99261	105.08	120.22	118.45	115.5	112.25	104.93	114.32	108.58	117.22	135.21	119.82	118.16	104.03
120.37	137.62	150.61	165.78	132.51	122.19	152.2	115.66	126.87	130.62	169.34	149.19	237.23	115.54	102.66	103.42	108.53	109.51	120.6	103.57	109.35	109.14	119.17	111.48	100.06	105.57	121.68	117.97	115.89	113.52	106.67	114.56	110.06	120.6	136.8	122.01	119.04	105.89
120.09	138.85	153.85	168.38	135.57	123.32	155.02	118.6	130.2	132.02	169.41	148.21	241.66	116.81	102.72	103.75	111.05	110.67	121.86	103.5	110.21	109.54	120.35	111.83	101.76	106.81	123.59	118.23	116.26	114.45	107.71	115.62	111.33	122.09	138.27	124.47	120.35	107.89
119.68	140.39	153.66	167.89	136.35	124.27	156.81	120.65	128.95	133.2	169.66	146.14	242.83	118.6	104.22	104.45	113.43	111.87	123.58	104.8	111.77	110.54	121.59	111.52	103.09	107.36	125.48	118.87	117.94	115.31	109.38	116.51	112.89	123.81	139.25	127.07	122.17	109.45
115.62	137.94	151.5	167.9	135.9	124.28	157.33	121.04	128.25	133.83	163.72	140.55	241.89	120.13	104.99	105.1	113.96	113.01	125.29	104.74	112.61	110.52	122.12	111.94	104.11	107.97	127.09	119.04	119.12	115.95	110.52	119.02	115.28	124.02	140.08	130.43	123.38	110.61
113.54	136.65	143.49	164.79	131.36	122.04	155.21	120.01	124.81	129.59	155.45	136.32	235.44	121.45	105.99	106.16	116.11	113.94	127.34	104.83	114.3	111.84	123.91	111.83	105.47	109.42	128.5	120.09	120.32	116.58	111.85	120.02	117.25	123.84	140.87	133.54	124.18	111.38
111.37	125.52	130.25	154.72	127.59	118.35	136.77	116.81	121.92	121.65	152.11	127.47	184.68	122.74	106.83	106.92	118.62	115.27	128.78	104.8	115.38	112.17	125.17	111.43	105.74	110.47	129.63	121.01	120.65	116.36	113.17	121.6	119.14	122.4	142.42	135.82	126.37	111.78
110.6	124.81	128.16	153.55	127.53	118.36	133.78	116.2	120.86	120.55	153.1	126.12	168.82	123.85	108.35	108.2	120.77	116.49	130.08	104.75	116.9	112.64	127.3	111.75	106.92	112.09	130.55	121.71	121.75	117.43	114.51	122.84	120.74	121.33	143.28	136.97	127.8	112.62
111.38	125.28	127.48	153.78	128.25	118.99	135.1	116.61	121.63	121.05	153.59	125.91	166.04	123.74	109.16	108.96	122.7	117.68	131.26	105.81	118.39	113.11	129.07	111.15	108.78	112.47	130.63	122.3	123.09	118.51	115.16	124.52	122.34	120.03	143.46	137.92	129.34	113.51
111.56	126.49	127.34	155.05	128.98	119.1	136.35	116.3	122.44	121.9	154.28	126.65	163.26	124.79	109.44	109.73	124.73	119.06	132.28	107.35	119.4	113.77	130.52	110.66	109.38	113.66	132.03	123.16	125.29	118.57	116.43	125.02	124.44	118.55	144.92	139.32	130.82	114.35
111.43	127.6	127.52	156.1	130.11	120.76	137.07	115.69	123.25	122.15	155.18	127.55	162.84	126.12	109.77	110.67	124.91	119.53	133.6	108.24	120.76	115.1	130.76	111.56	109.49	114.81	132.58	124.46	126.8	118.9	117.65	125.45	126.56	118.55	146.89	140.24	131.71	115.84
112.94	127.63	127.56	158.38	130.11	121.29	138.43	115.9	124.68	122.82	155.93	128.85	163.2	127.77	109.89	110.75	126.18	120.4	135.12	108.53	122.03	116.46	131.76	112.46	110.77	115.41	134.03	125.85	127.86	119.29	118.13	126.96	127.97	118.52	148.27	141.11	132.87	117.48
113.94	128.86	128.63	159.68	131.53	122.43	139.21	117.26	126.3	124.18	158.04	129.74	164.54	128.55	111.03	111.69	127.42	121.78	135.53	109.67	123.78	117.1	133.25	113.53	112.32	116.91	135.02	126.49	130.06	120.61	119.99	127.74	128.08	118.9	149.76	142.73	134.26	119.29
114.3	130.15	129.79	160.14	133.1	123.04	139.99	117.91	127.35	125.8	159.54	131.31	166.5	129.41	111.44	112.32	129.76	122.36	136.28	110.28	125.22	117.02	133.3	115.14	112.89	118.14	136.12	128.44	132.21	121.7	120.75	128.51	130.37	119.83	151.75	145.37	136.05	120.74
116.02	130.83	131.04	161.44	133.89	123.41	140.93	117.89	129.17	127.17	160.48	133.44	168.17	130.16	111.78	113.11	131.64	122.97	137.51	111.02	127.05	117.09	134.74	115.62	113.37	118.56	137.37	130.41	134.96	122.74	121.82	129.68	131.42	121.97	153.03	146.35	137.59	121.83
117.3	131.94	131.95	162.84	135.85	123.81	143.34	118.86	130.13	128.75	162.02	135	169.63	130.79	112	114.7	133.74	123.35	138.89	111.94	128.4	117.38	135.85	116.54	114.07	120.6	139.17	132.25	137.69	123.76	123.59	130.8	132.73	122.94	154.27	147.77	138.63	123.34
118.93	132.73	132.65	165.11	137.58	123.48	144.82	120.4	131.15	129.99	164.25	136.22	173.86	131.25	112.61	115.01	135.2	124.95	139.87	113.02	129.87	118.44	136.81	117.95	115.26	122.5	141.01	133.39	140.16	124.26	125.5	132.36	134.35	125.63	155.23	149.93	139.65	124.95
120.6	133.82	133.43	167.45	139.17	123.73	146.41	121.35	133.73	132.43	165.35	138.5	176.87	131.43	113.37	116.51	136.99	126.33	140.88	114.35	131.82	118.05	137.76	117.91	117.09	124.29	142.15	134.9	141.6	125.49	126.68	133.84	136.06	127.9	156.54	151.62	141.6	125.85
122.27	135.87	135.56	170.07	140.72	123.85	147.8	123.46	135.21	134.15	166.89	139.34	178.72	131.07	113.88	117.26	138.92	128.29	141.94	115.18	132.35	118.3	139.07	118.99	118.45	124.6	143.89	136.29	143.4	127	127.76	135.38	138.1	129.64	158.47	153.6	142.43	127.77
123.18	137.48	138.24	171.73	142.59	124.46	149.27	125.19	136.77	135.95	168.37	141.75	180.67	131.92	114.65	119	140.83	129.73	144.34	116.99	133.92	118.93	140.64	119.53	119.34	125.37	145.13	137.81	145.01	128.52	128.99	136.36	139.97	130.99	159.93	155.12	143.3	127.75
124.67	139.42	140	173.81	142.95	125.39	151.55	126.29	138.75	138.15	169.39	143.06	181.25	133.01	116.14	120.7	142.96	130.5	145.55	118.13	134.83	119.96	141.85	120.47	120.9	126.2	146.51	138.82	146.39	128.88	129.58	137.05	141.6	132.79	160.9	156.65	145.11	128.75
126.22	140.66	141.39	175.74	143.41	126.75	153.89	127.83	140.73	140.28	170.52	144.51	183.17	133.18	117.65	121.97	143.48	131.21	146.68	120.27	136.95	121.03	144	120.08	123.42	127.63	148.37	138.89	148.84	129.77	131.38	137.98	143.09	134.99	162.97	158.23	145.97	129.63
127.29	142.77	143.75	177.8	144.48	127.31	155.24	129.33	143.09	141.75	171.13	145.81	184.78	132.58	119.53	123.24	145.55	132.42	147.99	121.89	140.2	122.63	145.82	121.26	125.96	129.77	149.79	139.89	150.52	131.5	131.94	139.41	143.87	136.05	164.19	159.66	146.9	131.59
128.38	144.24	145.63	179.22	145.67	127.03	156.13	129.7	145.53	143.38	171.57	146.24	186.09	132.96	121.17	123.42	147.17	133.7	149.1	123.7	142.23	123.29	146.86	122.7	127.78	133.2	152.31	140.71	151.82	132.19	133.27	140.81	144.96	137.29	165.23	160.5	148.25	132.87
129.43	146.34	147.27	180.14	146.62	127.53	157.19	130.24	147.37	145.19	171.82	145.78	186.05	133.6	122.46	124.42	148.71	133.81	150.64	125.25	144.98	125.31	147.48	123.14	129.14	137.4	153.79	142.28	152.65	133.36	134.93	142.27	145.68	138.32	165.37	160.29	148.84	134.13
130.28	147.95	149.73	181.26	147.81	128.04	157.66	130.8	148.49	147.69	171.84	146.25	188.3	133.92	123.77	125.1	149.17	134.03	154.7	126.06	146.92	126.8	149.48	124.92	130.18	140.92	156.2	143.3	154.5	134.02	135.82	143.13	145.45	139.1	165.47	161.33	149.75	134.81
131.65	148.78	150.25	182.23	148.78	128.99	158.93	131.91	150.19	149.71	172.68	147.13	191.97	133.97	124.32	126.14	150.3	134.5	168.64	127.04	148.89	129.77	151.52	124.81	131.23	143.86	159.12	144.95	157.28	134.89	135.45	144.53	146.36	139.66	166.03	161.47	151.26	135.39
132.88	149.83	151.16	183.56	148.91	129.14	160.29	132.3	152.03	150.76	171.57	146.59	194.37	133.87	124.35	126.61	151.38	134.49	176	127.28	150.52	131.3	152.98	125.92	132.85	146.54	160.87	145.8	158.57	135.93	135.36	145.19	147.07	140.6	165.95	161.78	152.48	135.55
133.34	150.07	151.46	185.08	149.94	129.35	160.21	132.99	153.81	152.6	171.28	147.14	196.77	134.37	124.73	126.71	152.28	135.1	181.28	127.29	150.21	131.58	155.03	127.74	134.17	148.94	161.7	146.92	160.3	136.3	136.04	145.5	147.9	141.28	167.69	162.55	152.33	135.55
133.09	150.83	151.1	185.94	150.15	129.39	160.94	132.33	154.65	153.65	171.07	146.76	198.74	136.19	124.38	127.27	152.73	135.94	185.73	126.5	149.02	132.83	155.28	129.62	133.93	149.48	161.48	147.17	161.17	137.13	136.74	145.25	147.82	141.19	168.01	161.84	152.01	136.05
132.35	152.03	151.27	187.31	149.95	129.59	162.64	133.26	154.81	154.74	170.91	147.3	200.15	137.38	123.46	127.35	152.47	136.63	187.98	125.23	145.77	132.81	154.72	131.23	133.64	147.79	161.1	147.32	161.52	138.11	136.65	145.01	147.19	139.97	168.43	161.64	152.3	136.06
132.06	152.52	151.11	189.37	149.87	129.98	165.32	133.79	154.55	155.06	170.9	147.28	200.98	138.76	124.48	127.91	152.81	137.22	191.73	123.49	144.54	132.54	154.18	132.39	134.23	145.51	159.49	147.05	163.11	137.94	136.16	144.43	147.06	141.06	169.71	160	152.3	136.57
State 6
Subject 1	Subject 2	Subject 3	Subject 4	Subject 5	Subject 6	Subject 7	Subject 8	Subject 9	Subject 10	Subject 11	Subject 12	Subject 13	Subject 14	Subject 15	Subject 16	Subject 17	Subject 18	Subject 19	Subject 20	Subject 21	Subject 22	Subject 23	Subject 24	Subject 25	Subject 26	Subject 27	Subject 28	Subject 29	Subject 30	Subject 31	Subject 32	Subject 33	Subject 34	Subject 35	Subject 36	Subject 37	Subject 38
116.94	128.05	132.81	107.11	139.28	132.41	120.1	122.93	128.32	122.2	123.41	130.93	113.06	116.59	119.49	111.07	109.31	113.35	109.24	125.82	117.87	119.55	120.38	129.62	122	121.02	118.92	112.41	114.2	116.15	120.52	100.36	105.9	123.73	105.42	110.87	114.95	113.58
116.43	127.52	131.56	107.42	141.35	131.94	121.81	122.37	128.53	124.16	124.56	131.09	113.28	117.22	119.86	110.87	108.58	115.24	109.96	126.91	117.35	118.36	120.61	130.6	120.15	120.27	120.1	112.17	113.15	115.97	120.54	100.59	106.75	123.49	105.6	110.37	114.26	114.22
115.62	125.36	129.72	107.83	140.92	130.85	122.72	120.59	127.39	125.46	125.32	130.33	113.47	117.62	120.09	110.95	107.95	115.51	110.25	126.2	117.65	116.92	120.25	130.81	117.3	119.26	120.35	111.68	111.27	115	119.45	100.42	106.16	122.78	105.23	109.43	113.24	115.76
113.06	122.39	125.66	108.31	139.15	128.98	124.22	118.48	125.42	125.18	124.55	127.93	114.48	116.18	119.86	109.73	106.44	114.97	109.59	124.34	116.25	115.6	119.28	129.95	113.93	117.2	120.11	110.89	109.46	112.71	117.66	99624	104.89	121.97	104.72	107.76	111.62	115.52
108.4	118.1	120.52	108	136.01	125.25	123.91	115.63	122.31	122.6	124.45	124.32	115.54	115.37	118.69	106.98	103.79	112.81	108.34	122.28	114.49	112.37	118.16	129.79	109.04	113.54	117.97	109.96	107.56	109.72	115.6	97245	102.11	118.47	104.39	104.04	108.05	114.3
105.35	113.65	115.87	109.26	130.97	122.31	125.1	112.94	118.27	120.18	124.22	121.14	117.73	114.11	115.82	105.51	103.89	110.65	108.91	118.27	113.47	111.72	117.64	129.75	106.2	110.27	115.9	109.09	105.39	106.36	113.8	96.62	100.24	115.78	104.22	102.08	105.88	113.93
103.67	110.25	113.67	110.71	126.22	121.37	126.23	110.94	115.85	118.51	125.07	118.22	119.9	111.9	113.76	104.03	104.96	109.44	110.78	114.23	112.46	110.94	116.55	131.09	103.76	107.22	115.02	109.59	103.15	103.17	111.5	97675	98971	112.77	104.8	99689	104.54	110.92
102.52	108.41	112.53	113.81	122.65	120.15	127.74	109.22	113.99	114.79	127.21	116.24	123.78	112.03	111.74	102.87	105.81	108.23	113.68	110.6	112.83	109.38	117.15	131.48	102.41	107.18	115.57	110.58	101.35	100.76	109.9	98384	97023	108.79	107.38	98154	103.88	109.14
103.2	108.68	111.94	117.87	120.56	119.29	130.14	109.3	114.07	112.2	128.68	115.52	128.77	110.41	109.92	102.44	106.74	107.28	116.34	106.82	111.46	109.48	117.6	133.6	101.65	107.43	118.76	112.02	100.48	98725	108.88	99381	98399	105	110.99	98176	103.59	107.56
103.35	109.3	113.67	126.83	118.31	117.85	132.94	110.13	115.28	113.24	131.95	114.14	134.23	111.4	108.61	102.14	108.5	106.77	121.23	104.74	110.21	109.43	119.74	137.57	102.17	110.83	123.07	115.4	101.14	97858	108.32	99993	100.12	102.93	117.72	99376	102.97	106.03
103.16	110.84	116.47	147.3	118.31	117.74	138.55	111.17	119.77	114.94	134.4	114.77	140.45	113.47	107.14	101.2	111.36	108.29	130.72	103.83	109.03	108.56	122.34	144.36	102.31	113.87	128.58	119.75	103.28	97637	108.35	101.46	103.56	102.04	135.93	102.75	105.34	103.91
104.13	111.85	120.38	165.9	119.16	118.7	146.16	115.18	125.46	118.55	138.23	117.14	149.52	115.33	105.63	101.88	116.03	109.68	139.64	103.36	107.64	108.03	126.22	155.86	104.39	118.35	136.98	125.83	107.35	98365	109.32	103.88	107.24	103.34	146.86	106.39	107.88	103.55
104.63	114.45	126.06	174.92	120.88	119.7	161.05	122.01	133.52	123.86	140.54	121.21	159.3	116.57	105.49	103.27	120.21	110.32	145.29	102.12	106.42	107.69	131.98	163.82	107.07	121.66	150.59	133.31	113.28	99232	112.16	107.58	113.39	106.86	154.9	111.96	111.23	102.64
105.52	116.78	131.11	180.3	123.13	119.97	173.52	129.12	142.14	131.52	141.43	127.42	164.9	119.13	104.96	104.2	124.24	112.69	148.16	102.32	105.8	107.82	137.3	168.64	109.35	124.56	159.33	141.57	118.62	100.28	114.99	110.11	118.84	110.97	159.91	117.2	116.18	103.91
106.9	120.12	136.42	182.3	126.66	120.36	187.1	137.73	149.64	139.46	141.72	135.07	167.34	119.83	103.99	105.87	130	116.13	149.94	103.48	106.52	106.38	142.92	170.68	111.84	124.89	165.22	146.79	124.06	102.36	118.19	113.45	124.88	116.79	162.6	121.59	127.05	107.09
107.53	125.16	142.28	183.4	132.45	121.24	194.22	146.85	157.5	145.14	141.18	142.62	167.72	121.71	104.49	108.24	139.53	119.41	151.67	105.98	109.66	105.71	145.82	172.3	113.69	124.2	168.9	150.9	128.91	104.53	120.58	116.78	131.93	121.11	164.46	125.05	142.03	110.22
107.8	133.46	144.2	181.99	137.84	121.64	197.13	153.81	163.15	149.57	141.05	149.28	167.09	123.64	106.5	110.7	151.66	122.06	151.18	108.77	115.42	104.91	148.9	170.94	116.22	122.99	171.17	151.81	132.85	105.99	121.97	119.53	139.75	125.16	164.86	128.61	149.13	113.28
109.61	142.76	144.19	175.53	142.96	122.4	197.85	158.38	165.97	152.53	139.98	153.32	165.47	125.01	109.34	112.85	164.7	124.74	146.67	112.35	122.68	104.95	149.72	166.78	118.2	120.4	171.34	152.26	137.08	107.72	123.64	123.57	146.06	128.45	161.96	132.38	152.22	117.12
110.9	149.81	142.36	163.19	145.93	123.21	196.48	159.9	165.77	153.42	139.19	156.19	161.68	125.45	111.65	114.75	169.44	127.71	138.51	115.7	129.99	104.71	148.85	158.09	118.75	119.22	168.24	150.52	140.29	109.97	123.29	127.56	147.73	131.53	155.96	134.53	152.76	121.1
111.55	156.2	139.02	154.87	149.08	123.75	187.79	159.02	164.15	152.1	137.76	157.86	155.53	128.37	114.77	116.38	171.45	130.66	132.16	118.36	135.63	104.85	145.98	147.35	120.98	119.16	162.76	146.93	143.36	111.29	122.15	129.65	146.79	133.64	149.71	136.65	152.43	124.11
112.06	160.06	134.54	148.18	150.62	124.32	172.93	156.17	159.68	148.05	137.51	158.08	147.64	128.08	117.31	118.35	171.86	133.13	127.31	121.33	141.48	106.22	141.81	141.19	123.7	120.02	155.33	142.1	146.09	112.36	120.39	130.52	145.36	134.94	143.68	136.47	151.06	126.88
111.65	162.19	130.15	141.04	151.82	125.77	159.03	148.98	153.93	142.87	136.83	156.96	141.89	128.58	119.02	119.37	169.45	132.93	123.5	123.24	145.72	105.56	136.78	137.59	126.91	120.86	150.21	137.02	147.34	114.18	119.41	132.93	144.07	135.5	135.18	136.59	147.32	127.68
111.79	162.97	122.24	133.16	151.09	126.82	144.79	140.38	146.79	134.55	135.65	155.47	138.18	128.99	119.89	122.29	163.03	131.63	121.21	123.44	146.79	104.69	133.23	135.55	130.36	123.38	144.28	132.73	147.91	115.25	118.39	134.56	140.25	135.39	128.11	136.56	136.44	128.6
111.92	162.08	115.82	126.07	150.89	127.84	138.96	132.14	140.16	127.84	134.25	156.47	135.46	127.26	119.75	124	150.98	128.3	118.86	123.67	147.44	104.61	129.85	134.81	133.5	126.32	137.32	129.7	146.02	116.82	119.24	137.57	134.85	134.91	123.57	135.02	127.38	129.22
111.41	158.73	114.05	123.56	151.88	128.75	136.78	124.1	136.23	120.47	132.95	157.53	132.99	126.3	119.43	126.59	132.5	125.32	117.72	122.77	146.43	104.41	127.76	134.42	136.38	129.17	132.54	127.09	144.43	119.04	119.21	138.9	129.34	133.42	120.27	133.22	124.24	129.55
110.94	155.01	115.73	121.37	152.98	130.24	135.64	119.93	134.75	114.46	132.66	158.22	130.8	124.71	117.51	129.55	120.92	122.38	117.22	122.25	146.68	105.16	127.31	134.24	139.58	133.21	130.74	127.09	142.5	120.6	120.27	140.13	128.07	132.83	118.08	130.36	122.3	130.05
111.91	152.08	117.86	119.78	155.2	130.48	136.16	119.54	134.14	111.67	130.93	159.28	129.82	123.17	121.55	132.82	121.86	119.96	119	121.41	146.82	107.93	128.24	134.69	143.51	138.11	130.43	128.64	140.79	121.43	121.95	141.77	128.15	133.05	117.03	129.86	124.44	129.46
112.11	148.66	120.89	119.73	157.1	132.46	138.33	120.85	134.15	110.01	130.17	158.85	127.95	121.99	126.97	134.77	122.11	117.64	119.93	120.2	147.91	109.2	132.21	135.47	144.97	142.21	131.28	132.87	138.2	125.03	125.29	142.02	128.61	134.39	118.4	128.36	125.98	129.2
112.53	145.67	123.94	120.37	160.19	133.37	140.28	123.47	135.24	109.09	127.02	158.38	127.15	120.36	130.49	136.1	123.15	115.68	119.25	120.83	148.21	109.55	134.38	136.03	145.93	144.77	131.86	137.88	135.85	127.87	127.83	142.31	129.27	135.39	118.61	126.75	126.01	128.12
113.81	142.74	130.53	120.91	161.43	135.02	141.57	128.28	137.2	108.93	125.48	158.09	126.31	118.92	130.76	136.45	123.92	114.55	118.93	121.36	150.8	109.83	136.4	135.79	146.3	147.04	132.11	142.15	134.11	130.03	130.06	141.34	128.34	137.11	120.3	126.07	126.41	126.99
115.36	142.3	138.82	122.04	162.75	138.12	143.89	133.26	139.09	110.4	123.75	158.53	126.08	117.64	130.77	135.55	124.93	114.46	118.03	124.39	154.54	108.06	137.59	136.23	146.38	147.86	131.64	144.43	133.06	130.88	131.71	138.15	127.64	138.8	121.72	125.73	126.41	125.84
116.5	143.91	145.38	122.5	161.33	139.55	145.08	137.56	142.15	113.17	124.6	158.11	125.32	116.96	131.91	134.9	125.18	114.17	118.03	126.77	157.83	107.64	139.8	136.47	147.51	148.21	131.44	147.75	131.85	131.03	132.49	134.58	125.68	140.94	123	124.59	126.26	124.09
117.99	145.42	150.72	123.13	159.97	140.79	147.1	140.93	145.71	116.09	124.6	159.2	123.35	116.56	132.49	133.88	123.98	112.68	117.42	130.28	159.06	108.27	141.15	137	147.31	148.21	132.37	149.44	129.77	130.49	133.75	132.05	122.95	141.61	123.96	123.09	125.05	122.33
119.12	146.08	154.38	122.07	157.4	141.24	149.19	144.9	148.41	118.21	125.28	158.96	122.25	115.46	131.47	131.18	116.47	111.02	115.9	133.73	159.72	103.18	139.37	136.31	146.42	145.7	131.5	150.24	128.42	130.11	133.07	128.22	119.2	141.65	124.67	122.52	121.43	120.79
118.57	147.61	157.12	120.59	154.52	141.74	148.88	146.45	150.03	118.42	126.05	159.46	120.53	115.8	128.8	128.85	114.94	110.49	115.91	136.51	158.04	103.37	136.04	136.35	146.37	142.84	131.31	147.84	127.08	126.52	131.94	122.97	115.98	140.46	123.76	121.21	121.78	119.6
118.64	149.34	158.47	119.02	151.8	142.72	148.2	146.93	151.22	120.26	126.81	158.82	119.13	115.83	125.55	128.53	113.33	110.8	116.42	138.38	157.79	103.31	131.24	137.61	145.47	139.91	130.2	146.03	125.68	120.13	129.46	116.31	111.64	139.57	121.35	120.11	122.1	119.49
117.91	149.56	159.08	118.44	147.44	142.04	147.42	145.6	150.58	121.63	127.94	156.23	117.42	116.08	127.4	127.13	112.43	111.26	117.62	138.73	155.9	102.57	129.64	138.6	145.22	137.74	131.07	145.41	124.46	117.29	127.92	113.26	109.92	138.91	121.54	118.98	122.75	118.99
116.94	149.15	159.55	118.14	142.65	140.5	143.45	143.25	149.39	120.72	128.07	152.63	115.67	116.4	127.91	125.53	111.36	111.03	119.31	138.38	151.7	102.32	127.41	138.63	143.87	135.58	129.53	142.23	122.54	114.83	126.8	110.32	107.99	137.66	121.33	117.5	124.16	118.41
115.16	146.3	160.67	117.44	138.28	137.9	139.39	140.72	148.3	119.34	128.72	148.57	113.68	116.4	128.63	123.43	109.85	111.13	120.78	136.98	147.47	103.47	126.04	139.3	141.88	132.77	127.14	140.41	121.43	113.42	124.73	108.49	106.42	135.23	119.76	115.7	125.09	118.43
114.21	143.69	160.28	116.57	134.46	135.9	135.26	139.84	144.83	118.74	128.82	144.28	111.8	116.47	127.84	120.93	108.85	110.59	121.75	134.54	142.8	103.94	124.2	140.88	138.5	130.05	125.8	137.64	121.06	111.99	122.44	105.84	105.3	133.3	119.98	114.12	126.03	119.07
114.32	140.39	160.14	117.31	130.51	132.44	131.44	137.36	140.92	119.29	127.14	140.63	112.06	117.07	127.76	119.46	106.9	110.19	120.98	132.93	138.8	104.4	122.65	141.62	133.83	128.04	125.27	135.05	119.81	110.2	120.71	104.33	104.01	131.09	119.13	111.09	127.57	118.47
114.28	135.82	158.86	118	128.33	130.01	127.01	135.8	138.12	119.4	127.42	138.03	113.57	118.19	127.21	117.11	106.47	108.32	120.61	131.61	134.73	103.71	121.87	142.15	129.97	125.31	124.11	132.69	118.22	109.02	119.92	103.2	103.7	132.05	119.25	108.68	128.18	117.12
115.05	133.16	158.02	117.77	126.68	128.83	124.29	134.24	134.55	119.04	129.27	135.1	115.1	118.66	125.25	115.77	105.09	107.3	121.01	129.51	129.55	105.26	120.74	143.05	125.8	123.4	122.75	131.3	118.29	107.59	119.82	102.17	103.47	131.88	119.18	106.99	127.89	116.01
116.03	129.83	155.49	119.39	126.18	126.18	122.22	132.73	131.38	117.47	131.97	134.35	117.97	119.93	124.03	114.49	103.79	107.67	120.94	127.08	126.37	105.01	119.09	143.9	122.51	121.89	122.59	128.89	117.52	106.83	119.41	101.93	103.17	131.77	119.01	106.73	128.44	115.59
119.18	128.47	153.34	120.7	127.34	125.04	123.28	131.56	129.05	118.49	139.38	135.59	121.04	120.74	121.51	113.06	102.58	107.12	121.78	124.97	122.89	106.15	118.56	144.45	119.6	122.27	122.33	126.75	116.05	106.95	119.72	101.53	102.03	130.79	118.79	106.3	128.11	114.63
121.61	128.49	153.81	123.48	129.72	124.32	125.41	132.05	128.63	120.33	143.85	136.07	132.85	122.92	120.61	111.67	101.97	106.77	121.23	121.74	119.55	107.74	119.34	144.44	116.82	121.3	121.72	124.3	114.71	106.88	119.68	101.32	100.88	130.71	119.19	106.41	126.7	113.24
123.31	131.35	154.84	127.95	133.44	124.28	130.57	133.12	128.67	124.35	148.75	139.3	149.17	123.99	119.48	110.33	102.7	106.7	121.55	118.38	117.81	109.25	119.42	142.74	114.24	120.04	121.4	123.2	114.04	107.2	119.09	101.65	99458	131.23	120.17	106.34	124.35	111.35
124.1	131.74	154.17	131.55	134.91	124.25	132.76	133.38	127.96	125.29	152.73	140.45	155.62	124.47	118.61	109.56	102.79	106.48	121.68	116	117.78	110.75	118.66	142.03	113.06	120.19	121.21	121.48	114.01	108.29	118.43	101.95	98065	131.08	119.82	107.2	122.64	110.14
125.78	132.78	152.21	133.91	136.61	124.21	134.5	133.77	128.2	125.07	155.04	140.11	159.63	126.62	118.2	108.7	103.79	106.3	122.26	112.48	116.7	112.33	119.23	140.71	112.36	120.21	120.62	120.6	114.77	109.08	118.04	102.75	98252	130.18	119.97	108.44	121.65	111.01
125.89	133.08	148.88	135.75	137.49	124.57	134.94	134.03	128.5	125.39	156.25	140.51	162.73	126.48	118.82	107.57	105.71	106.09	121.2	109.47	115.11	113.41	120.36	139.92	111.75	118.99	121.24	119.67	115.03	110.12	117.48	104.17	98235	129.37	120.86	109.83	119.52	110.48
125.18	133.26	146.91	136.25	137.71	123.72	136.3	133.43	127.19	125.06	157.13	139.59	165.38	127.73	118.82	106	107.75	107.14	121.14	107.75	114.83	113.44	120.87	138.73	111.79	117.52	121.35	118.7	115.3	110.97	117.42	106.18	99771	127.67	121.34	110.18	119.45	111.01
121.91	131.47	143.9	136.31	136.78	123.44	136.01	132.02	126.82	124.77	155.57	135.15	165.48	128.21	118.02	105.8	110.14	107.92	121.36	106.06	115.09	114.22	121.89	136.87	111.58	117.29	121.45	118.22	115.32	111.63	115.57	107.83	100.8	126.36	123	110.39	117.98	112
118.71	129.15	135.99	136.69	135.97	122.27	135.2	129.26	124.81	122.89	152.71	132.5	162.36	128.24	119.55	105.52	111.61	108.33	121.82	105.5	114.39	115.21	123.59	135.1	112.51	115.86	121.87	117.8	115.87	112.23	114.12	109.76	102.3	124.61	123.93	111.28	117.22	112.79
116.85	123.09	126.13	134.72	133.79	121.28	130.5	125.54	122.55	118.35	151.65	125.25	144.9	128.36	120.2	104.81	112.82	109.67	123.07	105.55	113.89	116.1	124.99	132.9	112.84	114.78	121.33	117.11	116.2	113.33	114.47	110.83	103.85	121.63	124.99	113.66	117.17	112.89
116.77	122.04	122.91	135.39	132.5	120.58	129.7	124.01	122.24	117.59	151.73	122.54	140.5	130.14	120.9	104.56	115.06	110.52	123.31	105.76	113.19	117.2	126.74	132.09	112.46	113.81	122.59	117.48	116.97	114.03	113.54	112.2	105.46	120.11	126.09	116.23	117.83	113.59
115.97	121.85	121.57	137.64	133.44	121.04	129.67	122.69	122.53	118.22	152.12	121.39	139.7	130.83	120.11	104.44	115.25	111.81	123.58	105.55	112.82	116.7	128.27	131.31	113.73	113.43	122.69	117.44	116.5	113.42	114.08	113.41	106.87	118.65	127.58	117.62	118.09	114.16
115.61	121.71	121.04	139.83	132.82	120.95	129.81	121.88	121.64	118.85	151.63	121.09	138.45	132.11	121.08	105.18	116.4	112.97	124.26	105.4	113.41	117.5	128.89	130.28	114.86	113.2	123.27	116.46	117.17	113.94	114.86	114.27	107.71	116.91	128.94	119.91	118.73	113.96
114.64	120.76	121.25	141.6	132.68	122.1	130.6	120.26	121.55	119.1	150.15	121.2	137.28	132.83	120.82	106.17	117.22	114.07	125.9	105.3	113.5	118.95	130.06	129.97	115.25	112.01	123.08	116.34	117.54	114.31	114.86	114.23	109	116.02	130.28	121.78	119.49	114.82
114.53	121.53	120.68	143.25	132.41	122.46	131.02	119.56	121.95	119.87	149.45	121.77	138.11	133.6	121.33	106.95	118.08	115.08	126.46	106.02	113.35	121.61	130.61	129.69	115.83	110.47	124.19	116.71	118.04	114.52	115.54	114.96	109.99	115.27	131.25	123.67	119.68	116.33
114.22	122.38	121.04	144.87	133.26	123.48	131.66	118.14	122.03	120.41	152.6	122.68	139.62	134.7	122.17	108.04	118.88	116.34	126.83	105.61	114.52	122.92	131.34	128.29	117.46	109.48	125.59	117.46	119.27	114.97	116.58	116.58	110.97	115.48	132.37	125.15	121.24	118.22
114.95	123.44	121.08	146.86	133.89	124.01	132.66	117.99	121.57	121.95	153.87	123.45	141.56	137.25	122.69	108.07	121.38	116.6	126.31	105.51	115.71	123.97	131.55	127.9	118.31	109.24	126.7	118.63	119.98	115.58	117.85	118.19	112.1	116.39	133.23	127.78	123.01	120.08
114.73	124.37	121.65	149.6	134.65	124.51	133.13	118.1	121.42	122.5	156.09	123.69	142.9	138.45	124.64	108.62	123.18	117.13	127.14	105.66	117.17	125.31	132.74	127.23	120.11	109.22	128.43	121.13	121.47	115.74	119.2	119.88	113.59	117.72	134.13	129.25	123.96	122.33
115.18	125.11	122.72	151.26	134.73	125.13	134.15	119.35	122.8	123.82	158.43	125.14	145.08	139.7	125.01	108.87	125.31	117.7	128.93	105.49	117.91	125.25	135.35	127.02	121.4	109.9	129.49	122.65	122.96	116.3	120.8	122.69	116.13	118.09	135.79	131.5	124.93	123.81
116.54	126.31	123.55	151.55	135.4	126.94	134.74	119.92	123.5	123.97	158.58	125.99	146.37	139.77	126.23	110.28	127.11	119.1	130.65	106.5	118.26	125.2	137.17	127.22	122.18	109.66	130.49	124.35	124.11	118.08	122.2	124.3	118.58	118.39	136.56	132.95	126.19	125.5
117.47	127.66	123.94	153.81	136.19	127.92	135.61	120.04	124.43	125.25	162.42	127.58	149.18	140.17	128.32	110.86	127.72	120.01	131.69	108.56	120.47	125.18	139.45	126.98	123.06	110.73	132.3	125.22	124.97	118.11	123.81	125.93	121.43	118.72	138.67	134.07	126.83	125.4
117.97	129.19	125.11	156.63	138	128.43	136.56	120.37	126.72	125.22	164.83	128.89	151.46	141.31	129.29	112.57	129.69	120.66	131.99	109.81	123.1	125.64	142.51	126.97	125.63	110.79	133.97	127.47	126.14	119.21	125.53	127.99	123.78	119.6	140.89	136.2	127.48	126.6
119.33	129.94	126.07	159.15	138.62	128.74	138.67	121.74	128.59	125.76	167.28	130.65	152.53	142.56	130.59	113.82	132.29	121.07	132.8	110.57	124.94	126.12	144.01	127.81	127.52	110.62	136.85	129.38	127.74	120.37	126.33	129.57	126.66	121.26	142.88	138.51	129.01	127.1
119.73	132.32	127.01	161.57	139.29	129.05	140	122.86	131.06	128.23	169.62	131.94	154.35	144.69	131.82	116.2	134.01	121.96	133.95	111.3	126.33	127.96	145.48	128.18	130.19	111.45	138.64	130.03	128.73	121.1	127.94	131.2	128.75	122.54	143.97	139.57	130.63	126.54
121.31	133.34	127.98	163.62	141.66	129.4	140.64	123.98	133.19	129.38	172.66	132.92	156.01	144.11	132.06	117.89	136.14	123.47	134.45	112.16	128.62	128.84	146.37	128.07	131.45	112.45	140.57	131.04	130.49	122.15	129.52	131.91	129.94	123.5	144.69	140.82	132.87	127.25
121.74	134.34	129.24	164.61	143.16	130.16	141.45	125.61	134.73	132.09	173.46	133.9	156.91	144.88	132.8	119.28	137.97	124.99	134.72	113.8	132.47	130.46	146.77	128.7	133.38	115.03	142.43	131.17	131.56	123.14	131.46	132.78	130.98	124.74	145.43	142.54	134.49	128.5
123.15	136.29	131.53	165.31	143.92	130.26	143.02	126.52	135.72	133.89	175.94	134.8	158.56	146.45	133.92	121.05	138.65	125.45	136	115.31	135.5	131.75	147.55	129.62	135.72	116.67	144.21	132.06	133.17	124.33	131.86	134.2	131.81	126.31	146.86	143.71	136.53	129.25
123.89	137.95	133.11	167.56	143.47	130.7	144.93	127.8	137.15	134.83	178.48	134.89	160.22	147.49	135.25	121.13	139.96	126.75	136.91	116.45	138.45	132.86	148.79	129.57	137.31	120.22	144.98	133.81	134.42	125.36	131.79	134.96	132.76	127.31	147.83	145.09	137.46	129.52
124.71	139.35	133.47	169.48	143.65	131.35	146.86	129.1	138.8	135.91	180.84	135.69	161.51	147.66	135.51	122	140.55	127.98	138.73	117.91	141.6	135.06	149.91	130.29	138.79	123.2	146.05	134.7	135.95	125.85	132.43	135.24	133.94	128.64	149.39	146.39	138.14	131.11
125.92	139.8	134.96	170.04	144.16	131.6	147.36	129.95	139.35	135.98	183.06	135.84	161.81	148.47	135.25	123.27	141.16	129.26	144.21	117.93	144.29	137.04	150	130.06	138.96	125.34	146.57	135.98	136.9	127.06	132.6	136.24	134.93	129.28	149.89	146.48	139.94	132.62
126.93	139.95	135.28	170.35	144.17	132.38	148.01	130.69	140.67	136.24	183.07	135.66	160.98	148.07	136.67	124.09	141.46	129.38	147.9	118.59	144.84	138.21	151.14	130.18	140.34	127.68	148	136.91	137.95	128.07	133.88	136.83	134.8	130.76	150.25	147.39	140.98	133.77
127.7	140.58	136.17	170.49	144.54	132.18	148.53	131.65	141.45	136.07	181.75	136.49	160.38	146.98	136.73	124.64	143.01	129.96	150.34	119.57	146.03	138.85	150.92	130.37	140.82	129.99	148.61	136.94	138.92	128.24	134.02	137.08	135.36	130.7	150.7	148.82	141.45	134.01
128.5	140.72	136.67	171.63	144.97	132.56	148.45	131.91	142.51	136.36	181.52	137.24	161.16	148.66	137.97	124	143.92	130.53	153.53	120.34	144.32	140.46	152.2	130.74	140.15	131.06	148.23	137.98	139.42	128.9	134.1	137.08	135.4	129.92	151.12	148.59	141.72	134.3
128.86	141.2	136.64	171.7	145.39	133.3	148.7	130.88	142.42	136.71	181.87	136.36	161.66	147.87	138.04	124.94	144.86	130.33	154.95	120.43	141.24	140.98	153.21	130.64	140.1	131.54	147.63	138.66	139.79	128.6	135.37	136.72	134.59	129.63	151.03	148.22	141.89	134.93
128.43	141.47	136.63	172.7	146.17	133.31	149.53	129.88	142.12	137.07	183.14	137.75	161.96	148.19	137.44	125.19	145.81	130.89	156.37	120.02	139.54	140.2	152.8	131.1	139.82	131.54	146.58	138.52	140.01	128.43	135.35	136.61	134.48	130.22	149.66	147.1	141.21	134.98

## Sheet: Gamma Fig 7c, 1a, 1b
State 1	State 2	State 3	State 4	State 5	State 6
0.12849	0.19079	0.1452	0.10738	0.27793	0.1502
0.12849	0.19079	0.1452	0.10738	0.27793	0.1502
0.12849	0.19079	0.1452	0.10738	0.27793	0.1502
0.12849	0.19079	0.1452	0.10738	0.27793	0.1502
0.12849	0.19079	0.1452	0.10738	0.27793	0.1502
0.12849	0.19079	0.1452	0.10738	0.27793	0.1502
0.12849	0.19079	0.1452	0.10738	0.27793	0.1502
0.99998	7.4478e-14	1.6468e-15	0.24495	1.8005e-10	1e-08
1	8.2519e-17	2.2406e-18	0.0031879	6.1776e-13	8.6598e-10
1	4.6874e-17	2.7862e-18	0.0032697	4.6131e-13	6.6717e-10
1	3.7627e-16	3.1707e-17	0.0014547	2.7349e-12	9e-11
1	4e-16	5.4379e-16	0.0013293	1.2479e-11	2.7517e-09
1	2.0923e-14	6.0964e-15	0.0019983	4.6607e-11	1.1823e-08
1	9.1973e-14	3.9966e-14	0.0014811	3e-11	2.7869e-08
1	3.0352e-13	1.9048e-13	0.00098326	1.5634e-09	5.4294e-08
1	7.5472e-13	9e-14	0.0020443	1.9431e-09	2.3229e-07
1	2.3692e-12	4.8982e-12	0.0040913	2.89e-13	1.26e-10
1	9.5203e-12	2.5116e-11	0.0016328	2.2413e-08	2.1038e-06
1	2.9372e-11	7.4153e-11	0.00037772	2.2877e-07	1.2683e-06
1	8.1348e-11	2e-11	0.00026925	6.6611e-07	1.2957e-06
1	3.0698e-10	6.2055e-10	0.00046939	1.0713e-06	3.5776e-06
1	1.6041e-09	2e-10	6e-05	3.2005e-06	8.9419e-06
1	8.1683e-09	5.5795e-09	0.00032155	1.5792e-05	1.1346e-05
1	1.8938e-08	9.9998e-09	0.00022542	4.2236e-05	1.6023e-05
1	1.4158e-08	1.1872e-08	0.00031746	3.8495e-05	3.8262e-05
1	6.4538e-09	8.0162e-09	0.00039601	2.3486e-05	6.3066e-05
1	3.6041e-09	3.5858e-09	0.00031481	1.6384e-05	4.6073e-05
1	2.7634e-09	2.0449e-09	0.00045034	9.3275e-06	4.5979e-05
1	3e-10	2.0664e-09	0.0014394	3.7075e-06	0.00010775
1	4.4136e-09	2.7812e-09	0.0018178	2.6992e-06	0.00015795
1	1.3599e-08	4.8434e-09	0.00051239	6.7482e-06	8.7521e-05
1	4.6631e-08	1.3581e-08	0.00025789	2.0488e-05	8.5376e-05
1	1.5086e-07	4.5742e-08	6.16e-08	2.6695e-05	0.00028205
1	4e-08	7e-09	0.0016167	1.5906e-05	0.00071977
1	3.5214e-07	2.6251e-08	0.0017451	6.3934e-06	0.00038385
1	8.0864e-08	5.7008e-09	8e-05	4.1862e-06	7.2167e-05
1	4.6419e-08	4.9823e-09	0.00018161	8.8004e-06	3e-06
1	1.7344e-07	1.78e-12	0.00010871	2.0053e-05	4.5729e-05
1	1.0512e-06	5.3252e-08	0.00031343	2e-06	0.00013799
1	4.8244e-06	1.0507e-07	0.00047162	2.5921e-05	0.00013276
1	3e-06	3.3195e-07	8.1627e-05	0.00013377	4.7887e-05
1	0.00014358	1.4651e-06	1.8735e-05	0.00053552	3.8029e-05
1	0.00030952	5.2112e-06	4.4647e-05	0.00071574	1e-05
1	0.00064383	2.1017e-05	0.00011428	0.0002	0.00034455
1	0.0037367	0.00010769	6.3664e-05	0.0096307	0.00061707
1	0.026888	0.00038171	9.7452e-05	0.014008	0.0021511
0.99996	0.41417	0.0016956	0.00073725	0.015112	0.002
0.99869	0.0011633	0.10771	0.0012134	0.00013247	0.075407
0.98037	0.012027	0.00051106	0.00028755	0.0070779	0.12044
0.92041	0.04105	0.0047098	0.00014404	0.033813	0.19607
0.8329	0.078403	0.020815	0.00027672	0.067808	0.71476
0.6799	0.10582	0.062438	0.00032847	0.15168	0.00017035
0.35539	0.096074	0.10493	3.9418e-05	0.44354	0.07
0.039115	0.035652	0.083627	3.0156e-07	0.8416	0.035015
0.0004821	0.0035805	0.029257	5.8209e-10	0.96668	0.00040879
0.025348	0.00024843	0.0083843	4.2203e-12	0.99136	1.8367e-05
0.0045054	0.64117	0.0039208	4.2538e-13	0.99601	6.3804e-06
0.0044508	0.07	0.0023727	1.4159e-13	0.99756	5.1095e-06
0.0038564	0.42065	0.0010694	4.6398e-14	0.99889	2.5687e-06
0.0029022	0.10346	0.00029232	8.3099e-15	0.9997	4.6672e-07
0.0034722	0.030628	0.92971	2.7322e-15	0.9999	1.1343e-07
0.0088374	0.021575	0.75429	6.3671e-15	0.99992	1.5959e-07
0.018418	0.016417	0.87866	1.3883e-14	0.99991	4e-08
0.010467	0.0057225	0.56661	4.1954e-15	0.99994	2e-08
0.0025984	0.0016672	0.28379	4.0382e-16	0.99997	3.2222e-08
0.0001	0.0013412	0.46344	1.7256e-16	0.99995	3.0889e-08
0.0015204	0.0021959	0.00015208	4e-17	0.99985	1.0786e-07
0.0014955	0.0027967	0.00039833	7e-17	0.9996	2.4215e-07
0.0017683	0.0047943	0.0023644	4.1444e-15	0.99763	1.4011e-06
0.0075803	0.002	0.025951	1.2086e-13	0.97405	3.4381e-05
0.020849	0.025023	0.12452	1.6585e-12	0.87548	0.00034255
0.020048	0.050232	0.23199	1.6855e-12	768	0.00040224
0.017669	0.13948	0.36117	9.6674e-13	0.63881	0.00032507
0.014911	0.14238	0.58931	1.7318e-12	0.41067	0.00061763
0.0050374	0.061525	0.78357	1.4816e-12	0.21642	7e-05
0.0011055	0.056226	0.86594	2.87e-17	0.13405	0.00028919
0.00050847	0.10868	0.91517	1.2062e-13	0.084818	0.00016425
0.00042309	0.10187	0.95447	2.5715e-13	0.04552	0.00028797
0.00030805	0.005	0.97298	3.4691e-13	0.027017	0.00041987
0.00023656	0.052409	0.97901	1.5324e-13	0.020985	0.00028082
0.00027146	0.10871	0.9831	2e-14	0.016889	0.00027758
0.00036071	0.15144	0.98919	6.7925e-13	0.01079	0.00052029
3e-05	0.14665	0.99502	1.1065e-12	0.0049622	0.00068542
3e-08	0.55693	0.99812	2.0586e-12	0.0018264	0.00082751
0.0010138	0.00076821	0.99862	6.7144e-11	0.00061409	0.0031783
0.0064786	0.0058012	0.99402	5.2538e-09	0.00017888	0.026932
0.016591	0.014394	0.98554	6.5405e-08	0.42425	0.22868
0.023959	0.018587	0.98109	4.3035e-07	0.13758	0.00031156
0.051207	0.018722	0.97822	5.5349e-06	0.087278	0.0030435
0.14771	0.016096	0.96385	3.7733e-05	0.008	0.020034
0.30716	0.010651	872	0.00010878	0.042912	0.11732
0.31913	0.003999	0.49127	0.00031522	0.011196	0.5047
0.16072	0.0010718	0.13604	0.00068291	0.0029001	0.86287
0.086066	0.00028277	0.047367	0.00061673	0.0021575	0.95234
0.074947	0.49105	0.01728	0.00051981	0.00098852	0.98266
0.040826	0.035683	0.001995	0.0012604	4.8238e-05	998
0.002	0.0003	0.50582	0.0039458	5.8549e-07	0.99995
0.023131	0.0012524	0.073135	0.0038671	8.5061e-08	0.99999
0.033759	0.00067687	0.18395	0.0019265	1.7782e-07	0.99998
0.064866	5e-05	0.03	0.0021118	3e-08	0.99996
0.19526	0.00064474	0.36706	0.0036831	8.1409e-07	0.99994
0.45069	0.00098076	0.63636	0.0028352	3.2634e-06	0.99989
0.63713	0.0011599	0.90498	0.0015058	6.2561e-06	0.99985
0.00010483	0.0022982	0.82381	0.0018639	9e-07	0.99981
0.0001697	6.23e-07	0.70567	0.0042196	1.8292e-05	0.99976
0.00014179	0.0006	0.61486	0.0007	2.1207e-05	0.9998
0.00015101	0.0003	0.42664	0.0073706	1.6109e-05	0.99981
0.0010207	0.0009	0.41108	0.001	8.0063e-05	0.99894
0.01037	0.072646	0.00016054	0.024785	0.0012429	0.98946
0.047979	0.13534	0.0013984	0.004	0.003	0.9506
0.14448	0.15049	0.0094127	0.076291	0.00013103	0.84595
0.41672	0.62259	0.031954	0.083141	0.0052907	0.54597
0.76179	0.0001578	0.03155	0.030223	0.069424	0.13708
0.77054	0.05	0.0081076	0.0049491	0.20855	0.012753
0.5887	0.074851	0.0013736	0.00030539	0.40941	0.00050523
0.27747	0.037208	0.00028746	6.4971e-06	0.72223	0.050531
0.063365	0.018051	0.85037	2.1985e-07	0.93655	0.0018118
0.013792	0.0086418	0.70691	8.8096e-08	0.98614	0.00094394
0.0032498	0.014504	0.00034404	7e-09	0.9964	0.0022355
0.00035774	0.045826	0.0020007	1.0931e-08	0.99764	0.0021629
0.19051	0.12915	0.011055	3.3717e-10	0.98891	0.00076381
0.096927	0.39017	0.068213	4.3772e-11	0.93174	0.0013111
0.03	0.00011158	0.2941	1.6927e-10	0.70576	0.0049984
0.47606	0.00015943	0.67444	6.9354e-10	0.32535	0.015693
0.25294	0.04	0.93462	1.6058e-09	0.065312	0.036036
0.048742	0.026155	0.99241	1.8299e-09	0.0075821	0.053225
0.022361	0.0065634	0.99729	2.2067e-09	0.0027012	0.067516
0.075762	0.011943	0.99532	5.6726e-09	0.0046643	0.11677
0.29006	0.035172	0.98266	1.5628e-08	0.017283	0.02
0.50849	0.12951	0.94138	1.3275e-08	0.058536	0.18198
0.64194	0.34041	0.83403	8.4438e-09	0.16586	0.14888
0.00011848	0.31219	0.61527	1.4877e-08	0.38457	0.17276
0.00016574	0.15371	0.32044	1.4023e-08	0.67937	0.10351
0.00010153	0.008	0.14871	6e-10	0.85118	0.030309
0.89286	0.037891	0.11113	8.3446e-09	0.88878	0.026402
0.00013712	0.028647	0.10992	2.2013e-08	0.88994	0.042105
0.00011755	0.034512	0.12217	1.2189e-08	0.8777	0.029641
0.63818	0.007	0.14088	3.7826e-09	0.85905	0.015843
0.47657	0.13359	0.1608	4.6195e-09	0.83914	0.002
0.30237	0.23062	0.16945	3e-10	0.8305	0.023192
0.092217	0.37162	0.15916	3.3951e-10	0.8408	0.0068228
0.026426	0.52185	0.12932	3.0822e-11	0.87062	0.0012938
0.013859	0.67753	0.098632	1.7292e-11	0.9013	0.00068676
0.012166	0.00012151	0.076902	2.8217e-11	0.92297	0.00078397
0.010191	0.00022119	0.05649	2e-12	0.94329	0.00058653
0.0059779	0.00020446	0.035046	4.4698e-12	0.96475	0.00023877
0.0032329	0.77925	0.022432	1.4117e-12	0.97749	0.00011277
0.0028048	0.34076	0.019873	1.1393e-12	0.98009	9.2503e-05
0.0046402	0.58346	0.023056	2.3741e-12	0.97689	0.00013173
0.0092841	0.00012122	0.027302	6.3269e-12	0.97258	3e-05
0.011515	0.84835	0.02738	7.5302e-12	0.97253	0.00033727
0.0082978	0.21054	0.022636	3e-13	0.97734	0.00020522
0.0007	0.11398	0.016343	2e-13	0.98365	0.00010707
0.0095663	0.23152	0.011061	2.5029e-12	0.98891	7.1849e-05
0.011939	0.32381	0.0067062	1.8125e-12	0.99326	4.3168e-05
0.024357	0.25402	0.0036969	6.3846e-12	0.99628	3.3629e-05
0.27357	0.40493	0.0021996	3.0517e-10	0.99773	8.3426e-05
0.00020703	0.09	0.0013098	4.7456e-09	0.99839	0.00016692
0.00035428	0.96638	0.0006135	7.6373e-09	0.99894	1e-05
0.00034709	0.00011129	0.0003457	9.4056e-09	0.9992	8.2651e-05
0.00033422	0.00033355	0.00038883	3.7822e-08	0.99894	0.00021313
0.00023846	0.0009685	0.00041343	6.5554e-08	0.99838	0.00030714
0.93027	0.0016752	0.00026533	1.9761e-08	0.99797	0.00016111
0.41933	0.0022682	0.00017374	9.3405e-09	0.99752	0.00012394
0.35413	0.0024839	0.00014551	9e-10	0.99734	0.00012153
0.22624	0.0016952	0.73641	1.3072e-09	0.99821	3.4094e-05
0.11459	0.00037419	0.18173	8.3372e-11	0.9996	3.2463e-06
0.12749	0.21064	0.066016	2.3557e-11	0.99996	6.5611e-07
0.20957	0.028426	0.077027	1.7677e-11	0.99997	9.6083e-07
0.01	0.028419	0.15282	1.3956e-11	0.99997	1.4291e-06
0.069141	0.12465	0.31337	1e-12	0.99995	1.6984e-06
0.091511	0.00016928	0.0002275	1.5298e-10	0.99959	2e-06
0.21369	0.0014309	0.0030333	6.4878e-09	0.99551	0.00064655
0.36984	0.007981	0.017195	3.2614e-08	0.97479	0.0048637
0.00011359	0.05251	0.044631	5.8554e-08	0.90274	0.085596
0.00078254	0.32615	0.08475	2.3915e-06	0.58722	0.0010946
0.0018948	0.72963	0.10429	0.00018876	0.13354	0.030652
0.0015419	0.82589	0.076375	0.00064359	0.018669	0.077526
0.0029582	0.83569	0.047283	0.00060316	0.0036015	0.11046
0.011461	0.80354	0.016542	0.0043224	0.0007544	0.16771
0.03998	0.73046	0.002394	0.076843	0.00011017	0.22705
0.093671	0.68476	0.00055006	0.18711	0.80109	0.22092
0.25672	0.61972	0.00030327	0.13091	0.0010992	0.12215
0.54371	0.40304	0.00044161	0.069332	0.027561	0.025245
0.7195	0.099267	0.00065475	1.24e-06	178	0.0025807
0.72788	0.00956	0.00021872	3e-05	0.26226	0.87226
0.71954	0.00076879	0.42074	4.3039e-05	0.27965	0.031748
0.7164	0.44333	0.18701	5.9653e-05	0.28354	0.014879
0.70922	0.089376	0.02	7.5764e-05	0.29074	0.015773
0.69159	0.079856	0.30012	5.1243e-05	0.30837	0.016642
0.66353	0.080527	0.51355	6.7758e-05	0.33641	0.023378
0.59886	0.12867	0.00015025	6.5695e-05	0.40097	0.042631
0.40034	0.39458	0.00053136	1.1792e-05	0.59908	0.005
0.15983	0.60427	0.00089288	3.1687e-06	0.83921	0.049719
0.055193	0.35842	0.00095222	2.8399e-06	0.94381	0.053393
0.015499	0.24508	0.00097167	7.6567e-07	0.9835	0.027349
0.0034087	0.15505	0.00068232	7.2385e-08	0.99589	0.0047399
0.00092461	0.078144	0.00029258	2.2801e-08	0.99877	0.00086891
0.00031342	0.061597	0.00012365	1.4562e-08	0.99956	0.00029683
0.000144	0.082211	0.00014147	9.6608e-09	0.99971	0.00020884
0.00018642	0.41479	0.00043864	2.7743e-08	0.99933	0.00097377
0.00049854	0.00098606	0.0014585	5.1903e-07	0.99706	0.013386
0.0013179	0.020719	0.003757	4.7655e-06	0.9742	0.082604
0.0025966	0.17664	0.0070796	1e-06	0.81367	0.18005
0.0024429	0.56137	0.0083267	1.5245e-05	0.42784	0.18995
0.0010669	0.85908	0.004113	6.5905e-06	0.13573	0.084348
0.0013542	0.95393	0.0011467	1.2022e-05	0.04356	0.052072
0.0035452	0.98055	0.00033323	8.7601e-05	0.015562	0.085471
0.0069963	0.98762	0.00011539	0.00015628	0.0052568	0.10254
0.01264	0.98492	0.59679	0.00018096	0.0023744	0.10404
0.023512	0.97467	0.57534	0.00034944	0.0017471	0.13542
0.034021	0.96429	0.52353	0.00025367	0.0016298	0.11288
0.042475	0.95599	0.28776	0.00013728	0.0015033	0.055559
0.05072	0.94758	0.14918	0.00023677	0.0016861	0.036154
0.054015	0.94281	0.17242	0.00025399	0.0031577	0.036107
0.052366	937	0.51394	9e-06	0.010577	0.004
0.04895	0.90282	0.00016809	4.7684e-05	0.048062	0.032918
0.040213	0.75902	0.0003568	2.0036e-05	0.20041	0.022351
0.021482	0.41124	0.00052446	4.0135e-06	0.56675	0.014455
0.0064111	0.084768	0.00037824	6.1733e-07	0.90844	0.0060959
0.00064685	0.0064622	0.08	1.2868e-08	0.99281	0.00037347
0.18557	0.00026238	0.16589	5.6302e-11	0.9997	5.9166e-06
0.024276	0.084597	0.18369	1.5412e-12	0.99997	5.6558e-07
0.027664	0.017143	0.41833	5.3903e-13	0.99995	1.0261e-06
0.003	0.010412	0.65356	2e-13	0.99993	2.1585e-06
0.41947	0.0089661	6.94e-05	1.0352e-10	0.99989	2.0797e-05
0.0012445	0.010829	0.88772	6e-10	0.99867	0.00035579
0.0085234	0.0075382	0.00010793	8.4688e-08	0.99137	0.0012654
0.02148	0.0038422	0.00013072	2.8674e-07	0.97839	0.0016744
0.042905	0.0059702	0.00084644	6e-08	0.95625	0.0031283
0.08262	0.045965	0.014796	2.1451e-06	0.90258	0.020882
0.12385	0.43676	0.12656	1.1692e-05	0.74953	0.18567
0.1414	0.00015471	0.36153	2.5255e-05	0.49686	0.59404
0.14356	0.00027266	0.60848	2.4114e-05	0.24759	0.95328
0.14126	0.00048563	0.77522	2.9652e-05	0.082869	0.00015948
0.13708	0.0012696	0.8343	4.4261e-05	0.027049	0.00030145
0.12983	0.0031576	0.85255	6e-06	0.013988	0.00047529
0.11485	0.0062012	0.86529	7.6476e-05	0.0131	0.00055732
0.082092	0.0098966	0.88092	4e-06	0.026681	0.00040747
0.028349	0.0105	0.88426	4.9019e-06	0.076771	0.00012167
0.0020785	0.0060527	0.86966	1.5776e-07	0.1222	0.12409
0.38594	0.0026058	0.86256	2.4068e-09	0.13479	0.012015
0.015464	0.0011823	0.86953	1.5996e-10	0.12928	0.0044898
0.015758	0.00051293	0.88936	9.5991e-11	0.11012	0.0042089
0.033685	0.00017205	0.91717	1.0193e-10	0.082653	0.0040044
0.060954	0.70002	0.94847	8.9469e-11	0.051454	0.0004
0.067393	0.45141	0.97748	1.2718e-10	0.022469	0.0065842
0.031216	0.23304	0.99308	1.2828e-10	0.0068914	0.010096
0.0007	0.091515	0.99795	2.5281e-11	0.0020427	0.0039847
0.0018718	0.044389	0.99945	6.7464e-12	0.00054397	0.0013239
0.0013088	0.035064	0.99991	2.6975e-11	0.88922	0.0026192
0.0016612	0.041678	0.99997	2.3043e-10	0.02	0.012031
0.0021465	0.004	0.99996	2.8383e-10	0.03	0.018196
0.0034147	0.038846	0.99993	2.0949e-10	0.64393	0.016611
0.0008	0.066128	0.99992	8.7038e-10	0.64037	0.040165
0.015146	0.24086	0.99991	7.0664e-09	0.49783	0.14328
0.015621	0.00014602	0.99959	2.1104e-08	0.00023738	0.22146
0.040268	0.0011545	0.99348	2.8053e-08	0.0053441	0.19608
0.02	0.0063783	0.89693	1.9701e-08	0.096656	0.14299
0.43665	0.010712	0.4517	6.9823e-09	0.53754	0.043311
0.31045	0.0047107	0.097592	1.7558e-09	0.89767	0.0049858
0.14547	0.00090763	0.016374	7.6682e-10	0.9827	7e-05
0.13406	0.00014846	0.0027634	5.7629e-10	0.99707	0.00019128
0.16134	0.30248	0.00043276	1.3412e-10	0.99952	3.8278e-05
0.01	0.10399	0.00010976	8.0734e-12	0.99987	5.2538e-06
0.046018	0.067267	0.83708	6.6187e-13	0.9999	1.5211e-06
0.019022	0.065318	0.86759	1.3973e-13	0.9999	8.2858e-07
0.0065862	0.055347	0.75173	2.9969e-14	0.99992	3.9461e-07
0.0020994	0.031143	0.57448	4.3642e-15	0.99994	1.3334e-07
0.0010355	0.013729	0.34196	1.0058e-15	0.99996	4.7785e-08
0.0010256	0.0063662	0.15541	5.9289e-16	0.99998	2.6905e-08
0.0002	0.0040944	0.092683	1.2529e-15	0.99999	3.6199e-08
0.0065623	0.0042514	0.10514	8.4512e-15	0.99999	1.0617e-07
0.016554	0.0058732	0.17683	3.5684e-14	0.99998	2.6443e-07
0.023121	0.0074029	0.28687	4.9898e-14	0.99997	3.9775e-07
0.020471	0.0074579	0.31805	6e-15	0.99997	5.4401e-07
0.012471	0.0080008	0.25121	5.2672e-14	0.99997	6.2719e-07
1.1e-06	0.016382	0.26539	7.7798e-14	0.99997	8.8072e-07
0.029756	0.077207	0.47643	7.3177e-13	0.99994	2.9821e-06
0.009	0.29147	0.65938	5.9474e-12	0.9999	8.2826e-06
1.16e-05	0.38456	0.46553	1.3272e-11	0.9999	8.5421e-06
0.16201	0.34046	0.03	2.7966e-11	0.99992	9.5204e-06
0.23177	0.47168	0.26312	5.1729e-11	0.9999	1e-06
0.12256	0.69741	0.24604	2.2739e-11	0.99989	5.5648e-06
0.034739	0.73377	0.35201	5.6761e-12	0.99989	3.0567e-06
0.022108	0.73585	0.79198	5.2222e-12	0.99985	6.0355e-06
0.020955	0.60057	0.85266	2.6383e-12	0.99985	6.0808e-06
0.010841	0.20168	0.28296	2.1073e-13	0.99995	8.5966e-07
0.0059499	0.047875	0.12153	2.6705e-14	0.99998	1.7276e-07
0.0082833	0.054815	0.02	6.6051e-14	0.99997	3.2351e-07
0.014272	0.22716	0.56982	2.8847e-13	0.99992	9.8872e-07
0.014538	0.52309	0.00029947	5.9018e-13	0.99965	2.8566e-06
0.014834	0.06	0.0019481	4.5089e-12	0.99799	2.0607e-05
0.018514	0.86911	0.0066813	4.2931e-11	0.99323	0.00015814
0.014918	0.00023415	0.013763	4.2625e-11	986	0.00030903
0.010361	0.00046054	0.027954	1.7406e-11	0.97158	0.00032268
0.017492	0.00048581	0.064811	1.3578e-10	0.9347	0.0014576
0.060559	0.00054677	0.11861	5.6821e-09	0.88083	0.001
0.14816	0.0011934	0.15321	2.4178e-08	0.84558	0.028739
0.16487	0.0022487	0.17579	6.4932e-09	0.82195	0.014095
0.02	0.0026897	0.2198	4.3543e-09	0.77749	0.010769
0.29334	0.0019586	0.35859	2.1953e-08	0.63942	0.029584
0.36287	0.001042	0.59688	4.8386e-08	0.40204	6.19e-06
0.03	0.00084763	0.79528	1.5456e-08	0.20383	0.046297
0.20758	0.00081433	0.93692	6.1326e-09	0.062238	0.036778
0.044162	0.00029143	0.99437	1e-09	0.0053299	0.005
0.0034722	0.30536	0.99976	4.2504e-09	0.00020074	0.041475
0.00094981	0.28723	0.99993	5.7607e-10	0.43838	0.012257
0.0028286	0.00087039	0.99905	2.9554e-09	0.78379	0.002
0.025441	0.017714	0.98215	3.0179e-07	0.97245	0.34131
0.069282	0.097156	0.90248	6.8903e-06	0.00015004	0.00020469
0.050978	0.24574	0.7518	9.9119e-07	0.002387	0.07
0.034533	0.42361	0.54498	2.7556e-08	0.031403	0.007
0.065554	0.53594	0.36253	4e-09	0.10152	0.004
0.21712	0.57408	0.2454	5e-08	0.18049	0.072298
0.29509	0.57539	0.14752	5.2602e-07	0.27706	0.036419
0.18172	0.54774	0.068538	3.8663e-08	0.3837	0.0044902
0.20511	0.47258	0.027186	5.6019e-09	0.50022	0.0011432
0.36876	0.29926	0.01068	3.7555e-09	0.69002	0.0011587
0.26185	0.10825	0.0045607	3.0821e-09	0.88716	0.00095873
0.069186	0.035767	0.0020779	1.2187e-09	0.96215	0.00038363
0.016392	0.015692	0.0011299	1.8857e-10	0.98318	0.00010759
0.0045427	0.0070315	0.00066111	1.9987e-11	0.99231	3.0813e-05
0.0013055	0.0021586	0.0003245	2.4345e-12	0.99752	9e-07
0.00047561	0.0003145	0.00012434	2e-14	0.99956	1e-07
0.00026447	0.21997	0.51906	8.1693e-15	0.99993	1.5493e-07
0.00021489	0.034056	0.39933	8.3451e-16	0.99996	7.5485e-08
0.00020796	0.023328	0.50459	9.2099e-16	0.99995	1e-08
0.00019229	0.029099	0.56389	8.0808e-16	0.99994	1.2253e-07
0.00019089	0.025998	0.46978	3.6647e-16	0.99995	5.2716e-08
0.00028675	0.013187	0.43141	4.4202e-16	0.99996	4.3911e-08
0.00053807	0.0092155	0.57813	1.4482e-15	0.99994	1e-08
0.00064908	0.015947	0.97755	1.9763e-15	0.9999	1.9765e-07
0.00042818	0.029182	0.00013328	6.0184e-16	0.99986	1e-08
0.00031554	0.026016	0.0001044	2e-17	0.99989	8.1826e-08
0.00050939	0.022116	0.06	4.3676e-16	0.99994	8e-09
0.0012854	0.029387	0.06	1.7818e-15	0.99994	1.4907e-07
0.0021249	0.026098	0.07	3.5399e-15	0.99993	2.5463e-07
0.0019355	0.011663	0.45676	2.4982e-15	0.99995	1.8719e-07
0.0018092	0.0070223	0.26158	1.9698e-15	0.99997	1.0575e-07
0.0025835	0.0081318	0.32195	4.4718e-15	0.99997	1.2758e-07
0.0051622	0.012213	0.86761	2.3382e-14	0.99991	3.7302e-07
0.014159	0.029233	0.0003154	2.4706e-13	0.99968	2.4082e-06
0.034816	0.090307	0.00098005	1.9922e-12	0.99901	1.7029e-05
2.99e-06	0.10776	0.001857	2.0981e-12	0.99813	2.8634e-05
0.010188	0.046391	0.0023069	2.8433e-13	0.99769	1.0371e-05
0.0059854	0.035033	0.0025002	8.4129e-14	0.9975	5.3524e-06
0.0096759	0.095303	0.0026681	2.3228e-13	0.99732	1.0082e-05
0.011213	0.25358	0.0024011	4.3123e-13	0.99757	1.5091e-05
0.0041698	0.27241	0.001555	1.1205e-13	0.99842	5.2041e-06
0.0013935	0.19682	0.00068708	2.0852e-14	0.99929	1.0075e-06
0.0012386	0.21778	0.00021249	1.5582e-14	0.99977	3.4009e-07
0.0021099	0.32927	0.61962	2.2983e-14	0.9999	2e-08
0.0036585	0.31743	0.35692	3.2955e-14	0.99993	1.6057e-07
0.0058176	0.14908	0.80422	7.1621e-14	0.9999	4.0553e-07
0.0087933	0.073361	0.00066904	3.5293e-13	0.99932	3.7191e-06
0.020642	0.17065	0.0060949	4.0009e-12	0.99389	5.2641e-05
0.10464	0.00017268	0.044922	7.2088e-11	0.9549	0.00081735
0.28635	0.0011151	234	8.1493e-10	0.76485	0.0088467
1.37e-05	0.00176	0.60635	2.8965e-09	0.39187	0.038582
0.025672	0.00097573	0.84366	2.8322e-09	0.15535	0.066711
1.11e-06	0.00050832	0.92689	1.3714e-09	0.072593	0.064611
0.014466	0.00035965	0.96473	1.0617e-09	0.034907	0.007
0.013373	0.00020422	0.98945	2.0298e-09	0.010335	0.12937
0.0050009	0.08	0.99826	3.14e-13	0.0016219	0.28735
0.0031026	0.76823	0.99931	1.7423e-09	0.00058337	0.03
0.0041416	0.00013911	0.99901	9.0156e-10	0.00084069	0.11722
0.0037102	0.00017635	0.99889	1.2694e-09	0.0009232	0.087253
0.0015787	0.00015429	0.99899	1.2551e-09	0.00084719	0.086959
0.0011353	0.00015366	0.9971	3.2461e-10	0.0027366	0.048905
0.0028162	0.00021872	0.9784	1.3252e-10	0.02138	0.002
0.0067724	0.00033078	0.8829	1.0006e-10	0.11676	0.010763
0.0094745	0.0004044	0.6504	2.1195e-11	0.3492	0.0034677
0.001	0.0002207	0.33723	3.6469e-12	0.66255	0.0010264
0.001	0.53849	0.12085	3.0661e-12	0.8791	0.00043222
0.0075406	0.15108	0.039379	3.0256e-12	0.96061	0.00016629
0.0042218	0.086526	0.015918	1.0126e-12	0.98407	6.2218e-05
0.0055246	0.074882	0.0091107	5.9944e-13	0.99088	5.2454e-05
0.011089	0.071148	0.0075031	1.1274e-12	0.99249	8.3728e-05
0.013438	0.086375	0.0092351	1.8464e-12	0.99075	0.00013365
0.021848	0.19917	0.019118	6.6745e-12	0.98086	0.00043536
0.082514	0.76514	0.062013	1.1008e-10	0.9379	0.0034613
0.13787	0.00021485	0.17939	3.9941e-10	0.82038	0.0096529
0.059814	0.00021638	0.36476	1.2622e-10	0.63502	0.0060926
0.030205	0.97035	0.59194	6.8596e-11	0.40796	0.0053928
0.033615	0.67632	0.79354	1.3499e-10	0.20639	0.010398
0.004	0.65687	0.9114	2.6171e-10	0.088528	0.017006
0.048694	0.27001	0.97052	9.0183e-10	0.029445	0.027351
0.026212	0.086162	0.99442	3.9354e-09	0.0055601	0.059731
0.0007	0.099315	0.99937	3.6865e-09	0.00061389	0.091568
0.0026462	0.25054	0.99986	1.1481e-09	0.00010858	0.066274
0.0016742	0.66708	0.99985	5.4998e-10	0.82765	3.78e-06
0.0013077	0.00019621	0.99972	5.6641e-10	0.84527	0.035789
0.0014875	0.00029444	0.9996	1.1661e-09	0.00010351	0.047355
0.0022371	0.0001774	0.99931	1.5018e-09	0.00050612	0.031498
0.0027223	0.85634	0.99653	4.1897e-10	0.0033812	0.012001
0.0004	0.80509	0.98986	2.5754e-10	0.010055	0.010845
0.0094194	0.73984	0.98174	6.4399e-10	0.018183	0.018339
0.017543	0.31467	0.97201	7e-11	0.02796	0.015303
0.026018	0.097168	0.9667	7.6525e-10	0.033288	0.014698
0.076415	0.055014	0.9717	1.3079e-08	0.028278	0.067753
0.21793	0.070268	0.98303	2.2332e-07	0.016914	0.27539
0.20816	0.10321	0.98896	9.6629e-08	0.010997	0.16065
0.090724	0.086935	0.99242	6.4182e-09	0.0075589	0.049158
0.032019	0.045878	0.99706	3.4963e-09	0.0029272	0.073907
1.07e-06	0.042456	0.99956	6.2675e-09	0.00041789	0.18994
0.0047435	0.096599	0.99988	9.8804e-09	0.71572	0.04
0.0070012	0.21498	0.99952	1.4744e-07	0.27661	0.00042841
0.019774	0.21947	0.99449	5.5114e-06	0.070115	0.0054821
0.029962	0.11171	0.9792	3.1377e-05	0.024488	0.020786
0.11004	0.12932	0.95776	4.6956e-05	0.034753	0.042212
0.0002076	0.32602	0.90936	0.00023063	0.10956	0.090389
0.0016104	0.34268	0.83375	0.0037127	0.20545	0.16459
0.002404	0.26713	0.81121	0.001	0.23782	0.18633
0.0019608	0.48147	0.81598	0.0043339	0.30029	0.18198
0.00078428	0.00021264	0.82596	0.00066264	0.45684	173
0.00023418	0.0010316	0.8195	2e-05	0.65042	0.17917
0.00015104	0.0050742	0.76103	0.00016439	0.08	0.23367
0.00032259	0.01568	0.50771	0.00059914	0.33226	0.47625
0.00028699	0.017025	0.11819	0.0005	0.003	0.86449
0.06	0.0076501	0.0096643	0.021882	0.00072519	0.98262
0.24403	0.0031473	0.00088425	0.024691	7.1287e-05	0.99594
0.41265	0.0021578	0.00016161	0.002	5.1034e-05	0.99764
0.07	0.0025241	0.72806	0.024057	8.1766e-05	0.99733
0.49262	0.004417	0.71495	0.017232	9.0994e-05	0.99546
0.21903	0.0074272	0.92695	0.010216	4.2624e-05	0.99246
0.01	0.0088595	0.00010852	0.0083577	1.7198e-05	0.99102
0.006	0.0078942	0.00011212	0.0071374	2e-06	0.99199
0.004	0.0049269	0.00010396	0.0053161	1.9519e-05	0.99496
0.041674	0.0023004	0.65637	0.0056663	1.0171e-05	0.99763
0.044942	0.0010889	0.24864	0.010854	1.7826e-06	0.99888
0.024862	0.00049752	0.075229	0.020961	2.3307e-07	0.99949
0.0062969	0.00015513	0.037196	0.020396	6.0224e-08	0.99984
0.0022669	0.43457	0.061488	0.0096808	6.2924e-08	0.99995
0.0019353	0.24107	0.16873	0.0049099	1.3819e-07	0.99996
0.0011622	0.11394	0.11622	0.0064656	4.6307e-08	0.99998
0.00022927	0.015359	0.011215	0.020382	7.5895e-10	1
6.8464e-05	0.0019312	0.0013731	0.059354	1.2923e-11	0.99999
0.00014754	0.0011308	0.0012765	0.11769	5.3716e-12	0.99999
0.00078668	0.0012818	0.0019482	0.43896	1e-12	0.99996
0.0016804	0.00066855	0.00081862	0.00023605	4.6658e-12	0.99976
0.0020728	0.00051944	0.00036421	0.00048011	2e-13	0.99952
0.0050481	0.0003	0.0011043	0.0003333	2.2171e-11	0.99967
0.017807	0.018921	0.0087992	0.89442	9.6363e-10	0.99991
0.044585	0.031648	0.033699	0.23175	1.0479e-08	0.99997
0.10796	0.037048	6.17e-06	0.12817	3.0217e-08	0.99997
0.28756	0.10541	0.088447	0.099216	6.8015e-08	0.99994
0.43374	0.23071	0.099097	0.094573	9.1874e-08	0.99991
0.30279	0.13635	0.095089	0.11312	7.7978e-08	0.99994
0.16426	0.047685	0.095021	0.12913	8.6616e-08	0.99996
0.10899	0.047124	0.083113	0.11042	1.2981e-07	0.99997
0.084192	0.01	0.051878	0.080813	1.4744e-07	0.99997
0.064249	0.19287	0.027539	0.071264	1.4149e-07	0.99996
0.048162	0.11468	0.013829	0.095582	1.3709e-07	0.99997
0.054958	0.004	0.0007	0.14906	1.3557e-07	0.99997
0.12851	0.031172	0.0007	0.01	2.6712e-07	0.99997
0.22095	0.043593	0.0088359	0.079206	6.0826e-07	0.99996
0.092655	0.023826	0.0047381	0.082871	2.2638e-07	0.99998
0.002	0.0069463	0.0013799	0.18513	2.2922e-08	0.99998
0.016667	0.0073091	0.0011921	0.68815	1.4363e-08	0.99993
0.072164	0.020794	0.0026369	0.00074674	6e-09	0.99924
0.80303	0.027809	0.0023617	0.012066	1.1414e-07	0.98785
0.0013958	0.014764	0.0011816	0.075779	1.8716e-07	0.92282
0.023981	0.086198	0.0027831	0.12407	8.7364e-07	0.85194
0.16932	0.93025	0.012979	0.12281	1.4661e-05	0.70778
0.43014	0.00075008	0.037826	0.073623	0.00018119	0.49548
0.63892	0.0076404	0.01	0.026745	0.0016301	0.32668
0.75454	0.050564	0.43625	0.0040446	0.031952	0.1908
0.76958	0.14749	0.0002232	0.00017633	0.87158	0.082444
0.68394	0.29105	0.00053512	0.12366	0.00062206	0.023842
0.4459	0.54952	0.00045371	0.035168	0.00082738	0.0032932
0.17273	0.82632	0.00020344	0.0067305	0.00035902	0.00038729
0.052902	0.94666	0.0001169	3.11e-07	0.95133	0.00022622
0.014392	0.98515	0.00011963	0.0082961	0.14842	0.00031951
0.0028161	0.99647	0.00042339	0.0008	0.037415	0.00028902
0.00080696	0.99435	0.0045476	0.00059352	0.27137	0.00026389
0.00072639	0.93667	0.061475	9.5186e-05	0.00073502	0.00039202
0.0015147	0.70025	0.29307	9.2548e-05	0.0045736	0.00058805
0.0014307	0.43148	0.55867	6.9518e-05	0.0079957	0.00042152
0.00072797	0.20986	0.78022	3.0941e-05	0.0089541	0.00024197
0.0003744	0.05059	0.94234	2e-06	0.0065521	0.00014662
0.95455	0.004056	0.99303	1.8304e-06	0.0027947	0.26125
0.082328	0.00015332	0.9988	1.5023e-08	0.0010327	0.023975
0.022242	0.088467	0.99943	1.3013e-09	0.00055855	0.017223
0.028446	0.048772	0.9995	2.6979e-09	0.0004861	0.033557
0.001	0.050476	0.99959	7.0556e-10	0.00040618	0.020807
2.4e-07	0.037061	0.99984	1e-11	0.00015346	0.011207
0.0010705	0.022333	0.99997	8.1674e-10	0.20638	0.039343
0.0013225	0.022252	0.99997	1.3298e-08	0.039656	0.21864
0.0010314	0.023644	0.99996	1.2015e-08	0.018475	0.32542
0.00040143	0.011608	0.99997	3.2795e-09	0.0009	0.32427
0.00022344	0.0049879	0.99995	3e-10	0.0043076	0.48286
0.00027396	0.0049389	0.99995	2.8792e-09	0.0005	0.49272
0.00034456	0.0063356	0.99997	1.2984e-09	0.010501	0.25353
0.00035969	0.0053642	0.99998	9.7811e-10	0.020428	0.18762
0.00080951	0.0072676	0.99996	3.2109e-09	0.085403	0.30896
0.001	0.029882	0.99958	1.5411e-08	0.00036456	0.46146
0.00014037	0.009	0.99316	2.3578e-07	0.0066022	0.83817
0.003159	0.060179	0.97156	3.9944e-06	0.02504	0.0002362
0.010602	0.026942	0.9475	2.0529e-05	0.041501	0.0003957
0.013025	0.033053	0.94084	1.5968e-05	0.045692	0.00044183
0.011711	0.035856	0.94996	1.8057e-05	0.037794	0.00053022
0.0073717	0.025517	0.96824	2.7459e-05	0.023635	0.00075013
0.0040334	0.029035	0.98012	1.3356e-05	0.014927	0.00091529
0.0032851	0.048945	0.98486	5.4702e-06	0.010208	0.0016451
0.0045945	0.092211	0.98169	8.1563e-06	0.0066813	0.0070272
0.015203	0.03	0.93736	5.5583e-05	0.0042828	0.043125
0.084945	0.00012401	0.75324	0.00094361	0.0025464	0.15914
0.33646	0.00026384	0.38882	0.015752	0.0011651	0.27329
0.64477	0.00011756	0.097846	0.091586	0.0003554	0.2569
0.8427	0.27544	0.012372	0.12234	0.86236	0.1448
0.96078	0.009	0.00082558	0.049454	0.17898	0.038363
0.99586	0.025781	0.28508	0.011794	0.040917	0.0041026
0.99976	0.0006	0.010941	0.0043501	0.016264	0.00023615
0.99998	0.0024206	0.0023554	0.0033757	0.0099873	1.73e-05
0.99999	0.0011246	0.00074336	0.0020502	0.0073333	0.045539
1	0.00042869	0.00022029	8e-05	0.0049667	0.012173
1	0.00023165	0.00013621	0.00026284	0.0052081	0.0038598
1	3e-05	0.00030556	2e-05	0.010303	0.0041601
1	0.0010051	1.17e-07	0.00049281	0.014715	0.020313
0.99997	0.0035468	0.014338	0.0035625	0.011075	0.29681
0.99918	0.074499	0.00026145	0.014623	0.11954	0.00054221
0.97129	0.00035519	0.023218	0.018832	0.00074436	0.0043937
0.64825	0.0018211	0.32305	0.0069036	0.016542	0.010336
0.19546	0.0016563	0.7185	0.00082208	0.0785	0.0058839
0.03357	0.0010201	0.82303	4.5547e-05	0.14135	0.0010346
0.0031525	0.000609	0.81224	1.4375e-06	0.18393	0.72118
0.00012983	0.00043641	0.73805	2.1449e-08	0.26138	0.047515
0.10599	0.00036482	0.53859	7.3666e-10	0.46103	0.0085768
0.054021	0.00024724	0.22396	8.4034e-11	0.77579	0.0016927
0.023106	0.97713	0.034863	7e-13	0.96504	0.00019124
0.0049266	0.18498	0.001931	1.9172e-13	0.99805	5.8043e-06
0.0025918	0.058777	0.89363	8.1295e-15	0.9999	1.8159e-07
0.0064469	0.049295	0.34631	2.2134e-14	0.99996	1.8906e-07
0.020039	0.036742	0.48819	3e-14	0.99995	1.0658e-06
0.030224	0.023012	0.49198	1.0371e-12	0.99995	1.5955e-06
0.14565	0.026829	0.35079	1e-12	0.99995	3e-07
0.00039772	0.081617	0.29458	7.2268e-10	0.99956	3.6667e-05
0.0040685	0.26176	0.42559	4.3402e-08	0.99586	0.00041422
0.011278	0.63428	0.86761	6.7105e-07	0.98857	0.0015113
0.018004	0.00019111	0.00015198	1.3292e-06	0.98165	0.0030659
0.026983	0.00072582	0.00025391	1e-07	0.97204	0.0087599
0.055045	0.0026422	0.00064745	3.7531e-06	0.94166	0.053337
0.17217	0.0050453	0.0013224	5.2025e-05	0.82143	3.12e-05
0.41288	0.0020384	0.00087175	0.00034407	0.58417	0.41997
0.63787	0.00016044	0.00025607	0.00017566	0.3617	0.12294
0.83464	0.23073	0.74986	8e-06	0.16526	0.044953
0.94705	0.056115	0.16009	0.00017794	0.052929	0.034392
0.96322	0.001	0.036878	0.00024477	0.036774	0.024999
0.96239	0.011366	0.037825	5e-06	0.037608	0.015173
0.95997	0.044729	0.077949	2.2636e-05	0.040012	0.016164
0.96276	0.12165	0.16457	0.00016081	0.037204	0.049753
0.96688	0.30226	0.37526	0.00062962	0.033034	0.14134
0.96865	0.0001006	0.07	0.00013165	0.031169	0.12622
0.97382	0.00014776	0.72638	3.4625e-05	0.025957	0.073029
0.99046	0.48406	0.39953	0.00012976	0.0094395	0.086197
0.99917	0.13799	0.073287	0.00068929	0.00079943	0.11976
0.99958	0.00029596	0.033827	0.00081276	0.00011161	0.12962
0.98795	0.01189	0.13102	0.0012742	0.00011438	0.29747
0.90374	0.095856	0.51696	0.0038749	0.00025332	0.99593
0.71935	0.27949	0.00018971	0.0048554	0.00075711	0.00021891
0.50998	0.48836	0.00026094	9e-05	0.0012779	0.00012123
0.4247	0.57441	0.00012699	0.00028639	0.00071465	0.50078
0.40897	0.59038	0.86551	0.00055278	0.00050775	0.56449
0.41039	0.58808	0.00015379	0.00081376	0.0013156	0.65693
0.41859	0.57342	0.00050063	0.00063457	0.0074277	0.55242
0.42906	0.52294	0.0021832	0.0001	0.045731	0.81169
0.39034	0.36576	0.0058761	0.00038535	0.23795	0.78941
0.16839	0.14258	0.0041381	7.0833e-06	0.68488	0.10239
0.019246	0.046921	0.001417	2.1856e-07	0.93242	0.0065975
0.0014155	0.02131	0.00107	6.8337e-08	0.9762	0.0024185
0.48831	0.011029	0.0011301	6.9489e-09	0.98779	0.00070913
0.011887	0.0053887	0.00061171	8.8534e-11	994	4.0282e-05
0.0053332	0.0031726	0.0003682	3e-12	0.99646	1.0006e-05
0.002	0.0024487	0.00061182	3.1488e-10	0.99694	4.1965e-05
0.034719	0.0015668	0.00063513	2.0259e-10	0.99779	4.9962e-05
0.0056352	0.00036173	0.00017331	1.7965e-12	0.99946	2.7892e-06
0.0015207	0.27378	0.56802	8.0826e-14	0.99992	4e-08
0.0034945	0.087446	0.00015758	2.8104e-13	0.99983	2.6983e-06
0.0089195	0.16227	0.00039997	1.2251e-12	0.99958	1.6463e-05
0.0067607	0.19673	0.00037348	2.7238e-13	0.99961	8.3618e-06
0.0051125	0.077239	0.00051285	2.7009e-13	0.99948	8.5511e-06
0.038727	0.026158	0.0023736	5e-12	0.99762	0.00021086
0.00037151	0.043708	0.010083	2.3248e-08	0.98954	0.019713
0.012997	0.43083	0.022229	8.3035e-07	0.96469	0.42257
0.14256	0.0002194	0.032507	1.0965e-05	0.82431	0.00040406
0.54803	0.00019248	0.031178	0.00029761	0.41799	0.0026022
0.86424	0.06	0.017708	0.0033394	0.1129	0.0050962
0.96371	0.25745	0.006246	0.0026698	0.025874	0.0041413
0.99171	0.17245	0.0013031	0.0016924	0.0038331	0.0031318
0.99602	0.046207	0.00015956	0.011594	0.00014039	0.0036705
0.99624	0.002	0.28779	0.050724	0.064705	0.0037182
0.99854	0.049105	0.29129	0.0056042	0.07	0.0013565
0.99906	0.12605	0.32947	0.00023337	0.00080978	0.87872
0.99816	0.073494	0.31177	0.00029822	0.0017885	0.02
0.99634	0.073421	0.93459	0.0011756	0.0035306	0.29053
0.98736	0.49204	0.0006022	0.00054926	0.011963	0.27494
0.95771	0.00022021	0.0035128	0.00017805	0.038532	0.26981
0.89997	0.00047848	0.018393	0.00019193	0.081073	0.82416
0.77447	0.0021216	0.087812	0.00025508	0.1353	0.00029005
0.53661	0.015578	0.27926	0.00032673	0.16792	0.00063051
0.23706	0.047457	0.56622	2.66e-08	0.14836	0.00089917
0.03935	0.051305	0.80159	3.8364e-05	0.10732	0.00043374
0.0016516	0.033615	0.88737	1e-07	0.077318	0.45735
0.57044	0.027936	0.91086	9.0512e-08	0.061144	0.059014
0.02	0.036201	0.91216	6.3293e-08	0.051606	0.091338
0.67242	0.099077	0.86313	2.3376e-07	0.037688	0.39096
0.00017588	0.30492	0.67858	2.0685e-06	0.016159	0.00016718
0.00024335	0.63337	0.36261	1.0155e-05	0.0034887	0.00028923
0.00010829	0.87194	0.12717	7.3806e-06	0.00065174	0.00012116
0.20888	0.96161	0.038185	2.4731e-06	0.00015048	0.33054
0.050218	0.99101	0.0089425	3e-07	0.27475	0.16017
0.019842	0.99904	0.00094315	6.1879e-06	0.032106	0.078112
0.014078	0.99994	0.48839	7.4638e-06	0.0078627	0.039685
0.032343	0.99998	0.12552	1.6338e-05	0.010614	0.077158
0.16194	0.99992	0.26616	8.7632e-05	0.039414	0.28821
0.43566	0.99985	0.44495	0.00010493	0.02	0.04
0.52964	0.99978	0.37501	3.0387e-05	0.54218	0.79131
0.78699	0.99908	0.28182	9.7362e-05	0.20477	0.00078832
0.00018702	0.98755	0.28494	0.0054366	0.0084425	0.012236
0.00036499	0.89504	0.18527	0.41309	0.00039005	0.10454
0.00053018	0.58687	0.059288	0.00094943	4.7103e-05	0.41165
0.00040011	0.26307	0.0009	0.0022473	5.8527e-06	0.73428
0.00021471	0.13766	0.0019572	0.0012137	1.1886e-06	0.86091
0.0001796	0.077297	0.0015077	0.00042224	8.5519e-07	0.9221
0.00013072	0.023409	0.0012306	0.00040915	6.1564e-07	0.97605
0.26215	0.0022791	0.00035534	0.00060443	8.7473e-08	0.99709
0.052856	0.00030527	2e-05	0.00064667	1.0634e-08	0.99904
0.037913	0.00011727	0.00036807	0.00091135	4.9046e-09	0.99897
0.032703	0.53076	0.00019568	0.0026935	1.2148e-09	0.99725
0.035343	0.51702	6.4337e-05	0.0094479	3e-11	0.9905
0.080032	0.00022179	7.0766e-05	0.02307	3.3806e-10	0.9767
0.14962	0.00050302	0.00013258	0.044679	6.5055e-10	0.9548
0.13254	0.00073626	0.00014879	0.065128	1.1976e-09	0.93412
0.88601	0.0024113	0.00033746	0.070866	9.0647e-09	0.92663
0.0034775	0.01294	0.0046203	0.064086	6.9024e-07	0.9195
0.06887	0.029912	0.30512	0.034463	0.00028863	0.86672
0.38324	0.032994	0.00055277	0.0031215	0.042357	0.58009
0.84957	0.016686	0.00054181	0.75646	0.30092	0.1331
0.9874	0.0021942	0.04	0.10681	0.094266	0.010353
0.99917	0.53118	0.0083863	0.068746	0.0070466	0.00077173
0.99991	0.003	0.0019457	0.051654	0.0025754	0.80438
0.99998	0.021602	0.0011714	0.025586	0.0022989	0.18761
0.99994	0.0078718	0.00033188	0.31522	0.00052803	0.23223
0.99949	0.0019113	8.7431e-05	0.00043162	5.3758e-05	0.79394
0.99934	0.0016801	4.9926e-05	0.0005558	2e-06	0.00010543
0.99981	0.0031113	3.4729e-05	0.00015266	4.0243e-05	0.35621
0.99996	0.0036628	2e-06	0.03	6.0423e-05	0.11423
0.99995	0.0034144	2e-06	0.34886	7.4536e-05	0.10881
0.99974	0.0031518	1.8901e-05	0.00024118	9.5068e-05	0.01
0.99692	0.0050922	1.7545e-05	0.0030467	7.2541e-05	0.37236
0.94647	0.018417	9.4813e-06	0.053328	1.2467e-05	0.00019553
0.50476	0.0092365	1.4402e-06	0.49494	2.8077e-07	0.00029852
0.067828	0.0011075	8e-09	0.9321	6.3021e-09	0.76922
0.011935	0.0010996	2.3938e-08	0.98804	1.4897e-09	0.20207
0.0040433	0.0008	3.6594e-08	0.99593	9.3656e-10	0.23185
0.00084613	0.0077382	2.9375e-08	0.99913	1.8135e-10	0.03
0.86076	0.0042695	2.1575e-08	0.99988	5.3116e-11	0.03
0.59239	0.069429	1.8803e-07	0.99977	1.2975e-10	0.00015948
0.00017418	0.38106	2.1025e-06	0.99931	6.4884e-10	0.00048258
0.00016141	0.17941	2.8133e-06	0.99938	6.3923e-10	0.00044154
0.37753	0.016307	4.9126e-07	0.99976	2.3492e-11	0.00019682
0.004	0.0002	2.9056e-08	0.99992	1.0658e-13	0.77236
0.0027032	0.00013961	7.5351e-10	0.99998	1.8058e-16	0.02
0.00046909	1.0112e-05	5.3031e-11	1	4.7721e-18	0.047249
0.00085754	3.3534e-05	1.9967e-10	0.99999	3.5032e-17	0.007
0.0031746	0.00071289	2.2229e-09	0.99998	9.8216e-16	0.23573
0.0012743	0.00082808	8.6585e-10	0.99999	3.0777e-16	0.13502
0.00011278	9.3072e-05	2.8275e-11	1	3.8725e-18	0.021084
4.1475e-05	5.0032e-05	4.3151e-12	1	5.0358e-19	0.0088991
0.00012666	0.00028857	8.0399e-12	1	2.7358e-18	0.014025
0.00060667	0.0019385	2.8102e-11	1	3.4981e-17	0.026751
0.0001	0.0034146	3.7654e-11	1	1.0409e-16	0.035282
0.00065366	0.0015782	1.0685e-11	1	4.0936e-17	0.024179
0.00015633	0.00028133	1.0988e-12	1	3.2096e-18	0.0088759
5.2038e-05	7e-06	2.9414e-13	1	4.9694e-19	0.0056871
6e-06	4.7278e-05	3.9132e-13	1	5.5123e-19	0.011235
5.5675e-05	1.7221e-05	1.7921e-13	1	3e-20	0.011322
2.1353e-05	1.7668e-06	1.0567e-14	1	2.0006e-20	0.0022942
1.9982e-05	1.6237e-06	3.1976e-15	1	1.0288e-20	0.00095238
7.8517e-05	2.2238e-05	2.0898e-14	1	1.3706e-19	0.0028601
9.0388e-05	2.7912e-05	5.7799e-14	1	2.6553e-19	0.0062452
1.9355e-05	1.1164e-06	1.4386e-14	1	1.6148e-20	0.0029696
1.4164e-05	1.8346e-07	6.2312e-15	1	3.6445e-21	0.0016437
5e-06	3.2401e-07	7.8869e-15	1	8e-22	0.0019046
5.4476e-05	2.0506e-07	3.3036e-15	1	3.6293e-21	0.0015541
2.0941e-05	4e-09	6.9456e-16	1	3.1986e-22	0.00080741
2e-06	1.8437e-08	2.9514e-16	1	1.6409e-22	4e-05
4.5725e-05	2e-09	9.9311e-17	1	2.3805e-22	1e-05
1.6515e-05	1.1283e-08	1e-18	1	3e-24	3.1785e-05
1.5619e-06	4.5454e-09	3.0938e-18	1	8.1993e-25	2.2813e-05
7.8722e-07	7.6516e-09	8e-19	1	5.1672e-25	4.4929e-05
7.2178e-06	1.4002e-07	2e-17	1	3.5541e-23	0.00018013
8.7749e-05	1.4998e-06	2.4923e-15	1	2.0577e-21	0.00064182
0.00011061	4.6727e-07	2.1948e-15	1	1.6231e-21	0.00078987
4.6546e-05	3.5966e-08	9e-17	1	2.9095e-22	0.00051739
7.0305e-05	2.3369e-08	3.6219e-15	1	1e-22	0.00067003
0.00041006	1.1283e-07	1.4699e-13	1	1.4574e-19	0.0029912
0.0020569	5.0306e-07	6.3556e-12	1	1.4698e-17	0.024074
0.0039771	8.7041e-07	5.2301e-11	0.99999	1.6184e-16	0.093273
0.0046235	1.5471e-06	1.4019e-10	0.99999	5e-17	0.13922
0.0005	6.4579e-06	1.4394e-09	0.99995	4.6731e-15	0.49785
0.0006	2.9293e-05	5.2975e-08	0.99942	7.3097e-14	0.00057775
0.0008	7.5385e-05	1.1859e-06	0.99603	3.9563e-13	0.003966
0.024609	0.00032583	1.0936e-05	0.99063	1.8735e-12	0.0093658
0.080673	0.0019426	2.6806e-05	0.98943	7.2061e-12	0.010558
0.047819	0.0001	7.1183e-06	0.99321	2.5731e-12	0.0067901
0.0055963	0.00010668	2.0694e-07	0.99852	4.0929e-14	0.0014759
0.0010565	2.1012e-05	4.0874e-09	0.99984	4e-17	0.0001627
0.0011863	3.1617e-05	3.0189e-10	0.99997	4.8347e-17	0.25419
0.0032862	8.0276e-05	3.2209e-10	0.99998	1.1568e-16	0.02
0.0069972	0.00020457	2.7155e-09	0.99988	1.4197e-15	0.00012111
0.0032087	0.00029204	8.0704e-09	0.99961	2.8162e-15	0.0003928
0.00035563	0.00013882	2.3588e-09	0.99963	2.6349e-16	0.00036957
7.8328e-05	6.4031e-05	1.7658e-10	0.99988	1.2329e-17	0.00012137
0.00010164	8.3018e-05	1.8443e-11	0.99996	3.0458e-18	0.36107
0.00016364	0.00012355	6.3952e-12	0.99997	2.2546e-18	0.28399
0.00014682	0.00013236	5.4367e-12	0.99996	2e-19	0.41152
0.00031449	0.00046284	1.4938e-11	0.99993	6.8082e-18	0.71278
0.0012579	0.0038208	4.4883e-11	0.99993	7.7059e-17	0.71252
0.00071316	0.0037764	1.7662e-11	0.99998	5.0743e-17	0.02
5.5978e-05	0.00037583	1.3099e-12	1	1.6706e-18	0.030473
1.3617e-05	0.00016791	3.8424e-13	1	2.5822e-19	0.019098
2.5741e-05	7e-05	3.2976e-13	1	3.4392e-19	0.029218
4.9319e-05	0.00058707	7.0479e-14	1	1.2305e-19	0.016661
5.6113e-05	0.00012191	9.4456e-15	1	2.3263e-20	0.0051922
7.0119e-05	2e-05	9.2506e-15	1	3.3591e-20	0.0049832
2.0818e-05	0.00057303	8.4271e-15	1	2.3492e-20	0.0006
7e-08	8.1198e-05	3.1151e-16	1	3.9433e-22	0.0016886
5.0674e-08	3.5925e-06	2.4732e-18	1	3.5123e-24	0.00018055
2.7153e-08	4.1389e-07	4.4089e-20	1	1.7951e-25	2.6125e-05
2.2013e-08	2.6372e-08	1.5511e-21	1	1.1419e-26	5.2127e-06
3.1994e-08	2.2834e-09	3.4421e-22	1	3.3297e-27	2.7705e-06
1.2608e-07	1.8517e-09	7.4163e-22	1	1.3026e-26	4.5626e-06
9.3835e-08	1.1351e-09	4.6952e-22	1	8.7312e-27	3.6642e-06
1.1047e-08	1.8731e-10	5e-24	1	5.6707e-28	1.0078e-06
2.1949e-08	4.8651e-10	2.0052e-22	1	4.8856e-27	1.3161e-06
3e-07	5.3609e-08	2.9973e-19	1	4.9041e-23	3e-06
0.00021897	2.7661e-06	4.3777e-16	1	2.1161e-19	0.0010309
0.00042924	4.9146e-06	1.9857e-15	1	7.7294e-19	0.0023025
0.00015262	1.8469e-06	1.3184e-16	1	3e-21	0.00040914
9.8455e-05	1.0255e-06	1.9556e-17	1	3.0889e-21	9e-06
0.00013284	7.7243e-07	5.3108e-17	1	6e-22	0.00010931
0.037668	3.7581e-06	4.9532e-14	1	1.2383e-16	0.00074651
0.0085415	0.0025892	9.0183e-10	0.99144	1.5109e-11	0.15456
0.50612	0.15859	4.7647e-07	0.49368	7.7463e-08	0.00018256
0.93456	0.28939	6.8899e-06	0.065218	1.3332e-05	0.00019497
0.99261	0.17872	3.2264e-05	0.0072948	5.7515e-05	0.78763
0.99965	0.20664	7.3954e-05	0.00030807	0.00019606	0.02
0.99998	0.15227	0.00013554	0.025312	0.0001	0.036908
0.99999	0.052486	0.00027595	0.0019599	0.0059311	0.019768
0.99999	0.086955	0.00042235	0.0013164	0.0071812	0.018499
0.99945	0.00054656	0.0017429	0.0022683	0.013339	0.038063
0.97428	0.025666	0.030579	0.013765	0.11432	0.34494
0.71604	0.28366	0.39144	0.021672	0.00010345	0.00015702
0.23018	0.76908	0.00012826	0.0030364	0.00049163	0.00011371
0.028186	0.97133	0.63847	0.00012882	0.00040718	0.15272
0.0016695	0.99825	0.01	1.0563e-05	0.69152	0.014935
0.92823	0.99988	0.048266	3.8952e-06	0.25482	0.0050829
0.51933	0.99956	0.10495	2.3261e-06	0.0003815	0.0040707
0.00029708	0.99222	0.50433	8.8725e-07	0.0074334	0.0031038
0.0014165	959	0.0001792	1.1945e-06	0.039402	0.0045507
0.0046368	0.89119	0.00078261	8.3234e-06	0.10339	0.017697
0.0095065	0.72703	0.0034285	2.1891e-05	0.26003	0.057975
0.0084672	0.36938	0.0069007	3e-07	0.61524	0.005
0.0024412	0.0697	0.0041459	1.2217e-07	0.92371	0.0079583
0.00029702	0.0042251	0.0010176	3.0995e-09	0.99446	0.00045272
0.23791	0.00011813	0.000252	5.4102e-11	0.99961	1.5392e-05
0.049362	0.053041	0.00012724	1.4689e-12	0.99986	1.8586e-06
0.032765	0.019536	0.61166	3.4769e-13	0.99993	1.0322e-06
0.023313	0.0076577	0.23825	9.3132e-14	0.99997	3.0942e-07
0.014479	0.0003	0.19835	1.6246e-14	0.99998	1e-08
0.013532	0.0018561	0.29666	1.7175e-14	0.99997	1e-08
0.020183	0.0033268	0.26973	6e-15	0.99997	2.5903e-07
0.028511	0.012144	0.17799	7.6221e-14	0.99998	2.5094e-07
0.034756	0.039381	0.23536	1.0997e-13	0.99997	3.6554e-07
0.035118	0.15415	0.55331	1.1962e-12	0.99993	1.2116e-06
0.038167	0.00030113	0.00018345	2.2084e-11	0.99951	1.1046e-05
0.13552	0.0065641	0.0010817	2.4703e-10	0.99234	0.00012502
0.66647	0.062135	0.0053364	6.2511e-09	0.93246	0.0017376
0.00017798	0.19644	0.012085	1.8402e-07	0.79129	0.015506
0.00017531	0.31106	0.013941	8.6332e-07	0.67482	0.033674
0.85745	0.37565	0.013777	4.4271e-07	0.61048	0.019536
0.49328	0.4246	0.018666	2e-08	0.55669	0.001
0.08	0.49406	0.041045	3.6149e-07	0.46481	0.030091
0.00043093	0.58908	0.087799	3.2361e-06	0.32268	0.15714
0.0023936	0.64424	0.1282	1.6841e-05	0.22512	0.43925
0.0078753	0.64749	0.16871	4.8964e-05	0.17584	0.95328
0.020642	0.58735	0.25677	0.00021141	0.13492	0.00031829
0.042797	0.41772	0.44071	0.00059003	0.097988	0.00078464
0.071005	0.26089	0.59353	0.00052441	0.073633	0.0009356
0.10635	0.17514	0.65819	0.00065838	0.059141	0.0011823
0.14676	0.11939	0.67647	0.0021206	0.055584	0.0017962
0.18592	0.075762	0.66459	0.0032303	0.071925	0.0018099
0.21925	0.044327	0.59983	0.00075155	0.13594	0.00066283
0.23977	0.038481	0.49668	6.8198e-05	0.22496	0.00010011
0.24831	0.057454	0.44384	3.0487e-05	0.25032	0.76047
0.25202	0.12427	0.40978	0.00014613	0.21339	0.00054778
0.25819	0.26285	0.3512	0.0014042	0.12515	0.0026114
0.25514	0.47089	0.21326	0.0001	0.057706	0.0029971
0.2501	0.65733	0.070373	0.00025548	0.020314	0.0018889
0.26728	0.70383	0.021134	0.00051777	0.0044511	0.0032966
0.32237	0.66621	0.0048797	0.010827	0.0003751	0.0061591
0.47985	0.51399	0.00058629	0.041726	0.64828	0.0055075
0.78239	0.21585	0.85598	0.026568	0.08	0.0015978
0.98339	0.016151	0.16681	0.022609	0.20747	0.00042451
0.99939	0.00020302	0.013682	0.019716	0.0086321	0.00040337
0.99829	0.030334	0.0045677	0.030619	0.0017803	0.0016989
0.99021	0.029828	0.0045739	0.081197	0.00078823	0.0097823
0.9272	0.12103	0.0070076	0.00011328	0.00026577	0.072673
0.48696	0.02	0.0097687	0.0013004	4.0403e-05	0.51172
0.036671	0.077213	0.0048439	0.001314	2e-07	0.96201
0.0012783	0.016785	0.0010443	0.00032191	1.1476e-07	0.9984
0.63296	0.0086919	0.00064685	0.00010668	8.5509e-09	0.99983
0.049869	0.0013901	0.00027082	0.62428	5.2995e-10	0.99993
0.010253	2e-05	0.00014966	0.35754	9.4691e-11	0.99996
0.014838	8.9906e-05	0.00025696	0.29456	2.0939e-10	0.99997
0.042454	6.5051e-05	0.00063477	0.32056	8.2e-14	0.99996
0.033328	6.3645e-05	0.0013241	0.16688	1.2493e-09	0.99998
0.0082225	0.00012334	0.0022805	5.16e-06	1.0817e-09	0.99999
0.0022087	0.00020351	0.0039317	0.026798	1.0701e-09	1
0.0021196	5e-05	0.013048	0.016221	4.8928e-09	1
0.0088252	0.0041491	0.055114	0.010368	8.9091e-08	0.99999
0.037575	0.017668	0.006	0.016639	3.7635e-07	0.99999
0.065479	0.010288	0.002	0.068918	1.5041e-07	0.99998
0.17623	0.0039729	0.0068444	0.81433	6.3389e-08	0.9999
0.0001303	0.0041444	0.0030763	0.00078712	8e-09	0.99908
0.00042216	0.0046022	0.0011485	0.0024456	6.9096e-08	0.99713
0.0004378	0.0018412	0.00046057	0.0034557	2.5725e-08	0.99611
0.00020144	0.00047843	3e-05	0.0033476	7.2858e-09	0.99645
0.56955	0.00024619	0.00028059	0.0024206	1.9777e-09	0.99752
0.27349	0.00026663	0.00026802	0.0014004	1.0846e-09	0.99857
0.39816	0.00043896	0.00034501	0.00081083	2.1194e-09	0.99915
0.46592	0.00067778	0.00044107	0.00049369	2.9904e-09	0.99946
0.10732	0.00034511	0.00022065	0.00028464	3.2413e-10	0.9997
0.0086566	5.2563e-05	5.17e-09	0.00017018	6.2994e-12	0.99983
0.0017932	1e-06	1.8872e-05	0.00011925	4.5256e-13	0.99988
0.0011853	6.7993e-06	1.4567e-05	0.09	1.8552e-13	0.99991
0.00078898	6.8415e-06	1e-06	0.64513	7.3056e-14	0.99994
0.00025676	2.2844e-06	9.9669e-06	0.42997	1.1359e-14	0.99996
6.6696e-05	1.8633e-07	5.9946e-06	0.36645	1e-16	0.99996
4.5978e-05	2.3078e-08	4.2825e-06	0.46073	6.6715e-16	0.99995
0.00016819	2.8893e-08	7.5151e-06	0.59219	3.9118e-15	0.99994
0.0016413	1.8822e-07	2.8229e-05	0.66554	1.5763e-13	0.99993
0.010262	7.7335e-07	7.2578e-05	0.72753	5.2096e-12	0.99993
0.021807	1.1381e-06	8.3245e-05	0.69531	3.9528e-11	0.99993
0.022477	1.4266e-06	8.0967e-05	0.65154	8e-12	0.99993
0.012489	1.4744e-06	5.8496e-05	0.00016279	2.9582e-11	0.99984
0.0027238	6e-08	1.1236e-05	0.00085959	1.0327e-12	0.99914
0.00038634	1.4467e-07	9e-08	0.0026227	1.8721e-14	0.99738
0.00017098	1.6545e-07	2.6925e-07	0.0037707	5.0804e-15	0.99623
0.00044571	1e-07	6.4048e-07	0.0038391	4.5149e-14	0.99616
0.0019721	1.3063e-05	2.9729e-06	0.0034212	1.0097e-12	0.99658
0.0037205	6.34e-09	9.7608e-06	0.002569	8.7016e-12	0.99743
0.0036867	0.00017424	4e-06	0.0012475	6.8433e-11	0.99875
0.0063238	5e-05	0.00052894	0.00030074	2e-10	0.9997
0.056395	0.0003	0.0094345	0.40733	1.6509e-07	0.99995
0.00019517	0.043156	0.094584	0.079718	2.0307e-05	0.99978
0.0014169	0.13608	0.19411	0.057519	0.00015784	0.99854
0.0026938	0.039375	0.091141	0.14687	7.5085e-05	0.99728
0.0035908	0.011007	0.43883	0.32271	0.00012742	0.99633
0.0053366	0.25391	0.0036849	0.02	0.010067	0.99094
0.006575	0.00088772	0.15262	0.020222	0.86664	0.83982
0.0021293	0.0029299	0.72785	0.0011513	0.0016434	0.26544
0.00051871	0.0027477	0.9587	3.7726e-05	0.014351	0.023685
0.00012029	0.0011875	0.87243	6.6193e-07	0.1256	0.00066564
0.51153	0.00032421	0.47126	1.1078e-08	0.52835	0.083723
0.43744	0.78473	0.13604	1.2309e-09	0.86383	0.0072311
0.15518	0.12227	0.022648	9.7882e-11	0.97732	9e-05
0.035203	0.017895	0.0016207	2.4932e-12	0.99837	3.4641e-05
0.029496	0.001	0.83838	4.4925e-13	0.99991	2.3763e-06
0.077647	0.022006	3.19e-05	1.5448e-12	0.99996	2.4436e-06
0.10638	0.051471	0.37307	3.0333e-12	0.99995	3e-07
0.088485	0.37959	0.37473	1.3519e-11	0.99992	5.6275e-06
0.24516	0.00077616	0.08	3.2348e-10	0.99912	6e-06
0.00010879	0.0057822	0.00038834	6.9625e-09	0.99372	0.00049528
0.0003166	0.014441	0.0030599	2.7149e-08	0.98218	0.0018782
0.0011007	0.025781	0.026804	2.5276e-07	0.94631	0.005
0.003427	0.046153	0.16523	1.3949e-05	0.78498	0.00020428
0.0041153	0.081631	0.42409	9.1714e-05	0.48855	0.0016171
0.0021439	0.12874	0.62675	5.6917e-05	0.23692	0.0054476
0.00082918	0.17534	0.73181	6.0364e-05	0.071346	0.020672
0.00023183	0.19799	0.71645	0.00012999	0.0083338	0.076993
0.54139	0.19299	0.60746	0.00019736	0.00030789	0.19919
0.28086	0.15786	0.41769	0.00048879	0.10204	0.42441
0.21805	0.096308	0.1985	0.0018126	0.020122	0.70517
0.20835	0.052295	0.073877	0.0038329	0.0064101	0.87381
0.25795	0.026418	0.022995	0.0055141	0.0017652	0.95056
0.29217	0.0094655	0.0054816	0.0068472	0.00052074	0.98502
0.26392	0.0020674	0.0017087	0.0051299	0.00040059	0.9962
0.20416	0.00036926	0.00097426	0.0022733	0.00040601	0.99864
0.064516	0.64055	0.00047467	0.0015103	7.7025e-05	0.99945
0.0052103	0.094491	0.39526	0.0004	7.1522e-07	0.99995
0.00052101	0.020552	0.0008	0.029482	1.8207e-09	0.99999
0.00032065	0.012791	0.00091387	0.12184	8.1378e-11	0.99999
0.00065368	0.011156	0.00033255	0.18273	2.8503e-11	0.99998
0.00099264	7.92e-07	0.00020185	0.15888	2.0446e-11	0.99998
0.00074631	0.0071456	0.00021764	0.12149	2.2213e-11	0.99999
0.00029596	0.0071205	0.00024092	0.098646	1.4723e-11	0.99999
5.7559e-05	0.0037998	0.00013657	0.077829	2.6513e-12	0.99999
1.2682e-05	0.0013811	7.7235e-05	0.006	6.0282e-13	0.99999
1.2333e-05	0.00077637	1e-05	0.050255	1.2792e-12	0.99999
4.6342e-05	0.00072114	0.00032292	0.047199	1.0629e-11	1
0.00018257	0.00067686	0.00037003	0.044818	2.5848e-11	1
0.00045574	0.00050877	9.9372e-05	0.12785	6.8373e-12	0.99999
8e-05	3e-05	1.5751e-05	0.89762	7.1457e-13	0.99991
0.00060516	0.00011188	8.8229e-06	0.00017607	2e-14	0.99982
0.00033613	3.8595e-05	4e-06	0.62169	9.9974e-13	0.99994
0.00042219	3.1232e-05	0.00044169	0.072463	2.7462e-11	0.99999
0.0017963	9.2393e-05	0.0032587	0.021666	1.1073e-09	1
0.001	0.00038562	0.012304	0.011183	2.3952e-08	1
0.004	0.00073818	0.029204	0.0043954	2.1094e-07	0.99999
0.089313	0.00065079	0.044066	0.0026334	8.0396e-07	0.99999
0.19237	0.00052276	0.053715	0.0036847	1.7366e-06	0.99997
0.27955	0.00050499	0.12203	0.0051817	4.0391e-06	0.99996
0.51802	0.00072349	0.00024075	0.0045599	6.8614e-05	0.99971
0.0004211	0.0078795	0.0080602	0.0038763	0.0073806	0.99152
0.0030762	0.02	0.16626	2.04e-07	0.00018646	0.83046
0.003526	0.00012534	0.75097	0.00020303	0.0049587	0.24042
0.00049557	0.00012676	0.96247	5.4942e-06	0.017061	0.019843
0.24984	0.51638	0.95321	8e-09	0.045958	0.00075255
0.028419	0.54871	0.84173	4.4576e-10	0.1582	0.10559
0.002	0.0001034	0.5675	1e-12	0.4324	0.0006
0.020654	0.08	0.30061	6e-13	0.69931	0.0019667
0.010496	0.17861	0.16807	1.8496e-12	0.83191	0.00083813
0.0003	0.038817	0.12617	3.0348e-13	0.87383	0.00029347
0.0012301	0.029299	0.11994	1.4486e-13	0.88006	0.00017556
0.0013542	2.75e-06	0.13227	3.4019e-13	0.86773	0.00025327
0.0010093	0.015602	0.16029	4.4092e-13	0.83971	0.00028936
0.00069454	0.016662	0.19897	1.5695e-13	0.80103	0.00015725
0.0016496	0.051612	0.26134	2e-14	0.73866	0.00016183
0.0074813	0.19357	0.40968	1.2707e-12	0.5903	0.00062056
0.011519	0.04	0.7246	5.8165e-12	0.27536	0.0027535
0.0069649	0.21624	0.96147	2e-12	0.038506	0.0074516
0.0032625	0.037188	0.99809	1.0472e-10	0.0019031	0.021917
0.0019407	0.022547	0.99988	3.6668e-10	0.00011431	0.046186
0.00095751	0.045094	0.99994	1.8678e-10	0.47114	0.041282
0.00037376	0.048165	0.99996	5e-12	0.32032	0.025078
0.00020923	0.026394	0.99998	2.1299e-11	0.01	0.017233
0.00027565	0.021219	0.99999	4.3829e-11	0.10523	0.020972
0.00066441	0.027125	0.99998	2.3719e-10	0.11018	0.004
0.00091728	0.027562	0.99998	3.8023e-10	0.10124	0.062765
0.00090406	0.028114	0.99998	2.1191e-10	0.13455	0.047589
0.0022499	0.059414	0.99995	4e-11	0.36681	0.047244
0.0092492	0.01	0.99991	2.1129e-09	0.64846	0.094602
0.017406	0.094251	0.99993	7.9431e-09	0.39851	0.18653
0.015456	0.042009	0.99995	1.2722e-08	0.23218	0.20573
0.001	0.050855	0.99995	9.5794e-09	0.28013	0.14854
0.0037998	0.089744	0.99995	2.4059e-09	0.03	0.084681
0.00089178	0.065866	0.99997	2.7437e-10	0.21033	0.004
0.00042646	0.039352	0.99998	6.5149e-11	0.02	0.015922
0.00064343	0.064626	0.99997	8.5696e-11	0.24212	0.013226
0.0010495	0.17849	0.99996	2.7457e-10	0.20293	0.022509
0.0010613	0.26376	0.99996	6.5297e-10	0.094579	0.046255
0.0001	0.02	0.99996	6.6744e-10	0.10609	0.055894
0.0035577	0.15176	0.99994	3.3823e-10	0.44554	0.037382
0.0057117	0.17868	0.99988	2.6087e-10	0.96113	0.034546
0.0033649	0.19392	0.99993	5.1167e-10	0.04	0.060122
0.0013708	0.16888	0.99996	6.8183e-10	0.14755	0.007
7e-05	0.17337	0.99996	2.1673e-10	0.18374	0.028115
0.00035106	0.17213	0.99995	2.9067e-11	0.33389	0.0093915
0.00012375	0.11319	0.99995	4.7602e-12	0.41711	0.0048487
7.0872e-05	0.099408	0.9999	2.3923e-12	0.94459	0.0040672
0.00015556	0.38573	0.99919	7.5091e-12	0.00077116	0.0062564
0.0014101	0.00022472	0.99247	6.5422e-11	0.0073029	0.016046
0.014979	0.00044943	0.94096	1.8824e-10	0.058587	0.003
0.003	0.0001352	0.6841	4e-12	0.31576	0.0082293
0.0077726	0.18977	0.34555	1.6597e-12	0.65443	0.00091055
0.0026309	0.008	0.24233	1e-13	0.75766	0.00057795
0.0040771	0.10001	0.22117	1.0001e-11	0.77882	0.0017508
0.0077049	0.11321	0.22176	3.1022e-11	0.77823	0.0025382
0.013574	0.13629	0.25092	1.6189e-11	0.74906	0.0015548
0.043701	0.22922	0.3919	4.8346e-11	0.60807	0.0037902
0.14519	0.46413	0.68737	1.1956e-09	0.31257	0.038546
0.26665	0.00011089	0.87488	9.7322e-09	0.12497	0.15149
0.03	0.00017926	0.95682	2e-09	0.042956	0.20998
0.16823	0.00014866	0.99156	3.4735e-08	0.0082227	0.47178
0.080231	0.00017542	0.99869	1.4352e-07	0.00099218	0.00013052
0.11046	0.00065795	0.99871	3.9813e-07	0.00048144	0.00013979
0.77563	0.0023287	0.99575	6e-08	0.0017484	0.92177
0.00085531	0.0040997	0.98651	8.6942e-06	0.0083506	0.00018829
0.0047998	0.0053251	0.94293	0.00011114	0.046561	0.0003815
0.0089631	0.007037	0.72858	3.0851e-05	0.25528	0.00014114
0.007071	0.007141	0.44921	1.7444e-06	0.53656	0.16913
0.0043623	0.0042855	0.34876	1.5689e-06	0.64259	0.098371
0.001934	0.0015934	0.28222	7.4908e-07	0.71425	0.067533
0.00020242	0.00044332	0.17534	8.9526e-09	0.82401	0.0068477
0.071924	0.00015863	0.11578	1.3165e-10	0.88406	0.00085342
0.019274	0.0001288	0.11254	8.5407e-11	0.88733	0.00098283
0.021251	0.00017273	0.12916	2.0584e-10	0.87066	0.0020101
0.012828	0.00014703	0.14072	8.6758e-11	0.85913	0.0011817
0.0050565	0.91289	0.1527	7.5482e-12	0.8472	0.00030104
0.0048464	0.96007	0.2089	2.0462e-12	0.79101	0.00019978
0.0081186	0.00012411	0.41258	8e-13	0.58729	0.00072154
0.0074648	0.00011291	0.62214	2.2719e-11	0.37775	0.0018776
0.0030713	0.00010999	0.72913	7.3241e-12	0.27076	0.0012411
0.0014607	0.00011066	0.81741	2.0507e-12	0.18248	0.00073709
0.0010414	0.57107	0.91667	2.73e-16	0.08327	0.0010391
0.00051531	0.15506	0.97228	2.5422e-12	0.027706	0.0011471
0.00025532	0.081259	0.98951	1.0716e-12	0.010479	0.00071328
0.00026565	0.11598	0.99629	2.0897e-12	0.0036955	0.0010686
0.00028124	0.02	0.99901	1.0391e-11	0.00097288	0.0032373
0.00018356	0.25168	0.99954	7.0023e-12	0.00043504	0.0033056
0.00012936	0.25913	0.99951	1.6583e-12	0.00045999	0.0016491
0.00018087	0.02	0.99953	3.0002e-12	0.00044498	0.0022785
0.00047035	0.06	0.99943	4e-12	0.00050312	0.0065735
0.0015056	0.00056377	0.99854	3.53e-14	0.00089092	0.012525
0.0032363	0.0035404	0.99546	1.2776e-09	0.00099293	0.020608
0.0038786	0.010324	0.98927	5.4942e-09	0.00040539	0.050398
0.0039058	0.019485	0.98034	1e-09	0.00016969	0.085833
0.0004	0.029422	0.97032	5.3744e-09	0.00025652	0.053647
0.0042222	0.034722	0.96501	3.6335e-09	0.00026605	0.044176
0.0004	0.034192	0.96573	1.8751e-08	0.70192	0.090835
0.0034791	0.030268	0.9697	4.3175e-08	0.23677	0.12725
0.0046855	0.025801	0.97414	2.7043e-08	0.50566	0.098472
0.016985	0.020222	0.97964	9e-09	0.0001086	0.24261
0.049743	0.013918	0.98567	2e-07	0.60861	0.00034241
0.090569	0.010339	0.98597	1.6115e-05	0.02	0.0036646
0.26192	0.0095573	0.96794	9.0471e-05	0.12021	0.022464
0.98242	0.010902	0.90404	0.00055505	0.093271	0.084951
0.00017439	0.011633	0.76617	0.0013947	0.044673	0.22202
0.00010725	0.0069712	0.49679	0.0002	0.012943	0.49613
0.25618	0.0010072	0.14088	0.0033722	0.0012216	0.85809
0.025996	0.24139	0.0072009	0.0073779	1.0877e-05	0.99277
0.0020873	0.0010751	0.28926	0.043218	4.4692e-09	0.99997
0.00050478	1.5761e-05	5e-05	0.00015175	1.1812e-12	0.99985
0.00037019	1.9493e-06	3.9571e-05	0.0029965	3.8264e-14	997
0.0017998	3.6487e-06	9.5355e-06	0.033115	9.6924e-15	0.96688
0.0042715	3.5251e-06	1e-07	0.28035	1.2614e-15	0.71964
6e-05	2.9998e-07	3.2182e-08	0.83815	1.8233e-17	0.16185
2.4684e-05	1.8569e-08	9.3231e-10	0.98459	5.4227e-19	0.015406
6.9159e-06	8.3721e-09	6.0829e-10	0.99323	1.1278e-18	0.0067738
0.00010327	1.3333e-07	2.3834e-09	0.99088	3.0433e-17	0.0091235
0.0031906	2.6844e-06	3.5319e-08	0.96125	2.5341e-15	0.038746
0.039617	1.7674e-05	5.6893e-07	0.83468	1.1278e-13	0.16532
0.12575	6.4594e-05	3.9056e-06	0.58874	9.4284e-13	0.41124
0.10094	0.00014566	1.3058e-05	0.30007	2.0299e-12	0.69992
0.063275	0.00032369	8.1505e-05	0.072384	1.2146e-11	0.92761
0.11114	0.0037923	0.042973	0.003232	2.1397e-08	0.99675
0.00018689	0.0001162	0.0048405	0.03	0.00025385	0.99483
0.0021544	0.0037684	0.18374	0.0066712	0.007	0.81032
0.0035458	0.0072194	0.73438	0.00099274	0.00011051	0.25474
0.0014649	0.0026714	0.97776	3.8661e-05	0.00045091	0.01765
0.00032942	0.00026483	0.99811	7.9252e-07	0.00085404	0.00044173
0.55189	0.081961	0.99858	1e-09	0.0013486	0.083999
0.076491	0.0085708	0.99746	2.59e-14	0.002529	0.0097893
0.022465	0.0053862	0.99557	2.1732e-11	0.0044257	0.0034003
0.002	0.0077993	0.99483	1e-12	0.0051632	0.0028249
0.014302	0.011563	0.99593	2.4817e-11	0.0040695	0.0039418
0.018582	0.014199	0.99736	6.2765e-11	0.0026323	0.0062238
0.041206	0.013842	0.99831	3.1244e-10	0.0016801	0.012168
0.091726	0.0009	0.99903	1.7322e-09	0.00096097	0.023505
0.25477	0.0086979	0.99954	6.1368e-09	0.00042533	0.035574
0.00017584	0.062254	0.99965	7.3603e-08	0.0001429	0.02
0.0013513	0.00048998	0.99745	6.52e-10	0.54809	0.0006514
0.0051947	0.018305	0.96986	0.00073257	0.84041	0.0065529
0.0079576	0.22064	0.75811	0.0041621	0.00025105	0.013043
0.0031076	0.70751	0.28392	0.00075184	0.00034311	0.0051139
0.00031799	0.9429	0.055872	9.0842e-05	0.08	0.00083243
0.22814	0.99143	0.0082551	0.00010475	0.038004	0.00029231
0.048867	0.99901	0.00079503	0.00041997	0.0021568	0.00018956
0.034209	0.9998	0.78144	0.00057159	0.00067838	0.00011638
0.045328	0.99975	0.00013423	0.00030705	0.0013089	0.00011393
0.13181	0.99821	0.0014076	0.00044731	0.0053239	0.00036462
0.06	0.99257	0.0063428	0.0016183	0.001	0.0010323
0.00020381	0.98373	0.014768	0.0022035	0.024938	0.0012965
0.00068495	0.95671	0.041385	0.0013666	0.22237	0.0011961
0.0020549	0.8031	0.19215	0.0013748	0.0012726	0.0014267
0.0042543	0.47786	0.4612	0.00042183	0.055757	0.00092639
0.0028511	0.1558	0.49254	6e-07	0.34873	0.78249
0.00038647	0.014472	0.35702	4.4619e-08	0.62812	0.020154
0.33652	0.00065382	0.29993	4e-10	0.69938	0.0051552
0.009	0.42093	0.29147	1.5287e-09	0.70847	0.0077655
0.007	0.29574	0.2904	6.7931e-10	0.70956	0.0079467
0.004	0.51531	0.28904	1.2929e-10	0.7109	0.0032549
0.019194	0.47892	0.29685	4.4652e-11	0.7031	0.0022347
0.012529	0.33273	0.30626	5.2542e-11	0.69371	0.0036352
0.0088658	0.45817	0.29775	4.1979e-11	0.7022	0.0036407
0.0052685	0.00011935	0.26403	8.6244e-12	0.73585	0.0013522
0.0038299	0.00024116	0.21424	2.6576e-12	0.78552	0.00061146
7.21e-07	0.00033538	0.15821	1.4696e-11	0.84146	8e-05
0.016217	0.00067199	0.1002	1.8386e-10	0.89913	0.0012139
0.001	0.0020679	0.052046	8.7928e-11	0.94589	0.00055034
0.0003	0.004967	0.02436	1.1376e-11	0.97067	0.00017181
0.0048135	0.010697	0.012883	2.9358e-11	0.97642	0.00025025
0.029277	0.034291	0.0073954	3.4553e-10	0.95831	0.00067364
0.069783	0.11736	0.0027575	1.0147e-09	0.87988	0.00049102
0.042095	0.18287	0.00098172	1.0759e-09	0.81615	0.00016243
0.016132	0.20535	0.00055804	6.6438e-10	0.79409	0.00010811
0.010591	0.22792	0.00044156	4.4904e-10	0.77164	0.00010906
0.013377	0.28762	0.00033787	6.0755e-10	0.71205	9.8072e-05
0.012556	0.36031	0.00015455	6.8709e-10	0.63954	5.7395e-05
0.0090094	0.39208	0.67774	6.2362e-10	0.60786	3.5643e-05
0.010762	0.40246	0.60772	1.7666e-09	0.59747	5.9883e-05
0.022669	0.39777	0.00012079	6.3068e-09	0.60211	0.00015845
0.041353	0.36417	0.00025187	4.3601e-09	0.63558	0.00022657
0.049865	0.30897	0.00027997	2.1731e-09	0.69075	0.00017138
0.086966	0.27202	0.00022524	4.6988e-09	0.72774	0.00016702
0.18492	0.22277	0.00027369	6.5312e-09	0.77694	0.00021737
0.11276	0.098357	0.00041972	4.5024e-10	0.90121	0.00011675
0.013604	0.010351	0.00023902	5.7504e-12	0.98941	1.2686e-05
0.0018742	0.00069532	0.69034	2.8165e-13	0.99924	1.0615e-06
0.0020156	0.92082	0.51248	8.6353e-14	0.99986	2.7148e-07
0.0034181	0.43318	0.70548	3.9599e-14	0.99989	3e-08
0.0040429	0.32668	0.83069	2.3633e-14	0.99988	2.9614e-07
0.0034982	0.15495	0.07	1e-15	0.99992	2.1128e-07
0.0024969	0.056641	0.48304	8.1816e-15	0.99995	1.3017e-07
0.0018832	0.034116	0.38648	4.8804e-15	0.99996	9.8615e-08
0.0012601	0.027088	0.25457	2e-16	0.99997	5.2694e-08
0.00071252	0.023498	0.21635	4e-17	0.99998	2.5418e-08
0.00067237	0.048547	0.41171	9e-17	0.99995	4.6586e-08
0.00091526	0.16842	0.64629	5.2052e-15	0.99992	1.1619e-07
0.00067793	0.27378	0.38493	3.0529e-15	0.99993	5.0533e-08
0.00047866	0.27516	0.34996	1.1978e-15	0.99994	2.4954e-08
0.00071291	0.36744	0.00012205	4.1582e-15	0.99984	1.0694e-07
0.00051037	0.36948	0.00021711	3.8404e-15	0.99975	1.6645e-07
0.00010837	0.15372	0.91003	1.3571e-16	0.99989	2.0901e-08
8.7608e-05	0.070375	0.53041	4.1115e-17	0.99994	1.0506e-08
0.00042903	0.11568	0.00014362	1.0392e-15	0.99984	1.1041e-07
0.00063951	0.22983	0.00024145	3.0008e-15	0.99974	2.8539e-07
0.00018715	0.02	0.00014897	3.3535e-16	0.99983	7.5135e-08
0.00014703	0.14299	0.00013866	2.3255e-16	0.99985	6.2794e-08
0.00039318	0.26226	0.0002871	1.2312e-15	0.99969	2.4725e-07
0.00053009	0.31617	0.00034471	1.3817e-15	0.99962	3e-08
0.00035806	0.01	0.00018582	7.3144e-16	0.9998	1.6453e-07
0.00031832	0.029142	0.99811	6.5364e-16	0.9999	1.5449e-07
0.00022662	0.021248	0.83736	3.6443e-16	0.99991	1.4817e-07
9.4799e-05	0.014125	0.69414	6.9475e-17	0.99993	5.4159e-08
7.9682e-05	0.0006	0.64071	5.8481e-17	0.99994	3.4464e-08
0.00020283	0.0046274	0.00010002	4.2176e-16	0.9999	1.1006e-07
0.00044539	0.0064501	0.00020585	2.1372e-15	0.99979	4.1695e-07
0.00051623	0.0076023	0.00037043	3.9113e-15	0.99963	7.5366e-07
0.00066506	0.0075604	0.0004815	1.0261e-14	0.99952	1e-07
0.0010933	0.011567	0.00041484	2.8973e-14	0.99958	2.1854e-06
0.0014983	0.026791	0.00031196	3.2007e-14	0.99969	2.2301e-06
0.0017254	0.051751	0.00034082	2.7811e-14	0.99965	2.1266e-06
0.0015033	0.060223	0.00038917	2.8889e-14	0.9996	2.3024e-06
0.00085653	0.045148	0.00024539	1.5931e-14	0.99975	1e-07
0.00070834	2.68e-06	0.00010275	7.8433e-15	0.99989	6.0292e-07
0.0002	0.019898	0.61654	1.2687e-14	0.99994	4.7176e-07
0.0048875	0.024181	0.50677	5.9869e-14	0.99995	8.6255e-07
1.77e-06	0.031945	0.51975	1.1637e-12	0.99994	3.6386e-06
0.082968	0.039678	0.80739	3.6445e-11	0.99991	2.2655e-05
0.17013	0.063575	0.00010445	6.2909e-11	0.99987	3.2189e-05
0.12539	0.084682	0.85161	1.4457e-11	0.99989	1.2251e-05
0.12922	0.10202	0.00012324	3.68e-15	0.99985	2.3195e-05
0.02	0.66358	0.00049243	1.1235e-09	0.99942	0.00026256
1.5e-05	0.00050184	0.0017168	1.5086e-09	0.99777	0.00061733
0.049297	0.00088487	0.0037399	2.0706e-10	0.99537	4e-05
0.040978	0.0007167	0.0059838	3.8035e-10	0.9933	0.00064365
0.10934	0.00056829	0.0067964	2.2073e-09	0.99262	0.0014545
0.21791	0.0004686	0.0048753	1.4226e-09	0.99463	0.00076806
0.19219	0.00019662	0.0020229	1.8279e-10	0.99776	0.00011687
0.15887	0.41023	0.0010293	5.9903e-11	0.99891	4.4151e-05
0.15554	0.23939	0.0020093	8.4919e-11	0.99795	8.8783e-05
0.12453	0.09	0.010147	1.3135e-10	0.98976	0.00025513
0.15836	0.00064648	0.05147	3.2012e-10	0.94787	0.0011416
0.62721	0.0059607	0.15933	6.6531e-09	0.83464	0.010025
0.00021784	0.047482	0.31062	5.9095e-08	0.64167	0.040569
0.00019211	0.21229	0.47319	7.7172e-08	0.31432	0.075254
0.79655	0.40064	0.55079	4.1994e-07	0.048432	0.59764
0.25512	0.48938	0.50789	6.4763e-06	0.0021692	0.00053706
0.13503	0.64147	0.35772	8.3866e-06	0.86502	0.00071091
0.053192	0.85672	0.14303	2.1796e-06	0.25137	0.00022209
0.021899	0.95779	0.042078	2.3595e-06	0.061591	0.00012482
0.013901	0.98815	0.011791	3e-07	0.027892	0.58055
0.0093887	0.99722	0.0027728	5.2903e-07	0.030226	0.062177
0.010821	0.99942	0.00057606	3e-08	0.034058	0.012449
0.023663	0.99984	0.0001483	1.9129e-06	0.029621	0.021528
0.035607	0.99993	0.64072	5.0598e-06	0.029191	0.029486
0.041276	0.99994	0.45359	1.3675e-06	0.070708	0.013671
0.10252	0.99989	0.43236	7.0266e-07	0.58165	0.0009
0.42674	0.99961	0.40298	2e-07	0.00030706	0.001
0.00014466	0.99926	0.38347	4.0144e-06	0.00055088	0.027259
0.0004643	0.99882	0.72267	9.6538e-06	0.00062809	0.15594
0.001304	0.99742	0.00026146	3.9143e-05	0.00079438	0.00022326
0.0023976	0.99421	0.00080064	1e-05	0.0010716	0.001525
0.0033784	0.98573	0.001889	0.00022498	0.0010711	0.0079305
0.004455	0.92048	0.0039271	0.0018787	0.00062632	0.070508
0.0028045	0.5085	0.0033322	0.018651	0.00010183	0.48526
0.00055349	0.14442	0.00091599	0.022774	0.038147	0.8541
0.93803	0.044786	0.00028368	0.0060222	0.0022699	0.95484
0.18182	0.0070994	0.00010832	0.0023638	0.00025097	0.99277
0.021132	0.00017365	0.23434	0.0013734	1.1628e-05	0.9998
0.0094949	0.059612	0.19487	0.0012637	8.4071e-07	0.99997
0.001	0.15484	0.98324	0.0010355	1.8991e-06	0.99988
0.010076	0.24452	0.00032199	0.00066582	3.0763e-06	0.99965
0.0042108	0.089053	0.00049762	0.00046174	2.6524e-06	0.99949
0.0047249	0.10665	0.00052799	0.00042084	3.1944e-06	0.99946
0.014009	0.58361	0.00035768	6e-05	5.07e-10	0.99958
0.037515	0.0002238	0.00013166	0.0012941	6.1728e-06	0.99964
0.096181	0.00088655	0.71662	0.0029123	1.5929e-05	0.99903
0.30775	0.0048876	0.00014827	0.0063396	9.1872e-05	0.99493
0.65566	0.023542	0.00035747	0.017867	0.00031888	0.97603
0.96445	0.093196	0.00059031	0.061839	0.00066107	0.90611
0.00012933	0.35446	0.00071501	0.096783	0.0015565	0.64469
0.00012339	0.81587	0.00048807	0.031554	0.0035643	0.18352
0.54088	0.98349	0.00011093	0.0032499	0.0047726	0.016341
0.13904	0.99904	0.096949	0.00045045	0.0040447	0.00093646
9.67e-06	0.99991	0.018224	0.00061351	0.0018402	0.74126
0.11348	0.99997	0.0091289	0.0019095	0.00077749	0.14864
0.081909	0.99999	0.0005	6e-05	0.00060817	0.042285
0.046576	0.99999	0.0024871	7.4661e-05	0.00075666	0.013407
0.043875	0.99999	0.0031354	5.2891e-05	0.0010761	0.012488
0.037888	0.99999	0.0054249	5.3702e-05	0.0013107	0.011531
0.015306	1	0.0033516	1.2879e-05	0.00088764	0.0004
0.011544	1	0.0015952	1.4977e-05	0.00039674	0.0036832
0.028483	1	0.0022852	0.00016661	0.00023795	0.015983
0.044953	0.99999	0.0042374	0.00022039	0.00025018	0.002
0.051668	0.99999	0.0005	4.9642e-05	4.44e-08	0.001
0.12859	0.99998	0.0087165	8.5001e-05	0.0010629	0.022497
0.21828	0.99997	0.024106	0.00025574	0.0020986	0.089213
0.16445	0.99995	0.090955	0.00018882	0.0040058	0.19698
0.22647	0.99981	0.00011911	0.00017706	0.013468	0.46101
0.66726	0.99819	0.0015864	0.00026352	0.067936	0.00014692
0.00016686	0.98828	0.011114	0.00025492	0.23513	0.00041729
0.00030161	0.95501	0.043775	0.00022539	0.53627	0.00085524
0.00049262	0.89091	0.10732	0.00023622	0.00013766	0.0011484
0.00079302	0.79272	0.20495	0.00026126	0.00042519	0.0011108
0.00087247	0.63431	0.36287	0.00013384	0.0012024	0.00075012
0.00039146	0.39008	0.60645	1.6904e-05	0.0027929	0.00028562
0.83408	0.14155	0.85446	1.8921e-06	0.003826	0.86973
0.18991	0.04214	0.95577	7.4846e-07	0.0020363	0.32459
0.11521	0.024356	0.97508	1.1549e-06	0.00052932	0.27719
0.32877	0.020488	0.97926	4.4911e-06	0.00012875	0.87956
0.85302	0.017815	0.98181	1.3449e-05	0.73474	0.00021321
0.74768	0.013852	0.98579	7e-07	0.82707	0.00020532
0.22673	0.0096716	0.99003	1.6994e-06	0.81436	0.00019255
0.065481	0.0067718	0.99246	2.6652e-06	0.58066	0.00070193
0.060892	0.0053977	0.98981	1.1895e-05	0.04	0.0047395
0.17168	0.0052182	0.96663	5.2409e-05	0.38636	0.0281
0.74192	0.0055859	0.84192	0.00032892	0.17697	0.1524
0.00014139	0.0036149	0.40976	0.0002	0.019363	0.58648
0.63272	0.00066549	0.043173	0.0096543	0.00042507	0.9561
0.13614	0.41606	0.00096287	0.040514	4.0053e-06	0.99898
0.075764	0.077642	0.12437	0.11525	3.6532e-08	0.99996
0.030344	0.08	0.020883	0.14321	1.1742e-08	0.9999
0.020405	0.0023368	0.067271	0.25183	6.0356e-08	0.99763
0.069708	0.058537	0.74575	0.56908	1.1131e-06	0.94132
0.19799	0.48918	0.00024616	0.02	1.5934e-05	0.51054
0.20694	0.84115	0.00010158	0.031394	2.0335e-05	0.15872
1.47e-05	0.93082	0.02	0.028126	1.2148e-05	0.069135
0.12284	0.9702	0.15287	0.020286	2.1441e-05	0.029769
0.080972	0.99381	0.10779	0.0036236	6.2187e-05	0.0061741
0.028425	0.99962	0.032058	0.00030339	9.1711e-05	0.00036958
0.012689	0.99999	0.015962	4.5014e-05	0.00012653	0.10272
0.012517	0.99999	0.036817	1.1903e-05	0.00085868	0.016049
0.017843	0.99998	0.02	1.5164e-06	0.026601	0.0067962
0.023731	0.99993	0.37794	2.5945e-07	0.33584	0.0029025
0.004	0.99989	0.46475	4e-08	0.58848	0.0031676
0.065403	0.99989	0.48608	1.2688e-06	0.56952	0.0053398
0.070621	0.99984	0.53447	5.6883e-07	0.00010297	0.0040739
0.053281	0.99968	0.07	1.0478e-07	0.00023979	0.0022971
0.004	0.99952	0.00012867	7.3035e-08	0.00034796	0.0026056
3.17e-06	0.99953	0.00017252	1.3372e-07	0.00029298	0.0043209
0.024227	0.9997	0.0001284	2.3242e-07	0.0001686	0.0053497
0.031264	0.99984	0.06	4.6177e-07	0.96404	0.0052088
0.067322	0.99989	0.03	1.1534e-06	0.72916	0.0054154
0.14116	0.9999	0.23328	2.6562e-06	0.59015	0.0071636
0.24727	0.99991	0.20962	7.3652e-06	0.39399	0.013537
0.35501	0.99992	0.16948	2.6248e-05	0.22652	0.025952
0.32039	0.99994	0.01	5.9962e-05	0.12253	0.030386
0.19661	0.99996	0.075068	7.6213e-05	0.072102	0.028543
0.12718	0.99996	0.10972	5.1637e-05	0.13235	0.028337
0.084998	0.99977	0.36501	7.6151e-06	0.0001846	0.015672
0.045239	0.99814	0.0001213	4.2281e-07	0.0017352	0.0045083
0.025414	0.99504	0.000277	9.7914e-08	0.0046814	0.0022505
0.019929	0.99216	0.00054643	1.4091e-07	0.0072953	0.0028234
0.023192	0.98624	0.0010516	2e-08	0.012705	0.0033569
0.049385	0.95861	0.0019979	8.4484e-08	0.03939	0.0030254
0.14593	0.84984	0.0035798	5.9162e-08	0.14657	0.0037703
0.38615	0.62449	0.0057739	3.3585e-08	0.3697	0.0044408
0.34402	0.30333	0.0055256	3.8348e-09	0.69111	0.0015493
0.076121	0.074489	0.0023375	3.1303e-10	0.92317	2e-05
0.015756	0.019808	0.0010221	1.7796e-10	0.97917	6.1729e-05
0.011577	0.0083381	0.00085844	2.3776e-10	0.9908	6.3803e-05
0.0096356	0.0026785	0.00059817	3.7304e-11	0.99672	2.5232e-05
0.0032116	0.00023537	0.00021789	8.1939e-13	0.99955	1.9866e-06
0.0023376	0.13911	0.0001529	5.6922e-14	0.99983	5.1905e-07
0.0074181	0.14937	0.00032007	1.9213e-13	0.99966	2.7365e-06
0.020922	0.64162	0.00075577	1.9786e-12	0.99918	1.2688e-05
0.028466	0.00017028	0.0025933	6.5621e-12	0.99723	3.8311e-05
0.032082	0.00024206	0.011517	3.3483e-11	0.98824	0.00019378
0.003	0.00024392	0.0308	1.0952e-10	0.96895	0.00058328
0.023483	0.00036949	0.050003	8.4737e-11	0.94962	5e-05
0.036289	0.00082467	0.076661	7e-12	0.92251	0.00053241
0.01	0.0016152	0.13816	2.2995e-10	0.86021	0.0014899
0.16964	0.0026813	0.26426	4.8683e-10	0.73305	0.0032959
0.12651	0.0044417	0.4839	3.1813e-10	0.51165	0.0028692
0.070457	0.0058466	0.77008	3.8267e-10	0.22407	0.0026918
0.037455	0.0049786	0.92491	7.3695e-10	0.070106	0.0034255
0.018038	0.0028798	0.96903	5.9057e-10	0.028086	0.0034743
0.0073191	0.00078302	0.98381	2.1267e-10	0.015401	0.0026354
0.0032085	0.71338	0.98873	3.6289e-11	0.011197	0.0018613
0.0038633	0.12058	0.98951	1e-12	0.01048	0.0002
0.0073975	0.01	0.9897	2.2032e-11	0.01029	0.0021499
0.0067325	0.15619	0.99039	3.0806e-11	0.0095912	0.0025743
0.0040902	0.17643	0.98995	2.0908e-11	0.010027	0.0022801
0.0045997	0.25805	0.98749	2.4786e-11	0.012481	0.0024876
0.011224	0.57413	0.98296	9.1569e-11	0.01698	0.0046857
5.91e-06	0.00014614	0.9704	4e-11	0.029446	0.0089852
0.34254	0.00028553	0.90976	6.1845e-10	0.089915	0.0086358
0.63633	0.00026888	0.67714	1.8357e-10	0.32253	0.0039679
0.31323	0.00013077	0.35619	3.7794e-11	0.64365	0.0014772
0.008	0.65442	0.15459	2.4705e-11	0.84533	0.00055714
0.025585	0.00045398	0.064706	1.2885e-10	0.93484	0.00061581
0.067848	0.0086807	0.037046	8.6084e-10	0.95427	0.0023506
0.38081	0.090154	0.022326	1.6881e-08	0.88748	0.013257
0.00010012	0.31003	0.014128	4.9634e-07	0.67574	0.007
0.00010046	0.53515	0.0072126	1.0431e-06	0.45753	0.074097
0.70985	0.73929	0.001979	2.1926e-07	0.25866	0.017341
0.45058	0.90385	0.00056516	1.6582e-07	0.095538	0.0093853
0.21497	0.97933	0.00030126	9e-08	0.020345	0.021747
0.088969	0.99752	0.00011008	3.5912e-06	0.0023583	0.034813
0.047535	0.99983	0.19598	3.3453e-06	0.00013958	0.017318
0.051959	0.99997	0.082636	1.9921e-06	0.18483	0.0096816
0.22975	0.9999	0.20676	4.6241e-06	0.54417	0.020347
0.00012867	0.9996	4.78e-05	2.1229e-05	0.00022047	0.050613
0.00019655	0.9994	0.32786	1.7116e-05	0.00036759	0.032051
0.00013698	0.99935	0.19983	4.2341e-06	0.00048804	0.013279
0.00015342	0.99903	0.42065	5e-07	0.00077385	0.019881
0.0002444	0.99874	0.81681	2e-06	0.00092744	0.049814
0.00020203	0.99926	0.42417	2.4811e-05	0.00049094	0.055516
0.85404	0.99983	0.081882	1.5225e-05	0.77752	0.036155
0.42007	0.99993	0.033824	5.2684e-06	0.20394	0.017725
0.28744	0.99993	0.040563	1.1085e-06	0.33482	0.0062786
0.16872	0.99994	0.058041	8.1679e-07	0.40196	0.0054171
0.093668	0.99996	0.074376	3.8407e-06	0.18483	0.017278
0.054581	0.99997	0.078139	6.8848e-06	0.091903	0.025807
0.034401	0.99998	0.060089	1.5284e-06	0.085319	0.0082123
0.035438	0.99998	0.048775	6.8773e-07	0.077012	0.0048207
0.072584	0.99997	0.073819	1.8845e-06	0.099752	0.012455
0.18684	0.99987	0.32955	2.6179e-06	0.79854	0.018451
0.43875	0.99886	0.00035805	1.0144e-06	0.0007352	0.011297
0.00011988	994	0.003449	1.9937e-06	0.0024302	0.039939
0.00028106	0.97514	0.018919	2.4297e-05	0.0056082	0.48026
0.00024714	0.9371	0.047465	2.2246e-05	0.015127	0.64882
0.06	0.89919	0.073249	5.9056e-07	0.027497	0.075621
0.22412	0.87195	0.10131	1.6938e-07	0.026712	0.031285
0.36413	0.85259	0.13474	5.5673e-06	0.012611	0.19101
0.41591	0.84933	0.14606	3.5707e-05	0.0045238	0.04
0.14435	0.85654	0.14162	3.4726e-06	0.0018116	0.13099
0.079096	0.86011	0.13929	1.6361e-06	0.00058236	0.11904
0.10322	0.8491	0.15069	1.0398e-05	0.00014103	0.60359
0.053773	0.82622	0.17361	5.5826e-06	0.00010265	0.55081
0.023378	0.80808	0.19173	7e-08	0.00017945	0.12308
0.039017	0.78787	0.21189	1.8289e-06	0.00021622	0.02
0.093852	0.7546	0.24484	2.4144e-05	0.00046199	0.94034
0.02	0.72338	0.27163	2.6621e-05	0.004887	0.80368
4.85e-05	0.68787	0.26521	3.1055e-06	0.046859	0.13239
0.00013933	0.60614	0.19311	6e-08	0.2006	0.030359
0.00033462	0.43738	0.10083	3.4295e-07	0.46146	0.022167
0.00024183	0.18697	0.032706	7.0317e-08	0.78008	0.0076203
0.03	0.033976	0.0053315	1.4529e-09	0.96066	0.00039054
0.019506	0.0025606	0.00090774	2.0057e-11	0.99653	1.8675e-05
0.0003	0.79555	0.00029415	5.5315e-13	0.99963	1.6863e-06
0.0012361	0.003	0.94073	6.8795e-15	0.9999	1.5378e-07
0.00052388	0.062748	0.50279	3.7667e-15	0.99994	5.3843e-08
0.0018903	0.00053353	0.00080629	1.9918e-13	0.99866	2.0832e-06
0.056585	0.031928	0.014512	6.8186e-11	0.95355	0.00046986
0.03	0.35933	0.035696	4.0442e-09	0.60494	0.0094944
0.18412	0.80095	0.019739	9.2885e-09	0.17929	0.0069233
0.048926	0.96187	0.0084197	2.1184e-08	0.029705	0.0049139
0.021134	0.99405	0.0039425	3.8086e-07	0.0019984	0.025648
0.0094732	0.99888	0.0010539	7.9119e-07	0.07	0.035884
0.0054313	0.99984	0.00014099	6.5534e-08	0.01	0.0005
0.0098279	0.99989	0.76173	4.2688e-08	0.33193	0.0031123
0.033482	0.99973	0.00021978	7.4625e-07	0.05	0.026083
0.073979	0.99958	0.00035089	5.9916e-06	0.51269	0.10512
0.14582	0.99964	0.00026219	7.0574e-06	0.74676	0.072724
0.28919	0.99974	0.00015173	9.8541e-06	0.76159	0.045394
0.36095	0.99977	0.00014577	3e-06	0.38538	0.077041
0.29045	0.99969	0.00023108	4.8203e-05	0.36605	0.01
0.02	0.99953	0.00031599	1.6045e-05	0.00012105	0.01
0.15718	0.9995	0.00025373	4.4839e-06	0.00022536	0.053392
0.092688	0.99977	0.00010125	5.2621e-06	0.0001114	0.031377
0.004	0.99993	0.33135	8.06e-10	0.27115	0.002
0.022391	0.99991	0.35473	1.7855e-06	0.46715	0.010789
0.016366	0.9997	0.71403	1e-08	0.0002301	0.0036076
0.016792	0.99952	0.68092	3.5181e-08	0.00040863	0.0014468
0.022764	0.99968	0.27623	8.9566e-08	0.00029265	0.0012029
0.029111	0.99989	0.096108	3.0721e-07	0.97437	0.0017172
0.038743	0.99997	0.041969	9.3735e-07	0.17545	0.0028806
0.090402	0.99998	0.016971	5.1122e-06	0.039297	0.0004
0.21062	0.99998	5.46e-07	1.1867e-05	0.021818	0.0003
0.18442	0.99998	0.0019591	4.3605e-06	0.017154	0.0001
0.070386	0.99999	0.0013767	3.5114e-06	0.0055399	0.0012892
0.025545	1	0.0017485	2.7286e-05	0.00064979	0.0054131
0.011184	1	0.0021446	8.2554e-05	0.00017294	0.015321
0.0085914	0.99999	0.0035209	2.4386e-05	0.00038556	0.11476
0.17258	0.9985	0.11153	5e-05	0.0020513	0.0014714
0.00037328	0.88558	0.00016694	0.02	0.0032113	0.11385
0.00085079	0.34227	0.63739	0.0016757	0.00039371	0.65514
0.00097513	0.11291	0.063727	0.0039629	5.9436e-05	0.88215
0.00083424	0.035025	0.014983	0.0046419	1.49e-09	0.9595
0.0001618	0.0054762	0.0033862	0.0042695	9.7018e-07	0.99009
0.11755	0.0029195	0.0010412	0.0027076	1.5696e-07	0.99436
0.15212	0.0072035	0.0073074	0.00070177	8.7743e-07	0.99208
0.33385	0.025502	0.051256	0.26401	9.3825e-06	0.97443
0.36028	0.028898	0.097179	0.049709	1.2846e-05	0.97105
0.20835	0.024053	0.063441	0.01	1.0937e-05	0.97591
0.03	0.018545	0.061865	0.02	1.3125e-05	0.9814
0.00015958	0.01549	0.085708	0.21784	2.1711e-05	0.98432
0.00046414	0.010588	0.059011	0.54735	1.5379e-05	0.98889
0.00041231	0.0030998	0.029911	0.00010389	4.5842e-06	0.99638
0.00013009	0.00038427	0.025971	0.47479	1.5017e-06	0.99944
0.60395	0.00010422	0.036992	0.10069	2e-07	0.99982
0.00015864	0.00014919	0.048916	0.062604	7.8316e-06	0.99968
0.00054556	0.00022988	0.10614	0.058056	5.8702e-05	0.99921
0.00082343	0.00016304	0.28182	0.023525	0.00023475	0.99898
0.00061148	0.44262	0.21361	0.011981	0.00016464	0.99932
0.00034286	0.092517	0.041907	0.023116	2.7986e-05	0.99964
0.00026602	0.005	0.010553	0.006	6.5292e-06	0.99972
0.0003078	0.031553	0.0058967	0.090596	2.8113e-06	0.99968
0.00060656	0.025422	0.0037557	0.091466	1.9474e-06	0.99938
0.0025798	0.053833	0.0038174	0.14032	6e-07	0.9974
0.016078	0.04	0.015614	0.03	9.6675e-05	0.98386
0.074177	0.00034116	0.21694	0.20439	0.0052748	0.92544
0.19091	0.0028816	0.00064566	0.12468	0.92513	0.80546
0.33511	0.015349	0.0086164	0.10765	0.005093	0.63582
0.4449	0.047926	0.042791	0.042794	0.096465	0.36791
0.3062	0.061793	0.063655	0.0026742	0.49472	0.073634
0.098712	0.031663	0.03375	5.8149e-05	0.83187	0.0040037
0.022438	0.010937	0.017228	3e-07	0.94921	0.00018946
0.0030431	0.0025143	0.010355	3.8774e-07	0.98408	0.13082
0.00013836	0.00041416	0.005486	1.8199e-08	0.99396	0.0067038
0.026845	0.98684	0.0020979	7.3928e-11	0.9978	2e-05
0.0003	0.46207	0.00074243	4.1683e-13	0.99921	1.1114e-05
0.0012282	0.20815	0.00044974	4.3012e-14	0.99953	3.7655e-06
0.00076431	0.11341	0.00041218	2.6944e-14	0.99958	3e-07
0.00041296	0.13975	0.00035712	1.1556e-14	0.99963	1.5181e-06
0.00026013	0.22958	0.0004187	3.5967e-15	0.99956	9.2775e-07
0.00046115	0.24052	0.0007058	7.0533e-15	0.99927	2.0186e-06
0.0012696	0.14843	0.00072746	3.0437e-14	0.99926	3.7505e-06
0.0001	0.072694	0.00032617	1.4294e-14	0.99967	1.1784e-06
0.00077953	0.045768	0.00034732	5.7305e-15	0.99965	7.8085e-07
0.0017427	0.063842	0.002265	1.0717e-13	0.99773	1.3864e-05
0.0065716	0.16947	0.010591	4.5706e-12	0.98939	0.00022361
0.0082781	0.71127	0.026118	8.0606e-12	0.97381	0.00031375
0.0069381	0.00040183	0.074561	2.6609e-12	0.92504	0.00020699
0.0080119	0.0028367	0.28293	1.1386e-11	0.71424	0.00065991
0.013587	0.015859	0.55359	4e-11	0.43055	0.0040361
0.023885	0.030949	0.63613	2.9365e-09	0.33292	0.0096952
0.040872	0.03336	0.65434	4.9377e-09	0.3123	0.0098613
0.042795	0.026264	0.66052	6.0605e-09	0.31321	0.0078692
0.021375	0.018431	0.65966	2.8661e-09	0.3219	0.0042001
0.013721	0.017739	0.65367	5.2979e-10	0.32859	0.0020266
0.027838	0.021525	0.65826	3.3702e-10	0.32022	0.0023299
0.10228	0.023898	0.70284	2.6683e-09	0.27325	0.0081923
0.11599	0.018844	0.82608	1.4008e-08	0.15506	0.022476
0.021971	0.010421	0.94142	2.9032e-09	0.048155	0.013672
0.0040991	0.0062334	0.98451	4.6857e-10	0.0092544	0.0076562
0.0029979	0.0042031	0.99502	2.61e-13	0.00077579	0.035925
0.0005	0.0028683	0.99702	1.3249e-07	0.25142	0.82353
0.0048149	0.001885	0.99764	7.7488e-07	0.035066	0.00046681
0.0035708	0.00095316	0.99835	6.8761e-07	0.020136	0.00069114
0.0029492	0.00024968	0.99922	4.2448e-07	0.016798	0.00053247
0.0028133	0.51876	0.99968	1e-08	0.019591	0.00027007
0.0036668	0.31684	0.99984	3.4957e-08	0.040369	0.00012567
0.0081168	0.36771	0.99987	1.9314e-08	0.12899	0.78835
0.022749	0.36571	0.99985	3.3319e-08	0.38997	0.69406
0.048153	0.30134	0.99982	9.4611e-08	0.66975	0.08
0.069872	0.23062	0.99979	1.5528e-07	0.00010709	0.08
0.084344	0.21442	0.99954	5.7903e-08	0.0003943	0.36206
0.093355	0.24172	0.99855	1.3926e-08	0.0014027	0.13488
0.082325	0.33847	0.99721	1.3775e-08	0.0027385	0.10811
0.058101	0.00021016	0.99447	3.5197e-08	0.0053085	0.083515
0.063342	0.0031777	0.98136	3.5836e-08	0.015454	0.048742
0.089763	0.027499	0.92544	2.2506e-08	0.047049	0.035957
0.01	0.077775	0.81736	1.9858e-08	0.10485	0.034377
0.060724	0.13351	0.67967	7.0222e-09	0.18681	0.022372
0.049114	0.23729	0.50641	1.9393e-09	0.25629	0.012875
0.098384	0.49442	0.25976	4.9378e-09	0.24581	0.014362
2e-05	0.79239	0.0667	4.9047e-08	0.14089	0.016382
0.17705	0.91202	0.015791	1.7283e-07	0.072174	0.0076081
0.10588	0.95418	0.0048829	1.5057e-07	0.040929	3.06e-07
0.059801	0.98189	0.0013242	7.9957e-08	0.016776	0.0002
0.002	0.99748	0.0001988	5e-09	0.0023209	0.0010622
0.0090268	0.9999	0.23458	7e-09	0.76152	0.00082693
0.0054538	0.99999	0.089579	1.3974e-07	0.024251	0.0010838
0.0030607	0.99999	0.084501	1.0738e-07	0.012672	0.0012159
0.0020096	0.99998	0.12894	3.4265e-08	0.029351	0.00085108
0.0024097	0.99994	0.44429	1.8576e-08	0.10933	0.00076236
0.0043283	0.99975	0.00022707	2.5371e-08	0.27125	0.0013949
0.0009	0.99917	0.00077081	4.0106e-08	0.60219	0.0028971
0.017544	0.99842	0.0014207	5.2609e-08	0.00015368	0.0039629
0.035092	0.99831	0.0014671	1.0836e-07	0.00021697	0.0005
0.051236	0.99918	0.00072543	4.6968e-07	0.92133	0.0089271
0.038113	0.99988	0.00010132	1.2478e-06	0.095875	0.0009
0.018855	0.99999	0.009	8.3796e-07	0.015425	0.0037488
0.015889	0.99999	0.042172	5.5554e-07	0.011339	0.0021416
0.026873	0.99999	0.041557	9.9956e-07	0.016056	0.0026177
0.036839	0.99999	0.023786	1.4375e-06	0.020296	0.0028776
0.036345	0.99999	0.011437	1.2215e-06	0.021312	0.0026022
0.051761	0.99999	0.010609	2.1098e-06	0.025455	0.0037169
0.071148	0.99999	0.010185	4e-07	0.029927	0.0041213
0.052119	0.99999	0.0049721	3.5129e-06	0.018538	0.0021914
0.044538	0.99999	0.0031217	8.6814e-06	0.0050927	0.0029189
0.063991	0.99999	0.0050156	7.9952e-05	0.0013297	0.016743
0.007	0.99999	0.0086341	0.00014878	0.00091902	0.045935
0.057845	0.99999	0.012928	3.4703e-05	0.0025067	0.029269
0.076327	0.99998	8.39e-06	9.7365e-06	0.018935	0.023041
0.071425	0.99973	0.00021107	3.9254e-06	0.49399	0.037696
0.059376	0.99712	0.0015928	1.4042e-06	0.0012757	0.047422
0.23944	0.97667	0.0047304	1.3098e-06	0.018568	0.051802
0.00016292	0.85484	0.0085574	2.1908e-06	0.13643	0.063794
0.00037138	0.62983	0.0086831	2e-07	0.36111	0.005
0.00046745	0.53674	0.0048655	2.1498e-06	0.45793	0.039727
0.0006267	0.5281	0.0023995	2.8306e-06	0.46888	0.021066
0.00075028	0.55973	0.0014214	2.2319e-06	0.4381	0.001
0.00073497	0.68839	0.0017949	2.5571e-06	0.30908	0.016288
0.00038464	0.87496	0.001873	4.1124e-06	0.12278	0.031241
0.36197	0.98094	0.00037655	8.7651e-07	0.018642	0.0063427
0.012771	0.9991	0.17234	9.7514e-08	0.00088263	0.00064148
0.0063662	0.99997	0.003	2.4385e-07	0.27222	0.0011274
0.002	0.99998	0.066347	1.7987e-06	0.061167	0.0065826
0.028412	0.99997	0.18133	1.5134e-06	0.082264	0.0085737
0.051156	0.99985	0.00012813	2.2057e-06	0.14401	0.013628
0.14511	0.99922	0.00073384	2e-06	0.22628	0.060106
0.11268	0.99846	0.0015013	1.0579e-05	0.25175	0.061208
0.034032	0.99803	0.0019364	1.1571e-06	0.27707	0.016905
0.026567	0.99762	0.0023419	1.0914e-06	0.32851	0.015598
0.035474	0.99734	0.0026212	3.1067e-06	0.29594	0.034317
0.032712	0.9972	0.0027675	2.0945e-06	0.29575	0.035104
0.039997	0.99642	0.0034932	8.6659e-07	0.84512	0.023045
0.072284	0.9936	0.0059957	5.6748e-07	0.00039484	0.021435
0.10618	0.98492	0.013841	4.0571e-07	0.0012234	0.035572
0.11805	0.96229	0.035652	5.1177e-07	0.0020365	0.077332
0.01	0.93894	0.059425	1.7576e-06	0.001604	0.13791
0.21824	0.93288	0.066338	7.3918e-06	0.00073999	0.02
0.31922	0.93411	0.065492	1.5035e-05	0.00035082	0.16234
0.45664	0.93373	0.065621	9.3114e-06	0.00059596	0.094861
0.52401	0.92903	0.069291	2.4117e-06	0.0016186	0.046212
0.50719	0.92658	0.071339	1.7215e-06	0.0020308	0.044641
0.54313	0.93135	0.067347	9.4018e-06	0.001231	0.13333
0.51268	0.94308	0.056236	4e-06	0.00059896	0.30634
0.31117	0.95691	0.042459	2.5848e-05	0.00058444	0.20505
0.16874	0.96811	0.031111	8e-07	0.00074867	0.10907
0.12717	0.97743	0.021683	4.4702e-06	0.00086492	0.10333
0.091416	0.98732	0.011667	1.7909e-06	0.001002	0.069958
0.038665	0.99505	0.0036477	5.7643e-07	0.0012916	0.019489
0.029042	0.9957	0.0013444	3.7495e-07	0.002948	0.0060779
0.15854	0.97553	0.0012463	2.6541e-07	0.023209	0.0061177
0.58386	0.75369	0.0022836	5.2602e-08	0.24397	0.0057867
0.63029	0.25314	0.0018925	5.9017e-09	0.7449	0.0019144
0.25936	0.028774	0.00060767	8.1288e-10	0.97059	0.00033389
0.027051	0.00077736	0.94489	3.0054e-11	0.99913	1.5158e-05
0.0026124	0.075909	0.29851	1.0676e-13	0.99996	1.9251e-07
0.0011421	0.017034	0.46191	1.5157e-15	0.99995	5.8118e-08
0.00073347	0.035389	0.00010021	1.2168e-15	0.9999	1.0512e-07
0.00045289	0.033696	0.00015915	1.0122e-15	0.99984	1.4147e-07
0.00047271	0.023911	0.00054516	1.2362e-15	0.99945	2.2919e-07
0.0011745	0.056269	0.0045478	4.4059e-15	0.99545	8.7961e-07
0.0027485	0.17562	0.032043	2.4497e-14	0.96794	6.2388e-06
0.0048582	0.02	0.12063	2.6963e-13	0.87934	6.3998e-05
0.016708	0.27662	0.29412	5.1648e-12	0.70585	0.00053211
0.063915	0.05	0.53928	4.6118e-11	0.46066	0.0020892
0.064618	0.63042	0.72531	8.6679e-11	0.27462	0.0043125
0.024444	0.55286	0.80467	8.4924e-11	0.19527	0.0068994
0.014852	0.68191	0.84486	9.2845e-11	0.15507	0.0082288
0.014597	0.83196	0.88227	5.5976e-11	0.11764	0.0054998
0.0093154	0.06	0.9241	1.3148e-11	0.075837	0.0024363
0.0043327	0.40382	0.96537	7.5461e-12	0.034587	0.0020133
0.0022867	0.26801	0.99319	3.9937e-11	0.0067867	0.0061721
0.0013781	0.24393	0.9994	2.7681e-10	0.00057105	0.023801
0.0021142	0.57141	0.99982	5e-11	0.00011828	0.035941
0.0064707	0.00012933	0.99974	8.0461e-10	0.00012429	0.048197
0.013344	0.00014141	0.99977	4.4708e-09	0.75347	0.13864
0.0078268	0.00011461	0.99982	5.9637e-09	0.04	0.22317
0.0024013	0.00017687	0.99967	6.7628e-10	0.00014948	0.075403
0.0020929	0.00047947	0.9982	2.0771e-10	0.0013219	0.027574
0.011483	0.0011863	0.99062	1.1652e-09	0.0081876	0.046964
0.083707	0.0020678	0.94353	1.8201e-09	0.054385	0.054832
0.083731	0.0012172	0.73308	1.2971e-10	0.26569	0.011586
0.030152	0.00015801	0.55044	2.5491e-11	0.4494	0.0038982
0.027405	0.22799	0.50077	7.5294e-11	0.49921	0.0007
0.034981	0.092777	0.48659	1.4075e-10	0.51339	0.0097233
0.027414	0.066913	0.4898	5.3628e-11	0.51019	0.0052173
0.049621	8.64e-06	0.53579	7.8498e-11	0.4642	0.0080181
0.22559	0.097594	0.72043	1.7386e-09	0.27953	0.083993
0.34524	0.028463	0.94554	1.5731e-08	0.054373	0.54058
0.073715	0.0034106	0.99657	1.1886e-08	0.0033318	0.88353
0.017905	0.0015222	0.99957	1.8296e-08	0.0001428	0.00028426
0.018012	0.0022753	0.99808	1.4982e-07	0.19823	0.0018951
0.0084903	0.0020354	0.99352	6.2634e-07	0.050852	0.0064766
0.0015648	0.0015833	0.98999	7.1362e-07	0.0062035	0.010005
0.00043925	0.0015133	0.98855	6.1948e-07	0.0011632	0.01145
0.00034425	0.00097309	0.98771	7.2169e-07	0.00063455	0.012292
0.00041296	0.00034543	0.98681	9.4441e-07	0.00034287	0.013192
0.00048722	0.00017507	0.98689	1.0369e-06	0.00012221	0.01311
0.00075641	0.00027741	0.98884	1e-07	9.2887e-05	0.011159
0.0012268	0.00066589	0.99181	1.7631e-06	0.00014188	0.0081866
0.00064958	0.00069226	0.99494	1.4071e-06	1e-05	0.0050619
9.3769e-05	0.00039374	0.99819	1.4742e-07	4.9559e-05	0.0018136
2.1642e-05	0.00059124	0.9998	3.7744e-09	1e-05	0.00019975
4.7377e-05	0.0048218	0.99998	4.9671e-10	0.0012383	0.18157
0.00036132	0.046135	0.99998	3.3821e-09	0.0050703	0.19183
0.0012265	0.10803	0.99992	4.4107e-08	0.0040268	0.70441
0.0022003	0.10778	0.9998	1.4117e-07	0.0003	0.00018432
0.0057349	0.13916	0.99973	3e-08	0.0043655	0.00025911
0.011732	0.28248	0.99976	2.7362e-07	0.010893	0.00021064
0.0072414	0.67493	0.99976	1e-08	0.002	0.00017189
0.0028184	0.00013822	0.99953	9.3763e-08	0.016528	0.00032613
0.0020801	0.00017397	0.99915	3e-08	0.001	0.00067147
0.0026022	0.0001234	0.99923	4.38e-11	0.019105	0.00064629
3.2e-07	0.57347	0.99962	1.5829e-07	0.034779	0.00032042
0.0036862	0.24162	0.99976	6.5057e-08	0.028694	0.00021313
0.0047337	0.13496	0.99969	9.3919e-08	0.002	0.00029703
0.0072635	0.01	0.9996	1.9113e-07	0.017792	0.00038666
0.010216	0.18048	0.99961	2.5717e-07	0.031622	0.00036467
0.0072604	0.15507	0.99967	2.0942e-07	0.029375	0.00030796
0.0036494	0.10133	0.9997	2e-08	0.016029	0.00028316
0.0044888	0.19395	0.99971	2.6351e-07	0.019184	0.00026993
0.014032	0.07	0.99971	3e-08	0.075303	0.00021421
0.032786	0.65096	0.99976	1.4753e-07	0.28751	0.00014368
0.041363	0.13014	0.99982	1.2452e-07	0.39946	0.00012525
0.059837	0.030843	0.99981	2.4178e-07	0.29384	0.00015114
0.11799	0.026296	0.99982	4.0022e-07	0.29617	0.00013575
0.14593	0.028156	0.99987	1.4681e-07	0.55087	0.59401
0.079852	0.026054	0.99989	2.0481e-08	0.80999	0.21724
0.032858	0.029202	0.99992	7.8243e-09	0.55691	0.17261
1.77e-06	0.004	0.99994	5.7299e-09	0.39178	0.15168
0.010575	0.056458	0.99994	3.2939e-09	0.38981	0.10483
0.0068579	0.034713	0.99995	1.1813e-08	0.13181	0.35426
0.0005	0.013196	0.99972	1.1659e-07	0.014766	0.00027214
0.0003	0.0009	0.99939	1.2231e-07	0.0077835	0.00060472
0.0032655	0.015852	0.9988	4.8437e-08	0.027364	0.0011984
0.018021	0.10383	0.99031	2.2652e-07	0.003	0.0096761
0.045805	0.31032	0.85879	9.8067e-06	0.0062487	0.14118
0.055227	0.54046	0.56232	9.1952e-05	0.0025625	0.43762
0.12522	0.0001581	0.37652	0.00017148	0.0083558	0.62331
0.22647	0.00019394	0.19435	0.00028361	0.010907	0.80543
0.008	0.31102	0.028186	8e-05	0.00061071	0.97177
0.002	0.025437	0.00081366	0.0024444	7.7253e-06	0.99918
0.018478	0.014529	0.13785	0.0064395	1.7356e-07	0.99998
0.023069	0.010319	0.014872	0.017842	2.0872e-08	0.99999
0.0091387	0.0016825	0.0040318	0.004	2.6445e-09	0.99999
0.0051596	5e-05	0.0016463	0.050982	8.1962e-10	0.99999
0.017218	0.0011296	0.0017124	0.089311	1.9311e-09	0.99999
0.14513	0.0055244	0.0020833	0.26415	7.5636e-09	0.99996
0.41949	0.0051287	0.00096923	0.00010945	5.4353e-09	0.99985
0.35987	0.0011492	0.00032547	0.0002811	1.2635e-09	0.99968
0.29091	0.00070206	0.00039904	0.00028744	1e-10	0.99968
0.32942	0.0015365	0.0011262	0.00012399	2.5515e-09	0.99984
0.33771	0.0019181	0.0013262	0.53874	3.1863e-09	0.99991
0.46484	0.0012914	0.0010342	0.49044	3.1587e-09	0.9999
0.00020537	0.0022584	0.0025501	0.33281	1.8974e-08	0.99976
0.0016806	0.014961	0.013667	0.15651	4.8731e-07	0.9983
0.012983	0.11125	0.047654	0.22974	6.9504e-06	0.98698
0.065289	0.26403	0.007	0.67951	2.7411e-05	0.93461
0.16583	0.27874	0.085068	0.00015129	3.2272e-05	0.83398
295	0.24558	0.097255	0.00032554	1.9229e-05	0.70464
0.51616	0.27624	0.11251	0.00049364	2e-06	0.48331
0.82847	0.37636	0.10251	0.00017384	7.8977e-05	0.1713
0.9687	0.02	0.039239	0.21574	0.00020332	0.031261
0.9936	0.018958	0.0080571	0.006	0.00015067	0.0063923
0.99844	0.0036753	0.0028691	0.036665	8e-06	0.0015563
0.99973	0.0018968	0.0012204	0.022363	6.9409e-05	0.00026258
0.99997	0.00073784	0.00029661	0.015236	5.0274e-05	0.27955
0.99999	0.00013772	5.5483e-05	0.010222	3.3615e-05	0.046057
1	2.6239e-05	1e-06	0.0039303	3.5431e-05	0.0008
1	6.1409e-06	1.5952e-06	0.0021451	3.2009e-05	0.0012926
1	1.4546e-06	3.0716e-07	0.0049899	1.2489e-05	6.05e-08
1	5.6035e-07	1.5489e-07	0.021389	4.4887e-06	0.0011275
1	6.0108e-07	1.9594e-07	0.025977	5.4657e-06	0.0016147
1	1.8498e-06	4.6685e-07	0.0064324	3e-06	0.00075109
1	9.9937e-06	1.8709e-06	0.0029362	8.8287e-05	0.00070205
1	3.5329e-05	6.2901e-06	0.017899	5.0737e-05	0.0042355
0.99998	4.6388e-05	7.8249e-06	0.20344	1.2337e-05	0.019557
0.99997	3.8787e-05	4.5238e-06	0.30381	7e-07	0.011683
0.99999	4.0572e-05	2.7571e-06	0.12293	7.9557e-06	0.0040149
0.99999	4.3995e-05	2.2989e-06	0.064257	7.2786e-06	0.0035166
1	2.7997e-05	1.8216e-06	0.035988	8.0971e-06	0.0026652
1	1.0655e-05	1.1007e-06	0.001	1.3166e-05	0.00072429
1	4.3435e-06	6.9713e-07	0.0040132	1.6659e-05	0.00022891
1	2.9187e-06	6.8549e-07	0.0042832	2e-06	0.00020624
1	2.9861e-06	9.7925e-07	0.0042092	3e-06	0.00023286
1	2.9308e-06	1.4111e-06	0.0020625	7.9113e-05	0.00015571
1	2.3996e-06	1.7896e-06	0.00086042	0.00016261	9.0544e-05
1	3.0116e-06	2.4033e-06	0.00033629	3e-05	6.4044e-05
1	7.7304e-06	3.9806e-06	0.00015219	0.00082998	5.5892e-05
1	2.1582e-05	8.2878e-06	0.00024699	0.0012008	9.9889e-05
1	5.1196e-05	2.0566e-05	0.0011647	0.00092341	0.00041659
1	0.00017389	4.8594e-05	0.0020991	0.0010562	0.0013281
1	0.00075649	9.4243e-05	0.0001	0.0022734	0.0018031
1	0.0017782	0.00017259	7e-05	0.0037245	0.0026463
1	0.0022229	0.00029644	0.0010143	0.0037525	0.0062443
1	0.0036065	0.00038685	0.00097436	0.0040029	0.001
1	0.0080693	0.00043512	9e-05	0.0004	0.014707
0.99999	0.015926	7e-05	0.0003	0.0018063	0.031382
0.99998	0.049728	0.0017902	0.001	0.0012058	0.10883
0.99993	0.28651	0.0061978	0.017318	0.0021266	0.36675
0.99981	0.84014	0.002	0.002	0.0043596	0.99398
0.99965	0.00011361	0.027347	0.023143	0.0034837	0.00022635
0.99936	0.00016001	0.021847	0.005	0.0010755	0.0004765
0.99884	0.00025148	0.011819	0.12479	0.00032056	0.00089075
0.99858	0.00023383	0.0066829	0.03	2e-05	0.001156
0.99904	0.79842	0.0003	0.46279	0.00013451	0.00082955
0.99968	0.12923	0.0013079	0.34019	0.00012499	0.00026847
0.99992	0.039628	0.00054857	0.15184	0.00019889	0.57387
0.99997	0.025239	0.00043376	0.075323	0.00049918	0.23538
0.99997	0.002	0.00058769	0.055561	9e-05	0.18308
0.99998	0.017182	0.00078669	0.052195	0.00076806	0.17858
0.99998	0.020456	0.00076651	0.040271	0.00062525	0.18677
0.99998	0.025539	0.00070651	0.001	0.0013105	0.14159
0.99999	0.024929	0.00067578	0.0017718	0.0052166	0.055091
1	0.015225	0.00042674	3e-05	0.012821	0.015346
1	0.0052184	0.00017069	0.00025842	0.026215	0.0062205
0.99989	0.0002	0.00024329	0.00029769	0.00011093	0.0004
0.99299	0.0093745	0.0035464	0.00011079	0.0070116	0.0032388
0.88642	0.030497	0.024491	2.5708e-05	0.11358	0.0034581
0.5818	0.003	0.054069	1.1073e-05	0.41819	0.0036114
0.25493	0.014906	0.048824	2.3974e-06	0.74507	0.0014078
0.080715	0.0059604	0.021752	2.2234e-07	0.91928	0.00018807
0.033159	0.0029658	0.012083	8e-09	0.96684	5.9447e-05
0.017608	0.0039865	0.017161	1e-08	0.98239	7e-06
0.0070956	0.0084116	0.022062	2.8642e-08	0.9929	4.4442e-05
0.0011409	0.0080511	0.016741	7.7934e-10	0.99886	5.3437e-06
0.78536	0.0047052	0.016973	1.7939e-11	0.99992	4.9929e-07
0.088829	0.0046922	0.029904	1.6373e-12	0.99999	2.6444e-07
0.047461	0.0056601	0.042162	6.5993e-13	0.99999	3.0234e-07
0.036769	0.0065794	0.004	3.3137e-13	0.99999	1.7404e-07
0.048274	0.014875	0.056246	3.4155e-13	0.99999	2.0753e-07
0.098305	0.007	0.16212	2e-13	0.99997	8.3394e-07
0.12832	0.28959	0.54101	1.4578e-11	0.9999	2.7841e-06
0.11021	0.00010526	0.00013006	6e-12	0.99975	5.5186e-06
0.18096	0.00037199	0.00019975	1.6118e-10	0.99941	1.1554e-05
0.62943	0.00076922	0.00018984	9.5441e-10	0.99898	2.1454e-05
0.00016788	0.00085765	0.00013636	5.8732e-09	0.99884	3.0823e-05
0.00025096	0.00060461	0.94601	1.0751e-08	0.99905	3.6042e-05
0.00022007	0.00025767	0.53637	3.1884e-09	0.99947	2.1027e-05
0.00011611	0.44728	0.21512	3.6654e-10	0.99982	4.7858e-06
0.92324	0.055938	0.099606	1.7097e-10	0.99989	1.9136e-06
0.00038979	0.049824	0.091787	9.3162e-10	0.9996	9.5847e-06
0.0029363	0.04	0.16775	3e-09	0.99701	0.00014211
0.013346	0.00019665	0.33174	7.0698e-07	0.98642	0.0001
0.030622	0.00020541	0.33919	5.1418e-06	0.96914	0.0032021
0.045094	0.48314	0.15278	4.0522e-06	0.95484	0.0017191
0.056204	0.072228	0.007	1e-07	0.94378	0.00068328
0.068101	0.037839	0.064251	1.7381e-06	0.93189	0.00098856
0.078274	0.065913	0.080121	9e-07	0.92171	0.0025482
0.080906	0.16877	0.065983	1.9287e-05	0.91907	0.0026826
0.076338	0.00013454	0.064021	1.4976e-05	0.92352	0.0029042
0.068074	0.0024637	0.20376	1.8426e-05	0.92944	0.013171
0.061665	0.025659	0.00012638	2e-06	0.91255	0.037555
0.065171	0.15256	0.00042593	3.4349e-05	0.78184	0.047873
0.089797	0.5487	0.00044315	0.00010059	0.36105	0.072776
0.10303	0.85961	0.00011408	0.00033982	0.03723	0.01
0.10382	0.89421	0.17387	0.0013294	0.0019297	2.44e-05
0.10776	0.89185	0.10016	0.0018983	0.00033594	0.04
0.11377	0.88557	0.16459	0.00050766	0.00061063	0.32735
0.12139	0.87516	0.36887	0.00029169	0.0033901	0.02
0.1285	0.84928	0.00016567	0.00044571	0.022031	0.23066
0.11906	0.7335	0.00083431	0.00016239	0.14659	0.16785
0.075955	0.32656	0.0024085	2.8052e-05	0.59507	0.10369
0.039214	0.031874	0.0017692	5.8833e-06	0.92714	0.034552
0.021129	0.0014617	0.00050377	9.8736e-07	0.9769	0.0054096
0.01244	0.00012642	0.00030941	6e-08	0.98712	0.0027258
0.006205	0.51543	0.00047518	4.2757e-07	0.99327	0.0033941
0.001357	0.28843	0.00057258	2.5038e-08	0.99804	0.0011173
0.83866	0.078981	0.00057072	3.1295e-10	0.99934	9.0729e-05
0.074656	0.044757	0.0010002	1.3306e-11	0.99899	3e-06
0.060149	0.095407	0.0020776	6.1343e-12	0.99791	7.2293e-05
0.047326	0.17308	0.0023906	2.4494e-12	0.99759	5.9914e-05
0.002	0.01	0.001277	3.8156e-13	0.99871	1.4558e-05
0.015879	0.061079	0.0004809	4.0781e-13	0.99951	6.1883e-06
0.006	0.077345	0.00046302	1.1925e-11	0.99952	2.5343e-05
0.17037	0.10819	0.00071992	1.0242e-10	0.99925	0.00011037
0.091229	0.082209	0.00057989	1.9119e-11	0.9994	5.5246e-05
0.030048	0.056322	0.0002732	1.8316e-12	0.99972	1e-06
0.061889	0.061521	0.00020999	2.2427e-11	0.99978	2.8234e-05
0.60744	0.073164	0.00023166	2.1727e-09	0.9997	0.00018005
0.0005347	0.10092	0.00016518	1.6054e-08	0.99929	0.00061919
0.0056124	0.06	0.00021945	6.4331e-08	0.99411	0.0034938
0.071993	0.00038813	0.00069377	2.2002e-06	0.92692	0.056429
0.33609	0.00072016	0.0008764	4.5766e-05	0.66229	0.22711
0.60339	0.00043002	0.00032846	6.4107e-05	0.39584	0.098046
0.80824	0.00014456	0.82729	5.2799e-05	0.19153	0.029353
0.93226	0.0001254	0.39561	0.00013935	0.067572	0.055512
0.96883	0.0013235	0.00017099	7e-05	0.029319	0.00035922
[truncated: 220 more rows]

## Sheet: Parcellation
Parcels names
[truncated: 1 more rows]

## Sheet: Temporal Characteristics Fig S4
Fractional Occupancy FO (0-1 interval)							Life Time LT (milliseconds)							Interval Time IT (milliseconds)
[truncated: 39 more rows]

[truncated: 3 more sheets: Average COH 12 states (Fig S3), Average PSD 12 states (Fig S3), 12 states time courses Fig S3]
